# Supplementary material for: Autophagy regulates the maturation of hematopoietic precursors in the embryo
Source: Nat Commun. 2024 Mar 15;15:2255. doi: 10.1038/s41467-024-46453-y (PMC10943005; doi:10.1038/s41467-024-46453-y)
Supplement: Supplementary file 4 — Supplementary Data 1 [file 41467_2024_46453_MOESM4_ESM.xlsx]

## Sheet: S.data_1-1
Supplemental Data 1-1 : All differnetial expression results between each cluster compared to all other clusters (Related to Figure 5a).
	gene	p_val	avg_log2FC	pct.1	pct.2	p_val_adj	cluster
1	Etv2	4.7668e-234	1.82794	0.615	0.08	1.08573e-229	Etv2+ vEC
2	Prrx2	1.27527e-209	0.495835	0.478	0.04	2.90469e-205	Etv2+ vEC
3	Foxd2os	2.51599e-174	0.43125	0.455	0.048	5.73066e-170	Etv2+ vEC
4	Nr2f1	5.80114e-167	0.73778	0.628	0.124	1.32133e-162	Etv2+ vEC
5	Tenm3	1.41781e-157	0.352379	0.457	0.056	3.22935e-153	Etv2+ vEC
6	Mdk	2.63245e-155	1.18297	1	0.948	5.99594e-151	Etv2+ vEC
7	Hoxc10	9.09481e-152	0.479702	0.44	0.056	2.07153e-147	Etv2+ vEC
8	Gpc6	3.25014e-151	0.374669	0.419	0.047	7.40285e-147	Etv2+ vEC
9	Gpc3	4.18601e-146	1.22149	0.772	0.284	9.53448e-142	Etv2+ vEC
10	Hmgn1	3.85787e-145	0.725155	1	0.97	8.78707e-141	Etv2+ vEC
11	Hoxc8	5.06504e-145	0.420636	0.357	0.033	1.15366e-140	Etv2+ vEC
12	Hoxc6	8.11862e-144	0.363111	0.408	0.049	1.84918e-139	Etv2+ vEC
13	Nr2f2	7.66072e-143	0.983875	0.894	0.35	1.74488e-138	Etv2+ vEC
14	C1ql2	1.24099e-142	0.293748	0.19	0	2.82661e-138	Etv2+ vEC
15	Sfrp1	1.17269e-136	0.588717	0.548	0.108	2.67105e-132	Etv2+ vEC
16	Meox2	3.40382e-131	0.262821	0.266	0.015	7.75287e-127	Etv2+ vEC
17	Hoxc9	1.33349e-127	0.507424	0.52	0.105	3.03729e-123	Etv2+ vEC
18	Dlk1	6.0038e-122	1.01466	0.74	0.28	1.36749e-117	Etv2+ vEC
19	Foxd1	1.73013e-120	0.379419	0.336	0.038	3.94073e-116	Etv2+ vEC
20	Nnat	4.38198e-119	0.85772	0.858	0.423	9.98083e-115	Etv2+ vEC
21	H2afy2	7.11549e-119	0.729732	0.827	0.372	1.6207e-114	Etv2+ vEC
22	Twist1	3.36604e-116	0.730492	0.541	0.132	7.66682e-112	Etv2+ vEC
23	Dusp9	5.59995e-116	0.444304	0.56	0.138	1.2755e-111	Etv2+ vEC
24	Sox9	5.22455e-115	0.554019	0.391	0.061	1.19e-110	Etv2+ vEC
25	Col3a1	2.6417e-113	0.924547	0.643	0.212	6.017e-109	Etv2+ vEC
26	Tgfbi	8.92997e-111	0.451863	0.512	0.121	2.03398e-106	Etv2+ vEC
27	Pard6g	1.70983e-109	0.280471	0.4	0.067	3.89449e-105	Etv2+ vEC
28	Sox11	8.30903e-109	1.0557	0.96	0.614	1.89255e-104	Etv2+ vEC
29	Gas1	8.71662e-105	0.671899	0.573	0.164	1.98538e-100	Etv2+ vEC
30	Mif	3.58982e-103	0.799207	1	0.975	8.17653e-99	Etv2+ vEC
31	Cpa2	3.23402e-101	0.254355	0.342	0.049	7.36614e-97	Etv2+ vEC
32	Vcan	3.68692e-97	0.780051	0.501	0.135	8.3977e-93	Etv2+ vEC
33	Nrp2	6.07951e-97	0.892449	0.827	0.363	1.38473e-92	Etv2+ vEC
34	Crabp1	1.6155e-96	0.721161	0.469	0.113	3.67961e-92	Etv2+ vEC
35	Cadm1	3.3085e-95	0.44172	0.431	0.095	7.53578e-91	Etv2+ vEC
36	Fzd2	7.14778e-93	0.430809	0.541	0.154	1.62805e-88	Etv2+ vEC
37	Hopx	1.64131e-91	0.413386	0.328	0.052	3.73841e-87	Etv2+ vEC
38	Hdgfl3	1.74534e-90	0.545148	0.751	0.315	3.97536e-86	Etv2+ vEC
39	Ebf1	2.90464e-90	0.780742	0.755	0.33	6.6159e-86	Etv2+ vEC
40	Fxyd6	6.81431e-89	0.624131	0.763	0.324	1.5521e-84	Etv2+ vEC
41	Colec12	5.30204e-88	0.439191	0.562	0.177	1.20765e-83	Etv2+ vEC
42	Fat1	1.85913e-87	0.294618	0.406	0.086	4.23454e-83	Etv2+ vEC
43	Tubb5	2.27774e-86	0.510089	1	0.991	5.18801e-82	Etv2+ vEC
44	Gm266	8.77723e-86	0.404157	0.575	0.178	1.99919e-81	Etv2+ vEC
45	Tshz2	1.35358e-82	0.549215	0.784	0.352	3.08304e-78	Etv2+ vEC
46	Col26a1	2.09912e-82	0.310193	0.478	0.123	4.78116e-78	Etv2+ vEC
47	Meox1	9.17876e-82	0.400463	0.304	0.05	2.09065e-77	Etv2+ vEC
48	Set	1.68929e-80	0.504498	1	0.981	3.84769e-76	Etv2+ vEC
49	Col9a1	1.12259e-79	0.251717	0.249	0.032	2.55692e-75	Etv2+ vEC
50	Crabp2	2.31906e-79	0.479147	0.376	0.086	5.28211e-75	Etv2+ vEC
51	Sumo2	5.3233e-79	0.550977	0.994	0.974	1.21249e-74	Etv2+ vEC
52	Meg3	7.73088e-79	0.719387	0.973	0.697	1.76086e-74	Etv2+ vEC
53	Hpgd	2.24444e-78	1.04682	0.571	0.215	5.11215e-74	Etv2+ vEC
54	H2afv	1.04385e-76	0.657455	0.985	0.916	2.37757e-72	Etv2+ vEC
55	Ier5l	1.48187e-76	0.559074	0.71	0.322	3.37526e-72	Etv2+ vEC
56	Snai1	5.38549e-75	0.389426	0.55	0.183	1.22665e-70	Etv2+ vEC
57	Hmgn2	3.13703e-74	0.665431	0.979	0.905	7.1452e-70	Etv2+ vEC
58	Ptma	7.80137e-73	0.411798	1	0.997	1.77692e-68	Etv2+ vEC
59	Zfhx4	1.32172e-71	0.296313	0.351	0.077	3.01048e-67	Etv2+ vEC
60	Cdh11	1.92208e-70	0.315805	0.288	0.053	4.37792e-66	Etv2+ vEC
61	Rian	2.07225e-69	0.495249	0.888	0.517	4.71996e-65	Etv2+ vEC
62	Zfp462	4.30623e-68	0.423296	0.679	0.299	9.8083e-64	Etv2+ vEC
63	Igfbp5	2.0964e-67	0.613412	0.455	0.139	4.77498e-63	Etv2+ vEC
64	Fkbp11	2.23769e-67	0.702722	0.693	0.393	5.09679e-63	Etv2+ vEC
65	Lef1	3.94159e-67	0.291123	0.539	0.182	8.97777e-63	Etv2+ vEC
66	Bex2	1.18077e-65	0.508168	0.721	0.34	2.68944e-61	Etv2+ vEC
67	Ran	4.13303e-62	0.484823	0.996	0.983	9.4138e-58	Etv2+ vEC
68	Pcolce	3.08356e-61	0.321268	0.34	0.085	7.02342e-57	Etv2+ vEC
69	Nme1	4.64764e-60	0.525953	0.998	0.947	1.05859e-55	Etv2+ vEC
70	Ywhae	5.97844e-60	0.344009	0.994	0.982	1.36171e-55	Etv2+ vEC
71	Bin1	8.52422e-60	0.5319	0.841	0.576	1.94156e-55	Etv2+ vEC
72	Hmgb1	1.57495e-59	0.400725	1	0.994	3.58727e-55	Etv2+ vEC
73	Gstm5	3.64203e-59	0.49656	0.841	0.558	8.29545e-55	Etv2+ vEC
74	Ptprd	3.98242e-59	0.308083	0.497	0.171	9.07075e-55	Etv2+ vEC
75	H2afz	3.71848e-58	0.475558	1	0.994	8.46958e-54	Etv2+ vEC
76	Cpe	1.62395e-57	0.347206	0.584	0.241	3.69887e-53	Etv2+ vEC
77	Prmt1	5.00166e-57	0.458033	0.979	0.934	1.13923e-52	Etv2+ vEC
78	Pdap1	3.41635e-56	0.402758	0.992	0.95	7.78143e-52	Etv2+ vEC
79	Ywhaq	4.90609e-56	0.430684	0.975	0.937	1.11746e-51	Etv2+ vEC
80	Ddx39b	8.79723e-56	0.444913	0.979	0.918	2.00375e-51	Etv2+ vEC
81	Gm1673	1.53809e-55	0.491539	0.882	0.611	3.5033e-51	Etv2+ vEC
82	Cbx1	1.95642e-55	0.431508	0.977	0.935	4.45614e-51	Etv2+ vEC
83	Ppp1r14b	2.59135e-55	0.563903	0.983	0.95	5.90233e-51	Etv2+ vEC
84	Prrx1	5.60852e-55	0.385854	0.281	0.066	1.27745e-50	Etv2+ vEC
85	Prox1	6.90862e-55	0.302846	0.315	0.08	1.57358e-50	Etv2+ vEC
86	Selenoh	8.87194e-55	0.455398	0.985	0.926	2.02076e-50	Etv2+ vEC
87	Bmpr1a	2.9595e-53	0.312534	0.543	0.227	6.74084e-49	Etv2+ vEC
88	Pkm	3.15587e-53	0.429604	0.998	0.974	7.18813e-49	Etv2+ vEC
89	Igdcc3	5.90907e-53	0.332356	0.48	0.175	1.34591e-48	Etv2+ vEC
90	Sulf2	7.5631e-53	0.37124	0.751	0.377	1.72265e-48	Etv2+ vEC
91	Pmp22	1.30997e-51	0.550001	0.689	0.386	2.98372e-47	Etv2+ vEC
92	Gadd45g	1.3474e-51	0.930976	0.789	0.556	3.06897e-47	Etv2+ vEC
93	Fkbp3	2.09059e-51	0.422802	0.985	0.931	4.76175e-47	Etv2+ vEC
94	Clmp	3.73409e-51	0.255812	0.266	0.062	8.50514e-47	Etv2+ vEC
95	Pdgfra	1.75438e-50	0.298129	0.275	0.067	3.99596e-46	Etv2+ vEC
96	Rps16	2.34723e-50	0.25321	1	0.997	5.34628e-46	Etv2+ vEC
97	Clec1b	3.52679e-50	0.41408	0.655	0.331	8.03297e-46	Etv2+ vEC
98	Gjc1	7.58184e-50	0.384979	0.795	0.453	1.72692e-45	Etv2+ vEC
99	Col1a1	3.20156e-49	0.612217	0.283	0.074	7.29219e-45	Etv2+ vEC
100	Pcbp4	6.58861e-49	0.428409	0.873	0.669	1.50069e-44	Etv2+ vEC
101	Ncam1	1.5247e-48	0.416787	0.311	0.089	3.47281e-44	Etv2+ vEC
102	Mex3b	9.96893e-47	0.375163	0.681	0.361	2.27062e-42	Etv2+ vEC
103	Ppa1	1.82771e-46	0.434416	0.928	0.77	4.16297e-42	Etv2+ vEC
104	Rab34	2.23875e-46	0.288888	0.586	0.27	5.0992e-42	Etv2+ vEC
105	Gapdh	2.93781e-46	0.370635	0.998	0.991	6.69146e-42	Etv2+ vEC
106	Mfap2	2.02117e-45	0.37056	0.803	0.464	4.60362e-41	Etv2+ vEC
107	Nasp	6.65201e-45	0.508151	0.992	0.914	1.51513e-40	Etv2+ vEC
108	Enah	1.14636e-44	0.394519	0.831	0.547	2.61107e-40	Etv2+ vEC
109	Cd24a	1.34772e-44	0.545455	0.86	0.623	3.06971e-40	Etv2+ vEC
110	Hnrnpa1	1.3714e-44	0.350381	1	0.983	3.12363e-40	Etv2+ vEC
111	Npm1	2.50486e-44	0.397338	1	0.996	5.70533e-40	Etv2+ vEC
112	Hoxb9	2.95252e-44	0.303294	0.581	0.276	6.72495e-40	Etv2+ vEC
113	Pafah1b3	3.41449e-44	0.39147	0.85	0.619	7.77718e-40	Etv2+ vEC
114	Ldhb	5.6805e-44	0.395273	0.554	0.269	1.29385e-39	Etv2+ vEC
115	Phlda1	9.4055e-44	0.319377	0.759	0.418	2.14229e-39	Etv2+ vEC
116	Tmem255a	4.40698e-42	0.387791	0.647	0.327	1.00378e-37	Etv2+ vEC
117	Flrt3	7.24267e-42	0.286814	0.514	0.223	1.64966e-37	Etv2+ vEC
118	Cks1b	1.31687e-41	0.41534	0.985	0.897	2.99943e-37	Etv2+ vEC
119	H3f3a	1.5829e-41	0.327621	1	0.997	3.60537e-37	Etv2+ vEC
120	Ccn1	1.81613e-41	0.535385	0.822	0.524	4.1366e-37	Etv2+ vEC
121	Foxc2	2.05429e-41	0.2766	0.611	0.29	4.67906e-37	Etv2+ vEC
122	Eno1	2.37075e-41	0.465049	0.966	0.884	5.39985e-37	Etv2+ vEC
123	Snrpg	4.75416e-41	0.333433	0.998	0.978	1.08286e-36	Etv2+ vEC
124	H2afy	6.56113e-41	0.334755	0.979	0.936	1.49443e-36	Etv2+ vEC
125	Pabpn1	6.94097e-41	0.367956	0.973	0.923	1.58094e-36	Etv2+ vEC
126	Dock7	9.2534e-41	0.257502	0.438	0.179	2.10765e-36	Etv2+ vEC
127	Rplp0	1.41106e-40	0.306982	1	0.997	3.21397e-36	Etv2+ vEC
128	Pgam1	1.43108e-40	0.416797	0.973	0.928	3.25957e-36	Etv2+ vEC
129	Marcksl1	1.99196e-40	0.390908	0.994	0.952	4.53709e-36	Etv2+ vEC
130	Tiparp	4.19764e-40	0.380064	0.702	0.421	9.56095e-36	Etv2+ vEC
131	Bex3	1.07237e-39	0.46675	0.968	0.905	2.44255e-35	Etv2+ vEC
132	Ptn	1.96361e-39	1.0932	0.416	0.181	4.47252e-35	Etv2+ vEC
133	Grb10	2.02926e-39	0.440528	0.958	0.782	4.62206e-35	Etv2+ vEC
134	Hnrnpab	2.46903e-39	0.327048	0.992	0.969	5.6237e-35	Etv2+ vEC
135	Prtg	2.78708e-39	0.288585	0.628	0.324	6.34814e-35	Etv2+ vEC
136	Hnrnpdl	5.77183e-39	0.384274	0.973	0.92	1.31465e-34	Etv2+ vEC
137	Fndc3c1	8.77008e-39	0.301675	0.522	0.248	1.99756e-34	Etv2+ vEC
138	Stmn1	1.03993e-38	0.390085	1	0.97	2.36864e-34	Etv2+ vEC
139	Crmp1	2.5685e-38	0.315507	0.704	0.374	5.85028e-34	Etv2+ vEC
140	Tceal8	2.61298e-38	0.371788	0.92	0.784	5.95158e-34	Etv2+ vEC
141	Odc1	2.97375e-38	0.434664	0.937	0.782	6.77332e-34	Etv2+ vEC
142	Map1b	5.23113e-38	0.415343	0.844	0.507	1.1915e-33	Etv2+ vEC
143	H1fx	6.92799e-38	0.392802	0.727	0.453	1.57799e-33	Etv2+ vEC
144	Slc25a4	1.11832e-37	0.309704	0.994	0.961	2.54719e-33	Etv2+ vEC
145	Col1a2	1.46649e-37	0.503235	0.332	0.12	3.34023e-33	Etv2+ vEC
146	Hmga2	1.69995e-37	0.460904	0.998	0.886	3.87197e-33	Etv2+ vEC
147	Hnrnpk	3.07017e-37	0.274022	0.998	0.982	6.99292e-33	Etv2+ vEC
148	H3f3b	3.13908e-37	0.341157	1	0.992	7.14988e-33	Etv2+ vEC
149	Cxcl12	4.51209e-37	0.627398	0.381	0.16	1.02772e-32	Etv2+ vEC
150	Traf4	6.69531e-37	0.339461	0.791	0.525	1.52499e-32	Etv2+ vEC
151	Rnd3	7.43197e-37	0.290023	0.431	0.186	1.69278e-32	Etv2+ vEC
152	Oaz1	9.34845e-37	0.271602	0.987	0.983	2.1293e-32	Etv2+ vEC
153	Sinhcaf	1.07658e-36	0.395706	0.892	0.731	2.45212e-32	Etv2+ vEC
154	Ndufa7	1.11737e-36	0.32031	0.977	0.942	2.54504e-32	Etv2+ vEC
155	Ranbp1	2.71879e-36	0.353177	1	0.977	6.19258e-32	Etv2+ vEC
156	Acvr2b	3.72419e-36	0.252231	0.617	0.327	8.48259e-32	Etv2+ vEC
157	Ccne1	5.36984e-36	0.310444	0.636	0.356	1.22309e-31	Etv2+ vEC
158	Prdx2	5.37083e-36	0.319764	0.989	0.971	1.22331e-31	Etv2+ vEC
159	Uchl3	6.58758e-36	0.432543	0.884	0.721	1.50045e-31	Etv2+ vEC
160	Cdk4	8.13949e-36	0.310749	0.979	0.948	1.85393e-31	Etv2+ vEC
161	Ccdc34	2.09509e-35	0.397604	0.932	0.772	4.77198e-31	Etv2+ vEC
162	Erh	1.11134e-34	0.398309	0.96	0.916	2.5313e-30	Etv2+ vEC
163	Tsen15	1.66441e-34	0.374742	0.841	0.642	3.79102e-30	Etv2+ vEC
164	Ncbp2	4.23714e-34	0.369615	0.801	0.623	9.65093e-30	Etv2+ vEC
165	Meis2	4.39511e-34	0.458674	0.805	0.498	1.00107e-29	Etv2+ vEC
166	Rpsa	5.80156e-34	0.261482	1	0.999	1.32142e-29	Etv2+ vEC
167	Zfp503	2.60342e-33	0.371246	0.721	0.469	5.9298e-29	Etv2+ vEC
168	Sumo1	2.9885e-33	0.323054	0.96	0.933	6.8069e-29	Etv2+ vEC
169	Bud31	6.49635e-33	0.353	0.915	0.824	1.47967e-28	Etv2+ vEC
170	Ssr2	1.49025e-32	0.36765	0.939	0.907	3.39434e-28	Etv2+ vEC
171	Isyna1	2.97508e-32	0.271765	0.827	0.544	6.77633e-28	Etv2+ vEC
172	Pebp1	3.58317e-32	0.311735	0.979	0.953	8.16138e-28	Etv2+ vEC
173	D030007L05Rik	5.21817e-32	0.265114	0.482	0.22	1.18854e-27	Etv2+ vEC
174	Enc1	5.04067e-31	0.336867	0.66	0.403	1.14811e-26	Etv2+ vEC
175	Hspe1	8.51889e-31	0.314349	0.998	0.977	1.94035e-26	Etv2+ vEC
176	Apex1	1.37783e-30	0.359345	0.913	0.807	3.13829e-26	Etv2+ vEC
177	Nap1l1	2.5363e-30	0.305299	1	0.98	5.77694e-26	Etv2+ vEC
178	Hspd1	2.69649e-30	0.376258	0.994	0.951	6.14179e-26	Etv2+ vEC
179	Atxn7l3b	2.9201e-30	0.339002	0.962	0.917	6.6511e-26	Etv2+ vEC
180	Fbln1	3.22487e-30	0.273817	0.748	0.473	7.34529e-26	Etv2+ vEC
181	Lsm4	3.31813e-30	0.331028	0.951	0.86	7.5577e-26	Etv2+ vEC
182	Mest	3.45148e-30	0.513667	0.996	0.831	7.86143e-26	Etv2+ vEC
183	Brd3	6.00311e-30	0.331373	0.962	0.849	1.36733e-25	Etv2+ vEC
184	U2af1	6.45752e-30	0.301474	0.968	0.926	1.47083e-25	Etv2+ vEC
185	Mrpl52	7.00145e-30	0.326739	0.932	0.863	1.59472e-25	Etv2+ vEC
186	Ube2s	9.47486e-30	0.400917	0.987	0.942	2.15809e-25	Etv2+ vEC
187	Fscn1	1.51555e-29	0.342183	0.934	0.798	3.45198e-25	Etv2+ vEC
188	Ilf2	2.01753e-29	0.321556	0.915	0.837	4.59533e-25	Etv2+ vEC
189	Ptov1	2.56702e-29	0.328689	0.915	0.848	5.84689e-25	Etv2+ vEC
190	Hnrnpa0	3.17891e-29	0.373853	0.989	0.948	7.24061e-25	Etv2+ vEC
191	Foxc1	3.81931e-29	0.325905	0.605	0.334	8.69924e-25	Etv2+ vEC
192	Fabp5	7.78033e-29	0.382496	0.934	0.765	1.77213e-24	Etv2+ vEC
193	Uqcrh	8.13635e-29	0.25612	0.998	0.975	1.85322e-24	Etv2+ vEC
194	Polr2m	1.15063e-28	0.304676	0.945	0.9	2.62079e-24	Etv2+ vEC
195	Maged1	1.31457e-28	0.309994	0.892	0.709	2.9942e-24	Etv2+ vEC
196	Eif5a	1.63625e-28	0.329743	1	0.986	3.72689e-24	Etv2+ vEC
197	Cdv3	1.74887e-28	0.347831	0.981	0.942	3.9834e-24	Etv2+ vEC
198	Anp32e	2.54631e-28	0.359115	0.949	0.85	5.79973e-24	Etv2+ vEC
199	Snrpd3	4.65648e-28	0.293505	0.981	0.936	1.06061e-23	Etv2+ vEC
200	Ptbp2	1.81859e-27	0.279628	0.7	0.472	4.14219e-23	Etv2+ vEC
201	Hapln1	2.08378e-27	0.533494	0.825	0.633	4.74623e-23	Etv2+ vEC
202	Rbbp4	2.56409e-27	0.292324	0.979	0.923	5.84023e-23	Etv2+ vEC
203	Srsf2	7.25999e-27	0.279867	0.985	0.963	1.65361e-22	Etv2+ vEC
204	Tmeff1	7.65256e-27	0.270834	0.71	0.46	1.74302e-22	Etv2+ vEC
205	Dcakd	7.7023e-27	0.331697	0.839	0.678	1.75435e-22	Etv2+ vEC
206	Tmem258	2.66997e-26	0.278977	0.934	0.862	6.08139e-22	Etv2+ vEC
207	Psmb6	4.89062e-26	0.267158	0.985	0.943	1.11394e-21	Etv2+ vEC
208	Cfap20	6.47739e-26	0.297992	0.854	0.72	1.47536e-21	Etv2+ vEC
209	Bod1	6.69281e-26	0.274229	0.776	0.58	1.52442e-21	Etv2+ vEC
210	Tead2	7.35493e-26	0.288706	0.92	0.708	1.67523e-21	Etv2+ vEC
211	Hmga1	7.38764e-26	0.324996	0.734	0.542	1.68268e-21	Etv2+ vEC
212	Cwc15	7.85277e-26	0.330809	0.896	0.813	1.78863e-21	Etv2+ vEC
213	Runx1t1	8.02868e-26	0.303461	0.277	0.109	1.82869e-21	Etv2+ vEC
214	Pclaf	8.87447e-26	0.443606	0.968	0.757	2.02134e-21	Etv2+ vEC
215	Hgsnat	9.05393e-26	0.276131	0.507	0.299	2.06221e-21	Etv2+ vEC
216	Atp5o	1.22709e-25	0.269329	0.992	0.947	2.79494e-21	Etv2+ vEC
217	Mrfap1	1.3686e-25	0.250426	0.985	0.951	3.11727e-21	Etv2+ vEC
218	Tuba1b	1.99955e-25	0.32402	1	0.961	4.55438e-21	Etv2+ vEC
219	Dynll1	2.05314e-25	0.264806	0.998	0.986	4.67643e-21	Etv2+ vEC
220	Psip1	2.06413e-25	0.334353	0.97	0.873	4.70147e-21	Etv2+ vEC
221	Magoh	3.06873e-25	0.291559	0.956	0.9	6.98966e-21	Etv2+ vEC
222	Rbp1	3.48476e-25	0.489963	0.911	0.742	7.93724e-21	Etv2+ vEC
223	Bzw1	8.56498e-25	0.287053	0.983	0.952	1.95085e-20	Etv2+ vEC
224	Fubp1	1.0724e-24	0.279869	0.981	0.945	2.4426e-20	Etv2+ vEC
225	Cct6a	1.35765e-24	0.276615	0.989	0.945	3.09231e-20	Etv2+ vEC
226	Cycs	3.1243e-24	0.318297	0.966	0.922	7.11621e-20	Etv2+ vEC
227	Tpm4	3.37145e-24	0.321408	0.97	0.959	7.67916e-20	Etv2+ vEC
228	Dctpp1	3.5561e-24	0.319667	0.949	0.795	8.09973e-20	Etv2+ vEC
229	Ube2m	4.2055e-24	0.251187	0.941	0.886	9.57887e-20	Etv2+ vEC
230	Npm3	4.98064e-24	0.32594	0.901	0.78	1.13444e-19	Etv2+ vEC
231	Pfkl	5.15312e-24	0.263515	0.774	0.591	1.17373e-19	Etv2+ vEC
232	Rbm3	7.14899e-24	0.309155	0.987	0.96	1.62832e-19	Etv2+ vEC
233	Eif3i	7.49917e-24	0.267294	0.975	0.915	1.70809e-19	Etv2+ vEC
234	Ddah2	1.26789e-23	0.304613	0.899	0.753	2.88787e-19	Etv2+ vEC
235	Cct8	1.275e-23	0.271311	0.977	0.939	2.90408e-19	Etv2+ vEC
236	Zeb1	1.27502e-23	0.298431	0.816	0.604	2.9041e-19	Etv2+ vEC
237	Ptges3	1.39116e-23	0.286466	0.998	0.953	3.16865e-19	Etv2+ vEC
238	Lmo2	4.9403e-23	0.771384	0.844	0.839	1.12525e-18	Etv2+ vEC
239	Eif4e	5.01544e-23	0.275028	0.903	0.82	1.14237e-18	Etv2+ vEC
240	Hnrnpd	5.37597e-23	0.303733	0.981	0.948	1.22448e-18	Etv2+ vEC
241	Id2	6.15609e-23	0.562371	0.827	0.659	1.40217e-18	Etv2+ vEC
242	Cdk2ap1	1.09557e-22	0.321112	0.907	0.861	2.49538e-18	Etv2+ vEC
243	Ssbp3	1.10222e-22	0.267319	0.882	0.734	2.51052e-18	Etv2+ vEC
244	Plekhj1	1.36772e-22	0.267931	0.825	0.662	3.11525e-18	Etv2+ vEC
245	Id1	1.85816e-22	0.451031	0.899	0.793	4.23234e-18	Etv2+ vEC
246	Actl6a	2.85162e-22	0.289242	0.932	0.835	6.49515e-18	Etv2+ vEC
247	Snrpf	2.87478e-22	0.252715	0.992	0.957	6.5479e-18	Etv2+ vEC
248	Srsf10	3.37567e-22	0.266647	0.958	0.892	7.68877e-18	Etv2+ vEC
249	Pbx3	3.9971e-22	0.289967	0.613	0.412	9.10419e-18	Etv2+ vEC
250	H1f0	5.84584e-22	0.286403	0.839	0.658	1.33151e-17	Etv2+ vEC
251	Znrd2	6.46412e-22	0.266785	0.837	0.672	1.47233e-17	Etv2+ vEC
252	Rnps1	7.00498e-22	0.255016	0.97	0.908	1.59552e-17	Etv2+ vEC
253	Hnrnph3	2.22832e-21	0.266919	0.812	0.669	5.07544e-17	Etv2+ vEC
254	Carnmt1	3.00782e-21	0.265151	0.835	0.672	6.85092e-17	Etv2+ vEC
255	Rbmxl1	3.07252e-21	0.279682	0.939	0.848	6.99828e-17	Etv2+ vEC
256	Peg3	4.97099e-21	0.684439	0.949	0.823	1.13224e-16	Etv2+ vEC
257	Nt5dc2	5.56361e-21	0.259377	0.905	0.817	1.26722e-16	Etv2+ vEC
258	Rrm2	5.69869e-21	0.375366	0.822	0.627	1.29799e-16	Etv2+ vEC
259	Khdrbs1	5.96986e-21	0.269038	0.977	0.912	1.35976e-16	Etv2+ vEC
260	Rrs1	6.37898e-21	0.281862	0.786	0.614	1.45294e-16	Etv2+ vEC
261	H2afx	6.77614e-21	0.292984	0.92	0.777	1.5434e-16	Etv2+ vEC
262	Hnrnpu	8.83798e-21	0.275406	0.998	0.973	2.01303e-16	Etv2+ vEC
263	Eif2s2	1.1089e-20	0.259171	0.989	0.973	2.52574e-16	Etv2+ vEC
264	Gm49708	1.24817e-20	0.258138	0.643	0.417	2.84297e-16	Etv2+ vEC
265	Gmps	1.7912e-20	0.264419	0.926	0.81	4.07983e-16	Etv2+ vEC
266	Ebpl	1.83028e-20	0.278938	0.677	0.506	4.16883e-16	Etv2+ vEC
267	Cbx3	1.97368e-20	0.268875	0.985	0.941	4.49546e-16	Etv2+ vEC
268	Snrpa1	3.22297e-20	0.278444	0.922	0.848	7.34096e-16	Etv2+ vEC
269	Hmgb3	3.80544e-20	0.275097	0.953	0.897	8.66766e-16	Etv2+ vEC
270	Cacybp	7.37833e-20	0.260809	0.977	0.902	1.68056e-15	Etv2+ vEC
271	Cald1	1.18729e-19	0.296064	0.981	0.753	2.70428e-15	Etv2+ vEC
272	Lmo4	1.50206e-19	0.254444	0.751	0.578	3.42124e-15	Etv2+ vEC
273	Pin4	1.92397e-19	0.253598	0.848	0.729	4.38223e-15	Etv2+ vEC
274	Dnaja2	2.58505e-19	0.281971	0.93	0.891	5.88798e-15	Etv2+ vEC
275	Snhg1	3.13822e-19	0.276366	0.979	0.923	7.14791e-15	Etv2+ vEC
276	Puf60	3.37997e-19	0.25403	0.844	0.698	7.69857e-15	Etv2+ vEC
277	Serpinh1	4.35007e-19	0.301795	0.979	0.854	9.90814e-15	Etv2+ vEC
278	Igf1	5.26199e-19	0.336298	0.679	0.483	1.19852e-14	Etv2+ vEC
279	Ldha	6.06285e-19	0.274914	0.989	0.97	1.38094e-14	Etv2+ vEC
280	Hnrnpa3	1.02996e-18	0.273161	0.996	0.977	2.34593e-14	Etv2+ vEC
281	Slc12a2	1.32937e-18	0.311981	0.753	0.578	3.02792e-14	Etv2+ vEC
282	Hmgb2	2.21949e-18	0.343512	1	0.97	5.05534e-14	Etv2+ vEC
283	Ppid	2.24623e-18	0.277988	0.932	0.838	5.11624e-14	Etv2+ vEC
284	Bax	3.34202e-18	0.253833	0.92	0.888	7.61213e-14	Etv2+ vEC
285	Zfhx3	3.38888e-18	0.297441	0.795	0.623	7.71884e-14	Etv2+ vEC
286	Ssbp1	3.96806e-18	0.255953	0.896	0.781	9.03805e-14	Etv2+ vEC
287	Rsl1d1	4.70712e-18	0.259668	0.93	0.837	1.07214e-13	Etv2+ vEC
288	Myef2	6.13201e-18	0.251404	0.875	0.733	1.39669e-13	Etv2+ vEC
289	Sox17	7.81279e-18	0.303554	0.748	0.535	1.77952e-13	Etv2+ vEC
290	Tceal9	2.90185e-17	0.321158	0.977	0.921	6.60954e-13	Etv2+ vEC
291	Sms	2.24687e-16	0.25429	0.909	0.841	5.11769e-12	Etv2+ vEC
292	Dut	3.0397e-16	0.252729	0.962	0.878	6.92352e-12	Etv2+ vEC
293	Ube2e1	4.24021e-16	0.325744	0.837	0.727	9.65793e-12	Etv2+ vEC
294	Gm47283	3.89943e-15	0.25162	0.759	0.582	8.88174e-11	Etv2+ vEC
295	Gnl3	8.64088e-15	0.257046	0.932	0.803	1.96813e-10	Etv2+ vEC
296	Slbp	1.70292e-14	0.25077	0.922	0.813	3.87873e-10	Etv2+ vEC
297	Fbxo5	2.2084e-14	0.319529	0.649	0.489	5.03008e-10	Etv2+ vEC
298	Id3	2.43031e-14	0.293139	0.992	0.877	5.53553e-10	Etv2+ vEC
299	Ppig	9.14468e-14	0.332487	0.947	0.903	2.08288e-09	Etv2+ vEC
300	Gcc2	1.38011e-13	0.267341	0.778	0.634	3.14348e-09	Etv2+ vEC
301	Gm10076	2.08373e-13	0.474658	0.977	0.959	4.74612e-09	Etv2+ vEC
302	mt-Nd5	2.70933e-13	0.254259	0.964	0.889	6.17105e-09	Etv2+ vEC
303	Alyref	3.72323e-13	0.25093	0.945	0.898	8.48041e-09	Etv2+ vEC
304	Hist1h2ap	8.71237e-12	0.529826	0.687	0.511	1.98442e-07	Etv2+ vEC
305	Xist	1.88336e-10	0.420553	0.395	0.26	4.28974e-06	Etv2+ vEC
306	Pnp	2.56327e-10	0.291851	0.879	0.868	5.83836e-06	Etv2+ vEC
307	Cldn5	2.88407e-08	0.279562	0.85	0.722	0.000656906	Etv2+ vEC
308	Postn	1.42405e-07	0.260497	0.14	0.073	0.00324355	Etv2+ vEC
309	Egr1	1.69483e-05	0.270767	0.505	0.435	0.38603	Etv2+ vEC
310	Aplnr	0	1.43669	0.904	0.084	0	vEC
311	Nrp2	0	1.23069	0.91	0.232	0	vEC
312	Ccnd1	5.67602e-305	1.43533	0.898	0.403	1.29283e-300	vEC
313	Pde2a	1.63685e-299	0.631126	0.677	0.107	3.72826e-295	vEC
314	Sgk1	5.69154e-293	1.2371	0.848	0.285	1.29636e-288	vEC
315	D030007L05Rik	3.82204e-275	0.637683	0.653	0.098	8.70546e-271	vEC
316	Pcdh17	1.2118e-268	1.12771	0.816	0.245	2.76012e-264	vEC
317	Car8	1.8757e-266	0.623023	0.665	0.121	4.27227e-262	vEC
318	Gm13889	1.57271e-264	0.600176	0.54	0.055	3.58215e-260	vEC
319	Gap43	2.51282e-259	1.03888	0.901	0.37	5.72346e-255	vEC
320	Piezo2	2.09544e-249	0.691527	0.674	0.137	4.77278e-245	vEC
321	Mest	4.76353e-246	1.16174	1	0.795	1.08499e-241	vEC
322	Col15a1	8.28161e-239	0.655769	0.672	0.137	1.8863e-234	vEC
323	Emcn	2.09884e-237	1.11829	0.996	0.652	4.78053e-233	vEC
324	Adamts9	4.9967e-233	0.572392	0.581	0.096	1.1381e-228	vEC
325	Flrt2	1.63354e-228	0.872131	0.698	0.189	3.72072e-224	vEC
326	Nr2f2	3.71258e-228	0.831406	0.826	0.26	8.45614e-224	vEC
327	Abcc9	4.18516e-228	0.42933	0.459	0.039	9.53254e-224	vEC
328	Fam167b	9.26927e-228	0.472743	0.442	0.032	2.11126e-223	vEC
329	Bmp4	1.19551e-220	0.755875	0.627	0.14	2.72301e-216	vEC
330	Bgn	6.95008e-214	0.637526	0.743	0.222	1.58302e-209	vEC
331	Gng11	2.34035e-210	0.998768	0.991	0.76	5.33062e-206	vEC
332	Bok	8.70494e-206	0.701159	0.705	0.222	1.98272e-201	vEC
333	Apold1	1.64913e-198	0.700792	0.66	0.17	3.75623e-194	vEC
334	Ripply3	6.62694e-190	0.444258	0.528	0.098	1.50942e-185	vEC
335	Hecw2	1.00705e-189	0.433335	0.571	0.121	2.29376e-185	vEC
336	Gng2	3.17671e-188	0.717513	0.91	0.525	7.23559e-184	vEC
337	Mafb	1.6509e-186	0.686896	0.595	0.145	3.76026e-182	vEC
338	Lhx6	2.07658e-183	0.285631	0.338	0.017	4.72983e-179	vEC
339	Dok4	8.4435e-183	0.524363	0.62	0.167	1.92318e-178	vEC
340	Kitl	3.35309e-182	0.667415	0.73	0.239	7.63733e-178	vEC
341	Cda	1.21662e-173	0.544474	0.708	0.238	2.77109e-169	vEC
342	Crmp1	2.77484e-173	0.584693	0.76	0.282	6.32026e-169	vEC
343	Plpp3	1.99186e-172	0.635389	0.813	0.33	4.53686e-168	vEC
344	Tmsb10	1.45322e-171	0.792387	0.999	0.995	3.31001e-167	vEC
345	Hapln1	2.7477e-167	0.762876	0.939	0.548	6.25844e-163	vEC
346	Apln	1.55266e-164	0.331253	0.319	0.02	3.53649e-160	vEC
347	Ndufa8	3.75377e-164	0.65171	0.965	0.873	8.54997e-160	vEC
348	Rps2	4.12891e-164	0.537547	0.999	0.997	9.40443e-160	vEC
349	Nexmif	3.25828e-163	0.374043	0.42	0.061	7.42138e-159	vEC
350	Lck	5.07308e-163	0.369299	0.5	0.106	1.1555e-158	vEC
351	Tcim	1.50513e-162	0.766394	0.782	0.343	3.42823e-158	vEC
352	Clec1b	5.03071e-158	0.286934	0.716	0.238	1.14584e-153	vEC
353	Igf1	6.67846e-157	0.745365	0.816	0.388	1.52115e-152	vEC
354	Tpm4	4.01344e-156	0.631497	0.992	0.948	9.14142e-152	vEC
355	Flt4	1.61448e-155	0.628829	0.763	0.305	3.67731e-151	vEC
356	Map4k5	2.9808e-152	0.597554	0.757	0.363	6.78937e-148	vEC
357	Prl3b1	5.13275e-152	0.476415	0.334	0.031	1.16909e-147	vEC
358	Fermt2	6.40749e-152	0.6954	0.937	0.609	1.45943e-147	vEC
359	Grrp1	2.02615e-150	0.53176	0.776	0.325	4.61496e-146	vEC
360	Kcne3	8.42943e-148	0.573286	0.334	0.035	1.91997e-143	vEC
361	Icam1	2.81191e-147	0.789431	0.771	0.404	6.40468e-143	vEC
362	Carhsp1	3.92586e-142	0.564501	0.855	0.552	8.94194e-138	vEC
363	Tubb5	1.72737e-141	0.487297	1	0.989	3.93444e-137	vEC
364	Amotl1	5.53463e-141	0.632471	0.901	0.482	1.26062e-136	vEC
365	Ets1	3.57436e-140	0.687021	0.904	0.52	8.14131e-136	vEC
366	Mmrn1	3.22009e-137	0.474895	0.724	0.296	7.3344e-133	vEC
367	Tmem88	3.84775e-135	0.495521	0.812	0.374	8.76402e-131	vEC
368	Tuba1a	6.61172e-134	0.705467	0.994	0.843	1.50595e-129	vEC
369	Pkm	1.94109e-133	0.60111	0.996	0.97	4.42121e-129	vEC
370	Palm	1.24786e-132	0.502894	0.701	0.295	2.84226e-128	vEC
371	Fscn1	5.42586e-132	0.606816	0.964	0.758	1.23585e-127	vEC
372	Sulf2	1.60161e-129	0.467807	0.729	0.306	3.64798e-125	vEC
373	Arhgap18	1.6589e-128	0.574134	0.793	0.482	3.77847e-124	vEC
374	Tbx1	2.688e-127	0.264062	0.343	0.05	6.12246e-123	vEC
375	Cmtm8	3.27106e-126	0.587464	0.877	0.559	7.45049e-122	vEC
376	Tfpi	4.10785e-126	0.548548	0.842	0.546	9.35646e-122	vEC
377	Spry1	4.04176e-122	0.393666	0.516	0.165	9.20591e-118	vEC
378	Tubb6	4.95711e-120	0.573349	0.828	0.519	1.12908e-115	vEC
379	Adgrg3	1.0594e-118	0.328937	0.48	0.135	2.41299e-114	vEC
380	Hmgn5	1.19861e-118	0.672678	0.927	0.747	2.73007e-114	vEC
381	Rsad2	7.17093e-118	0.298016	0.296	0.036	1.63332e-113	vEC
382	Pim3	3.14446e-117	0.507397	0.699	0.347	7.16213e-113	vEC
383	Tmem255a	6.01073e-116	0.408101	0.677	0.246	1.36906e-111	vEC
384	N4bp3	8.24975e-116	0.480676	0.728	0.343	1.87905e-111	vEC
385	Ly6h	1.15941e-115	0.470882	0.715	0.287	2.64078e-111	vEC
386	Serpinh1	2.08359e-115	0.631031	0.992	0.822	4.74579e-111	vEC
387	Sox11	7.55456e-114	0.580797	0.911	0.559	1.7207e-109	vEC
388	Phlda1	1.08011e-113	0.49151	0.722	0.36	2.46016e-109	vEC
389	Kank3	1.90872e-112	0.380632	0.61	0.235	4.34749e-108	vEC
390	Odc1	2.26896e-112	0.861105	0.928	0.753	5.16802e-108	vEC
391	Rasd1	6.15384e-111	0.293929	0.367	0.076	1.40166e-106	vEC
392	Selenoh	8.31694e-111	0.505942	0.986	0.914	1.89435e-106	vEC
393	Sh2d3c	1.58703e-110	0.403688	0.6	0.259	3.61478e-106	vEC
394	Meg3	2.60539e-110	1.03073	0.925	0.656	5.9343e-106	vEC
395	Slc29a1	3.04209e-110	0.481762	0.753	0.435	6.92897e-106	vEC
396	Ywhaq	6.32164e-110	0.454873	0.974	0.929	1.43988e-105	vEC
397	Gimap4	5.16365e-109	0.415126	0.577	0.212	1.17612e-104	vEC
398	Cmtm3	8.31834e-109	0.487859	0.798	0.512	1.89467e-104	vEC
399	Lpar6	1.42789e-108	0.546446	0.852	0.581	3.25231e-104	vEC
400	Akap12	3.30983e-107	0.536242	0.817	0.416	7.53881e-103	vEC
401	Enc1	2.00775e-105	0.494456	0.7	0.332	4.57305e-101	vEC
402	Map1b	3.44288e-105	0.52377	0.825	0.443	7.84184e-101	vEC
403	Fkbp1a	5.23245e-105	0.392601	0.997	0.978	1.1918e-100	vEC
404	Cotl1	1.60475e-104	0.495415	0.963	0.818	3.65513e-100	vEC
405	Mtss1	1.03309e-103	0.464629	0.799	0.498	2.35307e-99	vEC
406	Tshz2	1.61276e-103	0.482676	0.676	0.301	3.67338e-99	vEC
407	Sh3bp5	1.72771e-103	0.512543	0.829	0.517	3.9352e-99	vEC
408	Plac1	1.82036e-102	0.400251	0.483	0.151	4.14623e-98	vEC
409	Ppp1r2	8.18172e-102	0.474159	0.942	0.797	1.86355e-97	vEC
410	Kctd17	2.8411e-101	0.329372	0.577	0.229	6.47118e-97	vEC
411	Homer3	5.0027e-101	0.440009	0.787	0.49	1.13946e-96	vEC
412	Upp1	2.99739e-100	0.367945	0.691	0.3	6.82715e-96	vEC
413	Marcks	1.21441e-99	0.58775	0.997	0.899	2.76607e-95	vEC
414	Dlc1	1.65463e-99	0.499234	0.86	0.495	3.76875e-95	vEC
415	Trp53i11	7.34447e-98	0.278644	0.396	0.104	1.67285e-93	vEC
416	Kctd12b	1.20981e-97	0.468699	0.618	0.265	2.75559e-93	vEC
417	Bambi	1.40191e-97	0.525959	0.837	0.558	3.19314e-93	vEC
418	Nhs	4.83787e-97	0.323702	0.467	0.151	1.10192e-92	vEC
419	Basp1	9.58918e-97	0.54919	0.956	0.786	2.18413e-92	vEC
420	Foxc1	1.22012e-96	0.33511	0.634	0.265	2.77908e-92	vEC
421	Limch1	3.51697e-96	0.453009	0.898	0.498	8.0106e-92	vEC
422	Cfdp1	5.01559e-95	0.435666	0.957	0.861	1.1424e-90	vEC
423	Adgrl2	1.69959e-94	0.492792	0.802	0.52	3.87116e-90	vEC
424	Vim	3.69349e-94	0.564176	0.998	0.941	8.41266e-90	vEC
425	Cd81	5.29868e-94	0.464262	0.987	0.939	1.20688e-89	vEC
426	Tmem204	2.34312e-93	0.30424	0.529	0.186	5.33693e-89	vEC
427	Gnas	4.88395e-93	0.418449	1	0.99	1.11242e-88	vEC
428	Peg3	2.87872e-92	0.736181	0.942	0.799	6.55686e-88	vEC
429	Egfl7	4.72378e-92	0.551846	0.993	0.893	1.07593e-87	vEC
430	Kdr	7.37939e-91	0.588594	0.978	0.666	1.6808e-86	vEC
431	Lef1	1.15784e-90	0.283638	0.448	0.141	2.63721e-86	vEC
432	Anxa2	2.30159e-89	0.501362	0.917	0.642	5.24234e-85	vEC
433	Elk3	2.40048e-88	0.470222	0.936	0.748	5.46757e-84	vEC
434	Ipo11	7.79228e-88	0.434041	0.918	0.754	1.77485e-83	vEC
435	Asb4	9.00986e-88	0.439873	0.788	0.434	2.05218e-83	vEC
436	Rhoj	2.37953e-87	0.428422	0.835	0.517	5.41985e-83	vEC
437	Rasip1	3.161e-87	0.49736	0.957	0.639	7.1998e-83	vEC
438	Nes	1.98365e-86	0.504784	0.808	0.528	4.51817e-82	vEC
439	Tcf4	4.37939e-85	0.52502	0.959	0.859	9.97494e-81	vEC
440	Bex2	3.70295e-84	0.42323	0.623	0.296	8.43422e-80	vEC
441	Crip2	9.26538e-84	0.527806	0.972	0.624	2.11037e-79	vEC
442	Vamp5	2.27968e-83	0.482665	0.936	0.691	5.19242e-79	vEC
443	Eno1	3.55489e-82	0.560839	0.968	0.865	8.09697e-78	vEC
444	Mgat4b	5.32056e-81	0.374582	0.794	0.549	1.21186e-76	vEC
445	Chst2	1.16971e-80	0.297165	0.638	0.284	2.66424e-76	vEC
446	Mif	2.63963e-80	0.523235	0.996	0.971	6.0123e-76	vEC
447	2610203C22Rik	5.096e-79	0.271917	0.465	0.182	1.16071e-74	vEC
448	Npr1	4.54543e-78	0.337891	0.694	0.366	1.03531e-73	vEC
449	Plagl1	6.88146e-78	0.436504	0.959	0.666	1.56739e-73	vEC
450	Gnai2	8.03838e-78	0.358971	0.994	0.976	1.8309e-73	vEC
451	Ccn2	1.69175e-77	0.338123	0.414	0.143	3.85331e-73	vEC
452	Tcf15	2.77309e-77	0.418348	0.649	0.325	6.31627e-73	vEC
453	Cdr2l	5.16387e-77	0.277097	0.534	0.231	1.17618e-72	vEC
454	Trib1	1.0447e-76	0.345083	0.602	0.301	2.37952e-72	vEC
455	Rnf144a	8.03635e-76	0.351517	0.647	0.331	1.83044e-71	vEC
456	Ccdc85b	3.00526e-75	0.416444	0.962	0.848	6.84509e-71	vEC
457	Rbpms	6.95174e-75	0.448822	0.96	0.819	1.5834e-70	vEC
458	Rap2a	1.26191e-74	0.365345	0.737	0.493	2.87426e-70	vEC
459	Pelo	1.74537e-72	0.37068	0.653	0.403	3.97542e-68	vEC
460	Gngt2	2.89385e-72	0.336069	0.807	0.532	6.59132e-68	vEC
461	Mxra7	3.31144e-72	0.274775	0.533	0.252	7.54246e-68	vEC
462	Socs3	3.21539e-71	0.396204	0.493	0.217	7.3237e-67	vEC
463	Pimreg	3.89154e-71	0.395784	0.64	0.368	8.86377e-67	vEC
464	Rps3	7.32936e-71	0.275773	0.999	0.997	1.66941e-66	vEC
465	Svil	2.95063e-70	0.430869	0.799	0.571	6.72065e-66	vEC
466	Cnn3	1.37029e-69	0.410016	0.953	0.796	3.12112e-65	vEC
467	Magi3	4.86605e-69	0.374315	0.669	0.387	1.10834e-64	vEC
468	Ptprd	6.38681e-69	0.276281	0.397	0.14	1.45472e-64	vEC
469	Timp3	7.68138e-69	0.360293	0.791	0.47	1.74959e-64	vEC
470	Prr5l	7.81667e-69	0.291656	0.581	0.28	1.7804e-64	vEC
471	Mmp15	8.50407e-69	0.255415	0.535	0.229	1.93697e-64	vEC
472	Pald1	7.34833e-68	0.295083	0.57	0.281	1.67373e-63	vEC
473	Lpar4	8.74852e-68	0.365761	0.797	0.471	1.99265e-63	vEC
474	Sipa1	9.83678e-68	0.389092	0.855	0.661	2.24052e-63	vEC
475	Alad	2.27998e-67	0.30799	0.681	0.439	5.1931e-63	vEC
476	Hmgb3	5.24373e-67	0.381444	0.96	0.882	1.19436e-62	vEC
477	Mpzl1	7.57066e-67	0.366068	0.896	0.628	1.72437e-62	vEC
478	Pfkl	1.80664e-66	0.358295	0.781	0.549	4.11498e-62	vEC
479	Peg10	2.28576e-66	0.413507	0.849	0.594	5.20628e-62	vEC
480	Snx9	2.70761e-66	0.351854	0.81	0.614	6.16713e-62	vEC
481	Gimap6	3.51211e-66	0.43376	0.874	0.649	7.99953e-62	vEC
482	Srgap1	4.01323e-66	0.327196	0.769	0.469	9.14094e-62	vEC
483	Plvap	1.10162e-65	0.398478	0.983	0.675	2.50917e-61	vEC
484	Rhob	1.1223e-65	0.482235	0.915	0.756	2.55626e-61	vEC
485	Samsn1	1.38615e-65	0.261043	0.658	0.338	3.15724e-61	vEC
486	Mex3b	2.23054e-65	0.278636	0.621	0.316	5.08049e-61	vEC
487	Cald1	3.01955e-65	0.40932	0.977	0.705	6.87763e-61	vEC
488	Rian	7.47872e-65	0.538984	0.767	0.484	1.70343e-60	vEC
489	Tnfaip1	1.48111e-64	0.330208	0.796	0.541	3.37353e-60	vEC
490	Rspo3	2.59308e-64	0.337015	0.379	0.136	5.90625e-60	vEC
491	Rtl8a	3.72724e-64	0.309806	0.647	0.369	8.48953e-60	vEC
492	Prelid2	9.58621e-64	0.317046	0.634	0.404	2.18345e-59	vEC
493	Itga6	1.4763e-63	0.417157	0.876	0.708	3.36258e-59	vEC
494	mt-Nd1	1.93803e-63	0.563441	0.981	0.964	4.41425e-59	vEC
495	Fam171a2	2.51513e-63	0.27404	0.643	0.339	5.72871e-59	vEC
496	Peak1	1.44656e-62	0.325399	0.693	0.442	3.29484e-58	vEC
497	She	2.06039e-62	0.293478	0.816	0.475	4.69294e-58	vEC
498	Marcksl1	5.7242e-62	0.36726	0.99	0.944	1.3038e-57	vEC
499	Yes1	1.09513e-61	0.336619	0.768	0.514	2.49438e-57	vEC
500	Prelid1	1.59998e-61	0.359933	0.963	0.888	3.64427e-57	vEC
501	Fam43a	5.92756e-61	0.322614	0.655	0.379	1.35012e-56	vEC
502	Arhgef15	7.29869e-60	0.277354	0.707	0.381	1.66242e-55	vEC
503	Spry2	8.91935e-60	0.26078	0.476	0.223	2.03156e-55	vEC
504	Thsd1	2.63497e-59	0.251259	0.666	0.368	6.00167e-55	vEC
505	Dpysl3	4.06689e-59	0.290772	0.69	0.371	9.26315e-55	vEC
506	Prdx6	1.33782e-58	0.356048	0.967	0.913	3.04714e-54	vEC
507	Nme2	1.53178e-58	0.257629	0.995	0.986	3.48894e-54	vEC
508	Bcar1	2.3762e-58	0.267112	0.588	0.297	5.41228e-54	vEC
509	Tjp2	6.0782e-58	0.251527	0.587	0.335	1.38443e-53	vEC
510	Afdn	1.32241e-57	0.329579	0.925	0.627	3.01206e-53	vEC
511	Sema6d	1.55397e-57	0.253361	0.722	0.388	3.53948e-53	vEC
512	Rasgrp3	1.59323e-57	0.296107	0.851	0.575	3.6289e-53	vEC
513	Plk2	4.81142e-57	0.424646	0.935	0.715	1.0959e-52	vEC
514	Ctnna1	1.49036e-56	0.344289	0.947	0.785	3.3946e-52	vEC
515	Dock4	7.05003e-56	0.276039	0.532	0.27	1.60579e-51	vEC
516	Sema4c	8.48608e-56	0.309457	0.617	0.357	1.93288e-51	vEC
517	Rtraf	1.97437e-55	0.300998	0.965	0.924	4.49703e-51	vEC
518	Prmt1	3.50425e-55	0.333925	0.99	0.92	7.98163e-51	vEC
519	Ephb4	2.26093e-54	0.293103	0.675	0.384	5.14972e-50	vEC
520	Fundc2	3.40451e-54	0.340255	0.909	0.792	7.75445e-50	vEC
521	Ubqln2	3.40908e-54	0.384548	0.748	0.579	7.76486e-50	vEC
522	Hmgb1	3.46375e-54	0.286812	1	0.993	7.88939e-50	vEC
523	Rab13	4.96543e-54	0.291634	0.763	0.509	1.13098e-49	vEC
524	Rasal2	6.4437e-54	0.270087	0.575	0.324	1.46768e-49	vEC
525	Agfg1	1.76929e-53	0.33332	0.79	0.622	4.02991e-49	vEC
526	Csrp1	2.445e-53	0.296941	0.881	0.732	5.56898e-49	vEC
527	Grap	5.15599e-53	0.29789	0.648	0.417	1.17438e-48	vEC
528	Dusp6	6.9613e-53	0.448805	0.835	0.66	1.58558e-48	vEC
529	Traf4	1.59783e-52	0.283959	0.746	0.485	3.63938e-48	vEC
530	Klhdc10	2.70113e-52	0.300513	0.75	0.555	6.15237e-48	vEC
531	Phactr2	2.9078e-52	0.315905	0.855	0.627	6.62311e-48	vEC
532	Snrk	3.82455e-51	0.288098	0.723	0.485	8.71118e-47	vEC
533	mt-Co2	4.15333e-51	0.492219	0.989	0.976	9.46004e-47	vEC
534	Nectin2	1.50851e-50	0.280691	0.804	0.518	3.43592e-46	vEC
535	Rdx	2.50432e-50	0.332529	0.988	0.954	5.70409e-46	vEC
536	Zeb1	2.70733e-50	0.31806	0.804	0.564	6.16649e-46	vEC
537	Ets2	4.46625e-50	0.353576	0.867	0.706	1.01728e-45	vEC
538	Cks1b	5.51725e-50	0.335936	0.965	0.886	1.25666e-45	vEC
539	Trim71	1.9005e-49	0.292246	0.691	0.447	4.32876e-45	vEC
540	Plxnd1	1.09728e-48	0.375906	0.959	0.722	2.49928e-44	vEC
541	Nsmce2	1.5955e-48	0.291589	0.832	0.67	3.63406e-44	vEC
542	S100a16	1.74456e-48	0.331386	0.869	0.55	3.97358e-44	vEC
543	S100a10	6.11168e-48	0.282064	0.92	0.803	1.39206e-43	vEC
544	Ldb2	9.40534e-48	0.260458	0.748	0.467	2.14225e-43	vEC
545	Tax1bp3	1.8839e-47	0.275338	0.874	0.672	4.29096e-43	vEC
546	Cldn5	1.9223e-47	0.386065	0.986	0.642	4.37842e-43	vEC
547	Rpl35	2.90975e-47	0.496539	0.994	0.987	6.62753e-43	vEC
548	mt-Nd2	9.80004e-47	0.466507	0.975	0.955	2.23216e-42	vEC
549	Ctnnbip1	1.08445e-46	0.299633	0.797	0.611	2.47004e-42	vEC
550	Sash1	1.62736e-46	0.255911	0.661	0.423	3.70665e-42	vEC
551	Grb10	2.6361e-46	0.338119	0.943	0.751	6.00424e-42	vEC
552	Pgam1	4.79646e-46	0.301637	0.979	0.916	1.09249e-41	vEC
553	Arhgap29	5.9889e-46	0.279125	0.88	0.625	1.36409e-41	vEC
554	Nme1	7.40655e-46	0.340472	0.993	0.937	1.68699e-41	vEC
555	Myc	1.41579e-45	0.351521	0.61	0.393	3.22475e-41	vEC
556	Slc25a4	2.15237e-45	0.256585	0.987	0.957	4.90245e-41	vEC
557	Tsen15	6.11182e-45	0.270832	0.8	0.616	1.39209e-40	vEC
558	Prdx1	6.99555e-45	0.256038	0.994	0.978	1.59338e-40	vEC
559	Pclaf	2.33145e-44	0.420738	0.931	0.726	5.31035e-40	vEC
560	Klf2	2.77827e-44	0.66085	0.823	0.662	6.32806e-40	vEC
561	Glipr2	2.90492e-44	0.258677	0.59	0.381	6.61653e-40	vEC
562	Nrip1	9.54117e-44	0.360134	0.871	0.775	2.17319e-39	vEC
563	Txn1	1.34964e-43	0.251502	0.989	0.974	3.07407e-39	vEC
564	Mef2a	5.57042e-43	0.333619	0.905	0.795	1.26878e-38	vEC
565	Ddah2	1.4754e-42	0.266532	0.91	0.717	3.36052e-38	vEC
566	mt-Co1	3.05904e-42	0.410287	0.987	0.972	6.96758e-38	vEC
567	Arhgap31	1.06462e-41	0.257288	0.762	0.523	2.42489e-37	vEC
568	Ltv1	1.51273e-41	0.266182	0.761	0.591	3.44555e-37	vEC
569	Knop1	2.43166e-41	0.301572	0.924	0.846	5.53859e-37	vEC
570	Dynll1	5.63833e-41	0.264213	0.996	0.984	1.28424e-36	vEC
571	Casd1	5.9313e-41	0.26432	0.845	0.687	1.35097e-36	vEC
572	Lipt2	6.09258e-41	0.287055	0.476	0.288	1.38771e-36	vEC
573	Arhgef7	1.6383e-40	0.283059	0.733	0.544	3.73155e-36	vEC
574	Med10	4.19805e-40	0.265336	0.878	0.784	9.5619e-36	vEC
575	Gnb1	7.50017e-40	0.256496	0.987	0.937	1.70831e-35	vEC
576	Fnbp1l	5.89849e-39	0.263972	0.921	0.747	1.3435e-34	vEC
577	Sacs	9.14113e-39	0.319339	0.66	0.476	2.08207e-34	vEC
578	Snx3	1.08359e-38	0.267267	0.959	0.905	2.4681e-34	vEC
579	Birc5	2.78846e-38	0.351625	0.906	0.7	6.35128e-34	vEC
580	Hes1	4.9175e-38	0.368054	0.751	0.532	1.12006e-33	vEC
581	Ccdc34	1.49759e-37	0.283252	0.904	0.749	3.41107e-33	vEC
582	mt-Nd3	8.86267e-37	0.365671	0.956	0.888	2.01865e-32	vEC
583	mt-Cytb	2.14407e-36	0.389613	0.987	0.978	4.88354e-32	vEC
584	Id2	2.74562e-36	0.305767	0.804	0.632	6.25369e-32	vEC
585	Utp11	3.83382e-36	0.266244	0.906	0.792	8.7323e-32	vEC
586	Wasf2	1.11276e-35	0.259126	0.935	0.861	2.53454e-31	vEC
587	Stab1	3.25305e-35	0.269436	0.794	0.52	7.40946e-31	vEC
588	Hmgb2	6.42407e-35	0.330187	0.996	0.966	1.46321e-30	vEC
589	Rrm2	1.0752e-33	0.283817	0.807	0.591	2.44899e-29	vEC
590	Gm10076	3.98743e-33	0.753492	0.972	0.957	9.08216e-29	vEC
591	Klf7	7.73383e-33	0.270706	0.848	0.703	1.76153e-28	vEC
592	Ran	1.70068e-32	0.282054	0.996	0.98	3.87365e-28	vEC
593	Emilin1	8.86198e-32	0.269681	0.801	0.65	2.01849e-27	vEC
594	Hmgn2	2.47116e-31	0.265441	0.971	0.893	5.62857e-27	vEC
595	Lmnb1	1.89023e-30	0.258005	0.956	0.877	4.30539e-26	vEC
596	Rpl36	4.58931e-30	0.284253	0.999	0.997	1.04531e-25	vEC
597	Cdk1	6.24759e-30	0.320566	0.894	0.762	1.42301e-25	vEC
598	Tubb4b	3.62154e-29	0.267891	0.939	0.844	8.24879e-25	vEC
599	Erh	8.53644e-29	0.258353	0.958	0.907	1.94435e-24	vEC
600	Smc4	1.25527e-28	0.304096	0.915	0.799	2.85913e-24	vEC
601	Uba52	6.57775e-28	0.382103	0.991	0.969	1.49821e-23	vEC
602	Ccn1	1.19825e-27	0.488495	0.651	0.527	2.72925e-23	vEC
603	Rps28	1.78475e-27	0.268817	0.998	0.995	4.06513e-23	vEC
604	Cenpe	3.15792e-25	0.265886	0.718	0.539	7.1928e-21	vEC
605	Rps29	1.86634e-24	0.303631	0.999	0.997	4.25097e-20	vEC
606	Aprt	2.18988e-24	0.265873	0.961	0.898	4.98788e-20	vEC
607	Rpl38	3.15255e-24	0.273884	0.998	0.996	7.18057e-20	vEC
608	mt-Nd5	7.1778e-24	0.282747	0.939	0.882	1.63489e-19	vEC
609	Junb	2.10994e-23	0.372223	0.811	0.736	4.8058e-19	vEC
610	mt-Nd4	2.2633e-23	0.275593	0.978	0.962	5.15513e-19	vEC
611	mt-Atp6	9.10387e-23	0.251502	0.989	0.984	2.07359e-18	vEC
612	mt-Nd4l	9.14469e-23	0.255998	0.904	0.821	2.08289e-18	vEC
613	Klf6	2.0292e-22	0.25432	0.869	0.75	4.62191e-18	vEC
614	Ube2c	7.68358e-22	0.258056	0.823	0.651	1.75009e-17	vEC
615	Hist1h2ap	9.84368e-16	0.933017	0.617	0.5	2.2421e-11	vEC
616	Hist1h2ae	5.27608e-13	0.40458	0.674	0.574	1.20173e-08	vEC
617	Gja5	0	2.7654	0.948	0.081	0	aEC
618	Vwf	0	2.7299	0.937	0.285	0	aEC
619	Sat1	0	2.72019	0.976	0.643	0	aEC
620	Gja4	0	2.64975	0.97	0.157	0	aEC
621	H19	0	2.4847	0.997	0.938	0	aEC
622	Npr3	0	2.38758	0.917	0.171	0	aEC
623	Fn1	0	2.35777	0.957	0.72	0	aEC
624	Col4a2	0	2.27517	0.965	0.659	0	aEC
625	Col4a1	0	2.20937	0.975	0.729	0	aEC
626	Igf2	0	2.19214	0.998	0.868	0	aEC
627	Nrp1	0	2.18987	0.967	0.682	0	aEC
628	Col18a1	0	2.17887	0.98	0.686	0	aEC
629	Igfbp3	0	2.09806	0.861	0.306	0	aEC
630	Efnb2	0	2.08816	0.958	0.477	0	aEC
631	S100a11	0	2.07589	0.968	0.764	0	aEC
632	Tmem100	0	2.01095	0.806	0.046	0	aEC
633	Mecom	0	2.01023	0.948	0.417	0	aEC
634	Tm4sf1	0	1.97677	0.749	0.116	0	aEC
635	Calcrl	0	1.95631	0.958	0.686	0	aEC
636	Sparc	0	1.95443	0.996	0.762	0	aEC
637	Cdh5	0	1.87889	0.979	0.676	0	aEC
638	Fstl1	0	1.85395	0.973	0.697	0	aEC
639	Cavin2	0	1.84612	0.784	0.103	0	aEC
640	Sparcl1	0	1.81826	0.841	0.22	0	aEC
641	Ptprb	0	1.81388	0.919	0.438	0	aEC
642	Flt1	0	1.78449	0.965	0.674	0	aEC
643	Cemip2	0	1.78435	0.93	0.564	0	aEC
644	Ctsh	0	1.76634	0.866	0.377	0	aEC
645	Epas1	0	1.749	0.919	0.236	0	aEC
646	Cavin3	0	1.69969	0.959	0.601	0	aEC
647	Efna1	0	1.67149	0.91	0.401	0	aEC
648	Pecam1	0	1.64212	0.966	0.671	0	aEC
649	Vegfc	0	1.63884	0.891	0.215	0	aEC
650	Fbn1	0	1.61494	0.795	0.156	0	aEC
651	Ramp2	0	1.61484	0.991	0.714	0	aEC
652	Icam2	0	1.58514	0.948	0.633	0	aEC
653	Unc5b	0	1.53264	0.885	0.199	0	aEC
654	Mmrn2	0	1.51427	0.916	0.462	0	aEC
655	Hey1	0	1.45889	0.83	0.215	0	aEC
656	Clec14a	0	1.45017	0.887	0.373	0	aEC
657	Ecscr	0	1.38439	0.97	0.698	0	aEC
658	Serpinf1	0	1.30266	0.864	0.304	0	aEC
659	Jag1	0	1.27595	0.769	0.156	0	aEC
660	Sema3g	0	1.23273	0.769	0.097	0	aEC
661	Dll4	0	1.20831	0.785	0.129	0	aEC
662	Sost	0	0.989346	0.63	0.071	0	aEC
663	Ltbp4	0	0.985152	0.597	0.044	0	aEC
664	Bmx	0	0.831361	0.596	0.042	0	aEC
665	Hey2	0	0.826949	0.602	0.036	0	aEC
666	Tjp1	2.62919e-307	1.50317	0.937	0.637	5.98851e-303	aEC
667	Cd93	1.29196e-304	1.52228	0.946	0.632	2.94269e-300	aEC
668	Aplp2	1.24622e-299	1.47335	0.959	0.825	2.83852e-295	aEC
669	Pcsk5	1.39705e-298	1.08404	0.697	0.142	3.18206e-294	aEC
670	Krtcap2	1.55578e-292	1.07383	0.973	0.95	3.5436e-288	aEC
671	Prnd	1.71923e-292	1.3429	0.652	0.101	3.9159e-288	aEC
672	Igfbp2	1.8329e-287	1.20703	0.859	0.372	4.1748e-283	aEC
673	Prex2	2.01081e-285	1.34937	0.899	0.47	4.58001e-281	aEC
674	Plvap	7.05419e-282	1.34133	0.979	0.679	1.60673e-277	aEC
675	Agrn	3.62804e-276	1.09562	0.774	0.25	8.26359e-272	aEC
676	Pmepa1	1.53091e-275	1.33109	0.804	0.31	3.48695e-271	aEC
677	Pde3a	1.34581e-272	1.12377	0.595	0.084	3.06536e-268	aEC
678	Slc6a6	3.17236e-269	1.38581	0.91	0.696	7.2257e-265	aEC
679	Nedd9	1.03066e-268	1.15169	0.743	0.236	2.34753e-264	aEC
680	Htra1	5.34943e-268	0.761887	0.477	0.028	1.21844e-263	aEC
681	Synpo	1.91422e-267	0.65082	0.518	0.045	4.36003e-263	aEC
682	Nid1	2.96585e-267	1.36429	0.922	0.574	6.75532e-263	aEC
683	Itgb1	7.84353e-267	1.05692	0.972	0.957	1.78652e-262	aEC
684	Gask1b	8.60131e-267	1.01724	0.717	0.198	1.95912e-262	aEC
685	Stmn2	8.88366e-258	1.92602	0.717	0.184	2.02343e-253	aEC
686	Fblim1	2.03005e-257	1.09686	0.801	0.335	4.62385e-253	aEC
687	Tie1	2.51279e-257	1.20831	0.917	0.601	5.72339e-253	aEC
688	Mall	1.52081e-256	0.725878	0.559	0.078	3.46394e-252	aEC
689	Cavin1	1.01745e-254	1.03971	0.772	0.264	2.31744e-250	aEC
690	Pdlim1	2.32583e-254	1.00534	0.773	0.255	5.29755e-250	aEC
691	Nkx2-3	9.77807e-254	1.15001	0.658	0.146	2.22715e-249	aEC
692	Camk2d	1.26464e-253	1.23539	0.843	0.435	2.88048e-249	aEC
693	Notch1	1.51314e-253	1.24081	0.89	0.571	3.44648e-249	aEC
694	Gata6	2.59414e-253	0.913657	0.709	0.188	5.90867e-249	aEC
695	Cgnl1	3.52679e-251	1.3396	0.894	0.551	8.03296e-247	aEC
696	Adgrg6	1.66627e-248	1.04378	0.561	0.084	3.79525e-244	aEC
697	Utrn	5.04874e-248	1.34141	0.872	0.547	1.14995e-243	aEC
698	Maged2	1.11024e-244	1.19463	0.943	0.764	2.5288e-240	aEC
699	Cdkn1c	1.11418e-244	1.5747	0.978	0.765	2.53776e-240	aEC
700	Notch4	1.41263e-244	0.870681	0.714	0.216	3.21755e-240	aEC
701	Esam	4.0061e-242	1.06687	0.949	0.646	9.12469e-238	aEC
702	Sema7a	6.95896e-242	0.62078	0.477	0.042	1.58504e-237	aEC
703	Tsc22d1	1.16628e-241	1.20029	0.961	0.859	2.65644e-237	aEC
704	Ctsl	2.81478e-241	1.24791	0.945	0.834	6.41122e-237	aEC
705	Sox6	9.95956e-241	0.808236	0.567	0.092	2.26849e-236	aEC
706	Edn1	2.67708e-238	1.61499	0.772	0.28	6.09758e-234	aEC
707	App	1.21401e-237	1.15458	0.902	0.652	2.76515e-233	aEC
708	Igfbp4	6.22159e-237	1.03847	0.992	0.925	1.41709e-232	aEC
709	Ablim1	1.77312e-236	0.956277	0.759	0.273	4.03864e-232	aEC
710	Tspan2	5.93509e-236	0.94161	0.711	0.237	1.35184e-231	aEC
711	Slc45a4	2.02863e-233	1.2066	0.669	0.203	4.62061e-229	aEC
712	Hspg2	2.80354e-233	1.20518	0.911	0.564	6.38562e-229	aEC
713	Rgs3	2.96184e-233	1.06235	0.821	0.419	6.74617e-229	aEC
714	Ehd4	4.50348e-232	1.26936	0.907	0.673	1.02576e-227	aEC
715	Dkk2	3.4269e-230	0.747449	0.434	0.029	7.80544e-226	aEC
716	Fndc3b	5.61753e-224	1.07165	0.799	0.42	1.2795e-219	aEC
717	Chd3	1.65315e-221	1.04655	0.816	0.41	3.76539e-217	aEC
718	Ece1	1.87509e-221	1.08005	0.872	0.554	4.27089e-217	aEC
719	Slc9a3r2	3.51874e-221	1.13816	0.838	0.435	8.01464e-217	aEC
720	Map4k4	1.11824e-219	1.06057	0.947	0.843	2.54702e-215	aEC
721	Adgrf5	1.4885e-219	1.12792	0.867	0.488	3.39037e-215	aEC
722	Acer2	9.12411e-219	0.814177	0.63	0.17	2.0782e-214	aEC
723	Nos3	1.104e-218	0.82606	0.705	0.236	2.51459e-214	aEC
724	Mcam	1.45596e-218	1.01803	0.755	0.303	3.31623e-214	aEC
725	Lmo7	4.85262e-218	0.504151	0.406	0.025	1.10528e-213	aEC
726	Mast4	6.09929e-218	1.13915	0.898	0.617	1.38923e-213	aEC
727	Smad6	1.60354e-216	0.825402	0.603	0.143	3.65238e-212	aEC
728	Mmp14	2.68731e-216	1.01264	0.842	0.484	6.12089e-212	aEC
729	Palld	7.72117e-216	1.09085	0.799	0.399	1.75865e-211	aEC
730	Itpr3	3.57252e-215	0.651702	0.551	0.107	8.13713e-211	aEC
731	Cav1	1.51833e-214	0.929525	0.609	0.144	3.4583e-210	aEC
732	Fryl	4.43053e-214	1.02105	0.776	0.413	1.00914e-209	aEC
733	Dmd	2.00906e-213	0.579608	0.445	0.045	4.57604e-209	aEC
734	Cd34	1.00248e-212	1.12828	0.973	0.793	2.28335e-208	aEC
735	Tek	1.09085e-212	1.09881	0.874	0.543	2.48463e-208	aEC
736	Asap2	3.01607e-210	0.895574	0.848	0.521	6.8697e-206	aEC
737	Anxa5	4.81598e-210	0.950066	0.937	0.791	1.09694e-205	aEC
738	Clec1a	8.87819e-210	0.655168	0.514	0.082	2.02218e-205	aEC
739	Ccdc80	3.17053e-208	0.772779	0.644	0.184	7.22151e-204	aEC
740	Gm14207	2.37863e-207	0.526372	0.471	0.061	5.4178e-203	aEC
741	Ctnnb1	1.63292e-204	0.894464	0.974	0.941	3.71931e-200	aEC
742	Laptm4a	5.26509e-204	0.847602	0.945	0.883	1.19923e-199	aEC
743	Myct1	2.14933e-203	0.975806	0.873	0.552	4.89554e-199	aEC
744	F11r	2.59155e-202	0.994079	0.872	0.605	5.90278e-198	aEC
745	Lrrc58	1.01172e-201	1.03495	0.932	0.836	2.3044e-197	aEC
746	Meis2	1.62965e-201	1.09835	0.824	0.429	3.71185e-197	aEC
747	Wipf3	2.73403e-201	0.469718	0.412	0.037	6.22729e-197	aEC
748	Nfib	6.812e-199	1.0494	0.875	0.508	1.55157e-194	aEC
749	Msn	4.06443e-196	0.89047	0.946	0.933	9.25756e-192	aEC
750	Ddah1	5.3766e-196	1.00073	0.757	0.367	1.22463e-191	aEC
751	AU021092	1.50902e-195	0.552533	0.425	0.046	3.43711e-191	aEC
752	Heg1	3.16173e-194	0.985672	0.742	0.341	7.20146e-190	aEC
753	Bmpr2	1.78486e-193	1.05118	0.84	0.604	4.06537e-189	aEC
754	Sox4	2.50085e-193	1.1019	0.963	0.814	5.69618e-189	aEC
755	Thsd7a	1.23614e-190	0.579798	0.459	0.063	2.81556e-186	aEC
756	Itga5	1.85516e-190	0.986726	0.828	0.538	4.22549e-186	aEC
757	Zfp69	6.78179e-190	0.68872	0.589	0.162	1.54469e-185	aEC
758	Itprid2	9.02724e-190	0.898346	0.73	0.367	2.05613e-185	aEC
759	Ppic	3.90207e-189	0.877603	0.947	0.865	8.88775e-185	aEC
760	Ifitm3	4.37789e-189	1.06047	0.915	0.764	9.97152e-185	aEC
761	Fzd6	5.85223e-189	0.502659	0.47	0.074	1.33296e-184	aEC
762	Lama3	5.99287e-189	0.391119	0.35	0.019	1.365e-184	aEC
763	Ifitm2	1.60663e-187	0.806963	0.976	0.963	3.65942e-183	aEC
764	Tspan13	3.67255e-187	0.940325	0.817	0.513	8.36497e-183	aEC
765	Nedd4	6.59816e-187	0.773754	0.984	0.932	1.50286e-182	aEC
766	Tspan6	4.51469e-186	1.00677	0.895	0.696	1.02831e-181	aEC
767	Myl6	3.71322e-185	0.615237	0.994	0.996	8.45761e-181	aEC
768	Armcx2	4.25679e-185	1.00358	0.812	0.496	9.6957e-181	aEC
769	Col5a2	5.04325e-184	1.05144	0.686	0.272	1.1487e-179	aEC
770	Crip2	6.23074e-183	0.956475	0.957	0.632	1.41918e-178	aEC
771	Rassf9	1.6266e-182	0.621577	0.483	0.086	3.7049e-178	aEC
772	P4ha3	1.73087e-182	0.457092	0.333	0.016	3.9424e-178	aEC
773	Nudt4	2.03293e-182	1.20281	0.923	0.85	4.63041e-178	aEC
774	Anxa6	3.19332e-182	0.955196	0.832	0.544	7.27343e-178	aEC
775	Tpt1	1.11042e-180	0.46814	1	1	2.52921e-176	aEC
776	Nrarp	6.05477e-180	0.918555	0.729	0.339	1.37909e-175	aEC
777	Slc18a2	5.36789e-179	0.876743	0.71	0.271	1.22264e-174	aEC
778	Cxcr4	2.92794e-178	0.610519	0.417	0.055	6.66897e-174	aEC
779	Gm42418	7.52825e-178	1.3775	0.996	0.992	1.71471e-173	aEC
780	Procr	1.29753e-177	0.747307	0.679	0.234	2.95539e-173	aEC
781	Prnp	3.67554e-177	0.697272	0.631	0.216	8.37179e-173	aEC
782	Itga1	3.13465e-174	0.82057	0.677	0.256	7.1398e-170	aEC
783	Dst	1.43965e-173	0.766774	0.609	0.199	3.27909e-169	aEC
784	Tgfbr3	1.65175e-173	0.855878	0.708	0.328	3.76218e-169	aEC
785	Tox2	1.69497e-173	0.3706	0.354	0.028	3.86063e-169	aEC
786	Lifr	2.50343e-173	0.976288	0.754	0.397	5.70206e-169	aEC
787	Ptms	1.59001e-172	0.88716	0.935	0.772	3.62156e-168	aEC
788	Eogt	4.05263e-172	0.735848	0.667	0.266	9.23068e-168	aEC
789	Eng	5.70115e-172	0.956554	0.882	0.62	1.29855e-167	aEC
790	Nrep	1.37331e-171	0.921319	0.844	0.533	3.12799e-167	aEC
791	Mmp2	1.76918e-171	0.993647	0.812	0.486	4.02966e-167	aEC
792	Acvrl1	7.11394e-170	0.785921	0.736	0.365	1.62034e-165	aEC
793	Cldn5	1.5343e-168	0.994882	0.978	0.648	3.49468e-164	aEC
794	Mfap2	1.98411e-168	0.817426	0.779	0.404	4.51922e-164	aEC
795	Ehd2	5.83325e-168	0.831118	0.808	0.419	1.32864e-163	aEC
796	Pi16	9.48546e-168	0.490698	0.407	0.057	2.1605e-163	aEC
797	Sox7	1.69383e-167	0.842723	0.681	0.284	3.85804e-163	aEC
798	Unc13b	4.25569e-167	0.459595	0.397	0.052	9.69319e-163	aEC
799	Plagl1	3.12515e-165	1.03614	0.929	0.68	7.11814e-161	aEC
800	Tmem59	7.3916e-164	0.77746	0.928	0.876	1.68358e-159	aEC
801	Cd38	1.84851e-163	0.859271	0.755	0.399	4.21035e-159	aEC
802	Pakap.1	4.59534e-163	0.834379	0.736	0.359	1.04668e-158	aEC
803	Rrbp1	1.31902e-162	0.842066	0.958	0.935	3.00433e-158	aEC
804	Tinagl1	3.00785e-162	0.5271	0.444	0.083	6.85099e-158	aEC
805	Plxnd1	2.54788e-161	0.923605	0.934	0.733	5.80331e-157	aEC
806	Calu	3.58256e-161	0.876707	0.874	0.783	8.16e-157	aEC
807	Klhl4	6.01132e-161	0.881359	0.753	0.364	1.3692e-156	aEC
808	Jag2	2.77631e-157	0.67251	0.568	0.178	6.32359e-153	aEC
809	Pik3r3	4.89634e-157	0.608907	0.569	0.185	1.11524e-152	aEC
810	Malat1	7.70431e-157	0.858773	0.98	0.977	1.75481e-152	aEC
811	Rtn4	5.88489e-156	0.720173	0.944	0.921	1.3404e-151	aEC
812	Tceal9	7.02473e-155	0.799223	0.953	0.919	1.60002e-150	aEC
813	Nfat5	1.33359e-154	0.897025	0.814	0.577	3.03752e-150	aEC
814	Trim47	1.81964e-154	0.614022	0.602	0.204	4.14459e-150	aEC
815	Itm2b	1.8496e-154	0.676669	0.957	0.926	4.21284e-150	aEC
816	Mfge8	9.2535e-154	0.815669	0.813	0.511	2.10767e-149	aEC
817	Sptbn1	6.90459e-153	0.895597	0.939	0.883	1.57266e-148	aEC
818	Rras	1.45004e-151	0.778192	0.756	0.443	3.30275e-147	aEC
819	Isl1	5.1865e-151	0.596744	0.481	0.116	1.18133e-146	aEC
820	Entpd1	2.44733e-150	0.623061	0.592	0.212	5.57429e-146	aEC
821	Smad7	2.50109e-150	0.894469	0.811	0.555	5.69673e-146	aEC
822	Ptprm	4.08903e-150	0.687171	0.664	0.273	9.31357e-146	aEC
823	Myl12a	2.08386e-149	0.743965	0.97	0.97	4.7464e-145	aEC
824	Aqp1	4.43081e-149	0.477177	0.339	0.037	1.00921e-144	aEC
825	Vim	8.55721e-149	0.801196	0.995	0.942	1.94908e-144	aEC
826	Prom1	6.35007e-147	0.555103	0.545	0.171	1.44635e-142	aEC
827	Ltbp1	1.3759e-146	0.600077	0.596	0.197	3.13389e-142	aEC
828	Pea15a	1.56205e-146	0.740095	0.833	0.582	3.55788e-142	aEC
829	Bnip3l	1.70076e-146	0.702907	0.908	0.866	3.87383e-142	aEC
830	Mapk3	6.77467e-146	0.694431	0.858	0.72	1.54307e-141	aEC
831	Ecm1	6.08023e-145	0.691244	0.641	0.265	1.38489e-140	aEC
832	S100a16	1.39793e-144	0.847775	0.896	0.543	3.18406e-140	aEC
833	Txnip	1.88022e-143	0.873624	0.854	0.693	4.28259e-139	aEC
834	Plec	1.25969e-142	0.822974	0.78	0.516	2.8692e-138	aEC
835	Spag9	1.80802e-142	0.757334	0.893	0.793	4.11813e-138	aEC
836	Kdr	2.06125e-142	0.933876	0.948	0.68	4.69491e-138	aEC
837	Tns1	4.72502e-142	0.490839	0.502	0.14	1.07622e-137	aEC
838	Ckap4	6.78178e-142	0.836217	0.894	0.791	1.54469e-137	aEC
839	Ammecr1	2.22699e-140	0.869134	0.73	0.48	5.07241e-136	aEC
840	S1pr1	5.24476e-140	0.782906	0.818	0.549	1.1946e-135	aEC
841	Igsf3	1.85405e-139	0.601567	0.553	0.195	4.22297e-135	aEC
842	Daam1	2.28512e-139	0.688426	0.652	0.309	5.20482e-135	aEC
843	Arhgap29	3.04691e-139	0.781008	0.863	0.634	6.93995e-135	aEC
844	Cyp26b1	3.48009e-139	0.985727	0.677	0.289	7.92661e-135	aEC
845	Csrp2	7.67345e-138	0.824372	0.934	0.851	1.74778e-133	aEC
846	Nipal2	9.2984e-138	0.321706	0.314	0.033	2.1179e-133	aEC
847	Nuak1	2.36278e-137	0.481298	0.382	0.07	5.38171e-133	aEC
848	Cracr2b	4.98088e-137	0.515437	0.496	0.145	1.13449e-132	aEC
849	Crip1	1.17036e-136	0.918039	0.848	0.65	2.66574e-132	aEC
850	Afap1l1	1.33929e-136	0.722353	0.81	0.592	3.05051e-132	aEC
851	Lipa	3.33757e-136	0.773402	0.693	0.392	7.60198e-132	aEC
852	Id3	5.41383e-136	0.801118	0.983	0.857	1.23311e-131	aEC
853	Lpp	1.01897e-135	0.881692	0.836	0.66	2.32092e-131	aEC
854	Sox17	2.43286e-135	0.786237	0.843	0.457	5.54132e-131	aEC
855	Gata3	9.67894e-135	0.617739	0.557	0.203	2.20457e-130	aEC
856	Flnb	1.77864e-134	0.812441	0.742	0.474	4.05121e-130	aEC
857	Prdx4	1.78612e-134	0.805903	0.903	0.87	4.06824e-130	aEC
858	Cyyr1	1.85187e-133	0.670824	0.664	0.291	4.218e-129	aEC
859	Cyp26a1	2.06706e-133	0.332679	0.273	0.02	4.70814e-129	aEC
860	Wwtr1	2.14041e-133	0.640312	0.716	0.38	4.87522e-129	aEC
861	Bst2	3.02415e-133	0.801352	0.844	0.644	6.88811e-129	aEC
862	Lamc1	1.19545e-132	0.722869	0.721	0.441	2.72288e-128	aEC
863	Clec2d	2.07454e-132	0.434916	0.366	0.064	4.72517e-128	aEC
864	Nhsl2	4.33388e-132	0.697718	0.721	0.429	9.87128e-128	aEC
865	Map4k3	7.57119e-132	0.700581	0.615	0.282	1.72449e-127	aEC
866	Mllt3	3.47121e-131	0.704422	0.676	0.334	7.90637e-127	aEC
867	Cpd	2.57108e-129	0.744604	0.822	0.652	5.85614e-125	aEC
868	Pon2	1.49636e-128	0.703888	0.809	0.654	3.40826e-124	aEC
869	F2r	1.11088e-127	0.718006	0.87	0.657	2.53025e-123	aEC
870	Ahnak	3.30547e-127	0.725504	0.557	0.205	7.52886e-123	aEC
871	Sorbs2	6.00936e-127	0.437994	0.312	0.04	1.36875e-122	aEC
872	Itm2c	1.09907e-126	0.687507	0.784	0.56	2.50336e-122	aEC
873	Ptgis	1.59839e-126	0.673009	0.534	0.201	3.64065e-122	aEC
874	Lama4	6.55049e-126	0.75666	0.716	0.382	1.492e-121	aEC
875	Oaz2	1.68664e-125	0.777567	0.789	0.61	3.84167e-121	aEC
876	Apbb2	3.74451e-125	0.642207	0.586	0.248	8.52886e-121	aEC
877	Dab2ip	3.03339e-124	0.747948	0.768	0.545	6.90915e-120	aEC
878	Hid1	4.40893e-124	0.444416	0.441	0.116	1.00422e-119	aEC
879	Fbn2	4.42002e-124	0.980167	0.817	0.6	1.00675e-119	aEC
880	Dhh	4.88262e-124	0.333262	0.314	0.042	1.11211e-119	aEC
881	Sulf1	8.88781e-124	0.326594	0.295	0.034	2.02438e-119	aEC
882	AY036118	1.02387e-123	1.26173	0.96	0.847	2.33206e-119	aEC
883	Lamb1	5.81732e-123	0.752477	0.787	0.504	1.32501e-118	aEC
884	Limch1	2.63228e-122	0.822381	0.833	0.526	5.99555e-118	aEC
885	Nisch	3.68551e-122	0.607481	0.928	0.895	8.39448e-118	aEC
886	Tacc2	4.52203e-122	0.642851	0.663	0.366	1.02998e-117	aEC
887	Pxdn	1.34189e-121	0.756291	0.77	0.488	3.05641e-117	aEC
888	Pcnx	1.37319e-121	0.630698	0.659	0.357	3.12772e-117	aEC
889	Palmd	1.91256e-121	0.337324	0.287	0.032	4.35623e-117	aEC
890	Tspan18	2.17019e-121	0.751407	0.87	0.609	4.94305e-117	aEC
891	Tmem44	2.92904e-121	0.437262	0.426	0.111	6.67148e-117	aEC
892	Cd2ap	4.35577e-121	0.704333	0.872	0.8	9.92113e-117	aEC
893	Smpdl3a	3.81058e-120	0.440883	0.444	0.128	8.67937e-116	aEC
894	Gnai2	5.39049e-120	0.5737	0.986	0.979	1.22779e-115	aEC
895	Emp2	8.01225e-120	0.315591	0.278	0.029	1.82495e-115	aEC
896	Cd109	1.80401e-119	0.59806	0.571	0.229	4.10899e-115	aEC
897	Fgfr1	3.07175e-119	0.703414	0.715	0.44	6.99653e-115	aEC
898	Lama5	3.63374e-119	0.384835	0.387	0.084	8.27658e-115	aEC
899	Mtch1	1.46328e-118	0.602567	0.942	0.913	3.33291e-114	aEC
900	Pik3c2b	1.73744e-118	0.584233	0.605	0.279	3.95736e-114	aEC
901	Rhoc	7.21679e-118	0.737008	0.866	0.696	1.64377e-113	aEC
902	Pdia5	9.75107e-118	0.640422	0.635	0.347	2.221e-113	aEC
903	Myo1b	2.44871e-117	0.715633	0.781	0.53	5.57743e-113	aEC
904	Ttc28	5.04137e-117	0.685795	0.756	0.501	1.14827e-112	aEC
905	Atrx	2.14438e-116	0.68498	0.933	0.936	4.88426e-112	aEC
906	Afdn	6.84432e-116	0.692944	0.882	0.646	1.55893e-111	aEC
907	Creb3l2	1.11908e-115	0.675652	0.682	0.389	2.54892e-111	aEC
908	Ptpn14	2.32948e-115	0.587006	0.597	0.278	5.30585e-111	aEC
909	Arhgef12	2.79768e-115	0.648939	0.767	0.491	6.37227e-111	aEC
910	Atp1a1	6.32825e-115	0.696753	0.856	0.796	1.44138e-110	aEC
911	Sptan1	1.04533e-114	0.698447	0.839	0.671	2.38094e-110	aEC
912	Prdm16	2.1196e-114	0.39211	0.382	0.09	4.82781e-110	aEC
913	Adora2a	2.19882e-114	0.529195	0.543	0.214	5.00826e-110	aEC
914	Marcks	2.54663e-114	0.702798	0.986	0.904	5.80047e-110	aEC
915	Slit2	3.54369e-114	0.588798	0.53	0.203	8.07146e-110	aEC
916	Actn4	4.93247e-114	0.666814	0.914	0.888	1.12347e-109	aEC
917	Dbn1	7.42822e-114	0.684764	0.825	0.577	1.69193e-109	aEC
918	Cast	8.76011e-114	0.643276	0.719	0.482	1.99529e-109	aEC
919	Abhd17a	6.27794e-113	0.693074	0.909	0.86	1.42993e-108	aEC
920	Slc44a1	4.64707e-112	0.471456	0.519	0.195	1.05846e-107	aEC
921	Mt3	5.53296e-112	0.265755	0.213	0.011	1.26024e-107	aEC
922	Plp2	7.7237e-112	0.654668	0.773	0.548	1.75923e-107	aEC
923	Igf2r	2.89516e-111	0.71142	0.791	0.559	6.59431e-107	aEC
924	Vat1	3.41769e-111	0.61521	0.727	0.475	7.78447e-107	aEC
925	Arf5	1.04935e-110	0.533988	0.944	0.939	2.3901e-106	aEC
926	Ypel3	1.98912e-110	0.616768	0.6	0.296	4.53061e-106	aEC
927	Luzp1	5.45216e-110	0.680783	0.857	0.783	1.24184e-105	aEC
928	Egfl8	1.05067e-109	0.307943	0.253	0.026	2.39311e-105	aEC
929	Smtnl1	2.26079e-109	0.254205	0.209	0.011	5.14939e-105	aEC
930	Tagln	2.98948e-109	1.51088	0.509	0.199	6.80914e-105	aEC
931	Ube2h	3.96427e-109	0.708243	0.728	0.532	9.02942e-105	aEC
932	Hs6st1	4.3555e-109	0.499488	0.479	0.177	9.92053e-105	aEC
933	Fxyd5	4.59533e-109	0.733295	0.777	0.584	1.04668e-104	aEC
934	Adcy4	8.0465e-109	0.493796	0.507	0.188	1.83275e-104	aEC
935	Orai1	1.34761e-108	0.632444	0.803	0.653	3.06944e-104	aEC
936	Ttll7	2.61169e-108	0.317277	0.324	0.061	5.94865e-104	aEC
937	Plxna2	4.26297e-108	0.695743	0.495	0.193	9.70976e-104	aEC
938	Cav2	4.65654e-108	0.468247	0.488	0.178	1.06062e-103	aEC
939	Hip1	5.66193e-108	0.642504	0.787	0.616	1.28962e-103	aEC
940	Arhgef28	8.33266e-108	0.433133	0.452	0.145	1.89793e-103	aEC
941	Mir99ahg	2.38923e-107	0.665031	0.605	0.282	5.44195e-103	aEC
942	Dennd5b	3.15376e-107	0.662293	0.847	0.656	7.18331e-103	aEC
943	Igfbp7	4.79315e-107	0.404233	0.238	0.022	1.09174e-102	aEC
944	Sox13	5.5053e-107	0.490626	0.511	0.202	1.25394e-102	aEC
945	Plod1	7.80306e-107	0.634488	0.658	0.401	1.7773e-102	aEC
946	Pdlim5	1.18597e-106	0.730403	0.699	0.466	2.70127e-102	aEC
947	Grasp	1.39798e-106	0.581226	0.669	0.376	3.18419e-102	aEC
948	Plk2	1.66469e-106	0.759294	0.922	0.722	3.79167e-102	aEC
949	Cald1	1.82462e-106	0.772551	0.95	0.718	4.15593e-102	aEC
950	Fzd4	2.36544e-106	0.6093	0.712	0.435	5.38776e-102	aEC
951	Flna	5.55259e-106	0.641143	0.891	0.827	1.26471e-101	aEC
952	Syne2	7.33653e-106	0.719223	0.73	0.477	1.67104e-101	aEC
953	Tm9sf3	2.12085e-104	0.595338	0.907	0.895	4.83067e-100	aEC
954	Pdcd4	8.68028e-104	0.725921	0.765	0.524	1.97711e-99	aEC
955	Nckap1	2.43792e-103	0.608333	0.784	0.542	5.55285e-99	aEC
956	Tnks2	4.56741e-103	0.597451	0.879	0.83	1.04032e-98	aEC
957	St3gal5	4.70879e-103	0.654841	0.724	0.537	1.07252e-98	aEC
958	Pls3	5.16445e-103	0.567901	0.626	0.339	1.17631e-98	aEC
959	Msrb3	5.68151e-103	0.396411	0.409	0.118	1.29408e-98	aEC
960	Mal	6.57611e-103	0.275865	0.175	0.004	1.49784e-98	aEC
961	Dstn	1.06808e-102	0.561763	0.926	0.916	2.43276e-98	aEC
962	Itm2a	1.87014e-102	0.763095	0.679	0.436	4.25961e-98	aEC
963	Anxa2	2.35537e-102	0.7988	0.885	0.657	5.36482e-98	aEC
964	Myof	3.18936e-102	0.26884	0.258	0.034	7.2644e-98	aEC
965	Glg1	4.10765e-102	0.641896	0.815	0.722	9.35599e-98	aEC
966	Rdx	4.50522e-102	0.622801	0.967	0.962	1.02615e-97	aEC
967	Btbd7	4.72407e-102	0.642866	0.806	0.702	1.076e-97	aEC
968	Slc38a2	1.11072e-101	0.606844	0.93	0.896	2.5299e-97	aEC
969	Sox18	1.78131e-101	0.691886	0.794	0.533	4.05729e-97	aEC
970	C1qtnf6	3.01344e-101	0.468475	0.507	0.205	6.86372e-97	aEC
971	Bmp1	3.34745e-101	0.536081	0.565	0.268	7.62449e-97	aEC
972	Tead1	4.10801e-101	0.651801	0.655	0.379	9.35681e-97	aEC
973	Adgrl4	4.88853e-101	0.633894	0.702	0.408	1.11346e-96	aEC
974	Tmem47	2.91043e-100	0.561078	0.59	0.3	6.62908e-96	aEC
975	Pdia3	9.12569e-100	0.509241	0.968	0.966	2.07856e-95	aEC
976	Fam124b	1.55855e-99	0.307653	0.3	0.054	3.54992e-95	aEC
977	Uchl1	2.76808e-99	0.398989	0.392	0.114	6.30485e-95	aEC
978	Pam	3.94605e-99	0.54622	0.685	0.409	8.98793e-95	aEC
979	Auts2	9.53632e-99	0.689999	0.829	0.637	2.17209e-94	aEC
980	Ktn1	1.17292e-98	0.605208	0.922	0.881	2.67156e-94	aEC
981	Macf1	1.18655e-98	0.656424	0.893	0.86	2.70261e-94	aEC
982	Crybg3	1.28799e-98	0.609289	0.587	0.31	2.93367e-94	aEC
983	Fkbp1a	1.56366e-98	0.459448	0.986	0.982	3.56154e-94	aEC
984	Gpm6b	1.97855e-98	0.328884	0.313	0.062	4.50654e-94	aEC
985	Pde8a	3.87415e-98	0.479441	0.497	0.188	8.82415e-94	aEC
986	Rabac1	4.008e-98	0.569345	0.805	0.671	9.12901e-94	aEC
987	Aff4	4.54385e-97	0.690457	0.807	0.714	1.03495e-92	aEC
988	Jcad	5.40623e-97	0.528532	0.588	0.31	1.23138e-92	aEC
989	Tanc1	1.6522e-96	0.527379	0.611	0.311	3.76321e-92	aEC
990	Maged1	4.17989e-96	0.604276	0.848	0.689	9.52054e-92	aEC
991	Armcx4	5.33644e-96	0.653144	0.74	0.498	1.21548e-91	aEC
992	Ghr	5.61279e-96	0.396145	0.399	0.123	1.27843e-91	aEC
993	Cttn	5.69441e-96	0.593755	0.712	0.494	1.29702e-91	aEC
994	Tmsb4x	5.72732e-96	0.290962	1	0.999	1.30451e-91	aEC
995	Git2	7.8189e-96	0.64368	0.741	0.568	1.78091e-91	aEC
996	Ddit4	1.89118e-95	0.520488	0.515	0.217	4.30754e-91	aEC
997	Txndc5	5.89633e-95	0.713657	0.813	0.741	1.34301e-90	aEC
998	Parva	7.32573e-95	0.519867	0.653	0.369	1.66858e-90	aEC
999	Gabarap	1.55709e-94	0.489183	0.937	0.932	3.54658e-90	aEC
1000	Nxpe4	3.93538e-94	0.281315	0.292	0.055	8.96362e-90	aEC
1001	Rnasek	4.12153e-94	0.435112	0.913	0.885	9.38761e-90	aEC
1002	Met	1.28424e-93	0.301787	0.268	0.045	2.92512e-89	aEC
1003	Armcx6	4.36276e-93	0.411777	0.466	0.18	9.93706e-89	aEC
1004	She	4.79639e-93	0.602825	0.752	0.502	1.09247e-88	aEC
1005	Sncaip	4.90855e-93	0.27455	0.288	0.055	1.11802e-88	aEC
1006	Mphosph8	6.71199e-93	0.857087	0.885	0.856	1.52879e-88	aEC
1007	Fjx1	1.05168e-92	0.504431	0.466	0.19	2.39541e-88	aEC
1008	Klf3	1.30146e-92	0.602881	0.806	0.677	2.96433e-88	aEC
1009	Arglu1	2.41863e-92	0.516924	0.939	0.939	5.50891e-88	aEC
1010	Rcn1	5.14052e-92	0.604717	0.768	0.624	1.17086e-87	aEC
1011	Iqgap1	6.01047e-92	0.684809	0.871	0.817	1.36901e-87	aEC
1012	Fnbp1l	6.12475e-92	0.618069	0.883	0.762	1.39503e-87	aEC
1013	Tmem176b	6.6277e-92	0.641679	0.722	0.459	1.50959e-87	aEC
1014	Nrk	1.16477e-91	0.415405	0.363	0.099	2.65299e-87	aEC
1015	Myo10	1.6698e-91	0.742223	0.732	0.515	3.80329e-87	aEC
1016	Map1lc3b	2.98975e-91	0.512629	0.92	0.904	6.80975e-87	aEC
1017	Rasip1	3.71673e-91	0.593993	0.897	0.665	8.46559e-87	aEC
1018	Selenom	7.41498e-91	0.645273	0.674	0.455	1.68891e-86	aEC
1019	Shisa5	2.29352e-90	0.534652	0.648	0.417	5.22396e-86	aEC
1020	Pcdh1	1.75331e-89	0.498075	0.502	0.213	3.99352e-85	aEC
1021	St6gal1	2.09992e-89	0.490789	0.512	0.234	4.78298e-85	aEC
1022	Nfia	5.17827e-89	0.485765	0.466	0.183	1.17946e-84	aEC
1023	Khdrbs3	1.54187e-88	0.638099	0.703	0.476	3.51192e-84	aEC
1024	Tnks1bp1	2.15431e-88	0.308881	0.353	0.098	4.90688e-84	aEC
1025	Lrp10	8.39825e-88	0.573996	0.642	0.419	1.91287e-83	aEC
1026	Tsg101	1.13158e-87	0.546574	0.844	0.792	2.57739e-83	aEC
1027	Ccm2l	1.15817e-87	0.478119	0.539	0.262	2.63796e-83	aEC
1028	Adgre5	1.49461e-87	0.429874	0.522	0.239	3.40427e-83	aEC
1029	Cd151	1.73682e-87	0.505666	0.701	0.482	3.95595e-83	aEC
1030	Sema6d	2.89862e-87	0.634789	0.678	0.407	6.60218e-83	aEC
1031	Myh9	3.29347e-87	0.617559	0.858	0.821	7.50153e-83	aEC
1032	Fis1	4.33647e-87	0.505365	0.912	0.908	9.87718e-83	aEC
1033	Gdpd5	9.02358e-87	0.446404	0.526	0.244	2.0553e-82	aEC
1034	C130074G19Rik	1.4329e-86	0.433436	0.439	0.164	3.26372e-82	aEC
1035	Cd40	1.463e-86	0.469053	0.447	0.169	3.33227e-82	aEC
1036	Dag1	2.99283e-86	0.546118	0.659	0.453	6.81678e-82	aEC
1037	Eva1a	3.73757e-86	0.410998	0.469	0.187	8.51307e-82	aEC
1038	Wwc2	3.8268e-86	0.561079	0.781	0.635	8.71629e-82	aEC
1039	Diaph2	5.16748e-86	0.546263	0.558	0.308	1.177e-81	aEC
1040	B2m	1.40781e-85	0.490861	0.912	0.846	3.20657e-81	aEC
1041	Parvb	2.00288e-85	0.452114	0.605	0.327	4.56196e-81	aEC
1042	Ano6	2.89784e-85	0.482595	0.622	0.374	6.6004e-81	aEC
1043	Hmcn1	6.1036e-85	0.675925	0.711	0.44	1.39022e-80	aEC
1044	Kdelr1	6.46342e-85	0.524932	0.837	0.786	1.47217e-80	aEC
1045	Plekha1	2.39663e-84	0.519544	0.58	0.322	5.45881e-80	aEC
1046	Fcho2	2.64188e-84	0.585884	0.778	0.666	6.01741e-80	aEC
1047	Rapgef5	2.76661e-84	0.626414	0.706	0.473	6.3015e-80	aEC
1048	Fgd5	2.87522e-84	0.529039	0.737	0.527	6.54888e-80	aEC
1049	Shroom2	4.93282e-84	0.566188	0.573	0.304	1.12355e-79	aEC
1050	Vangl1	5.89622e-84	0.457489	0.533	0.269	1.34298e-79	aEC
1051	Cd200	9.17189e-84	0.323151	0.337	0.092	2.08908e-79	aEC
1052	Epha4	1.02682e-83	0.337259	0.324	0.084	2.33878e-79	aEC
1053	Rassf3	1.85917e-83	0.556146	0.706	0.548	4.23464e-79	aEC
1054	Gpx8	2.05335e-83	0.509398	0.558	0.294	4.6769e-79	aEC
1055	4931406P16Rik	2.48583e-83	0.582637	0.835	0.743	5.66197e-79	aEC
1056	Prcp	5.05755e-83	0.572062	0.859	0.757	1.15196e-78	aEC
1057	Pdzd2	5.16353e-83	0.549573	0.44	0.172	1.1761e-78	aEC
1058	H2-Q4	5.60101e-83	0.251661	0.242	0.041	1.27574e-78	aEC
1059	Cox7a2l	1.13327e-82	0.492001	0.929	0.936	2.58125e-78	aEC
1060	Pbx1	1.40303e-82	0.557794	0.831	0.657	3.19568e-78	aEC
1061	P3h3	3.5609e-82	0.434579	0.48	0.21	8.11067e-78	aEC
1062	Rgs2	3.98147e-82	0.835034	0.877	0.779	9.06859e-78	aEC
1063	Mbnl2	4.73558e-82	0.581181	0.818	0.74	1.07862e-77	aEC
1064	Arap3	7.36837e-82	0.520556	0.771	0.588	1.67829e-77	aEC
1065	Furin	9.19074e-82	0.434358	0.502	0.241	2.09337e-77	aEC
1066	Foxc2	1.52974e-81	0.500195	0.53	0.254	3.48429e-77	aEC
1067	Emb	1.64007e-81	0.563652	0.771	0.452	3.73558e-77	aEC
1068	Sgce	1.72235e-81	0.483126	0.572	0.322	3.92299e-77	aEC
1069	Mprip	2.2663e-81	0.543325	0.796	0.699	5.16195e-77	aEC
1070	Bcr	3.55129e-81	0.584312	0.557	0.312	8.08878e-77	aEC
1071	Zcchc14	3.60576e-81	0.482033	0.549	0.285	8.21283e-77	aEC
1072	Mxd4	4.00964e-81	0.580535	0.63	0.408	9.13275e-77	aEC
1073	Ocln	4.71891e-81	0.29158	0.34	0.094	1.07483e-76	aEC
1074	Ccdc88a	8.78086e-81	0.61662	0.841	0.783	2.00002e-76	aEC
1075	Depp1	1.01398e-80	0.772018	0.34	0.1	2.30955e-76	aEC
1076	P4hb	1.47321e-80	0.4879	0.928	0.926	3.35553e-76	aEC
1077	Lpar4	2.28324e-80	0.681393	0.738	0.496	5.20053e-76	aEC
1078	Arf4	5.05729e-80	0.47792	0.935	0.927	1.1519e-75	aEC
1079	Arrdc3	5.79731e-80	0.66576	0.638	0.431	1.32045e-75	aEC
1080	Ctnnd1	8.83545e-80	0.577297	0.785	0.693	2.01245e-75	aEC
1081	Col4a5	1.6572e-79	0.264806	0.277	0.061	3.7746e-75	aEC
1082	Zfp36l1	1.90844e-79	0.632012	0.915	0.845	4.34686e-75	aEC
1083	Pcmtd1	1.92769e-79	0.525863	0.663	0.475	4.39069e-75	aEC
1084	Rcn2	5.0087e-79	0.51593	0.838	0.779	1.14083e-74	aEC
1085	Tmem50a	6.10191e-79	0.517439	0.846	0.833	1.38983e-74	aEC
1086	Nbea	7.90834e-79	0.514437	0.606	0.364	1.80128e-74	aEC
1087	Eva1b	8.10748e-79	0.538672	0.831	0.654	1.84664e-74	aEC
1088	Cachd1	1.23543e-78	0.430025	0.543	0.281	2.81393e-74	aEC
1089	Hdac7	2.31255e-78	0.527341	0.753	0.558	5.26731e-74	aEC
1090	Armcx3	2.92976e-78	0.5453	0.705	0.532	6.67311e-74	aEC
1091	Cpxm1	4.40546e-78	0.464246	0.566	0.298	1.00343e-73	aEC
1092	Tax1bp3	7.6701e-78	0.517304	0.819	0.695	1.74702e-73	aEC
1093	Lamb2	1.02328e-77	0.260796	0.261	0.054	2.33073e-73	aEC
1094	Aak1	1.14315e-77	0.533564	0.597	0.393	2.60375e-73	aEC
1095	Uaca	1.24026e-77	0.578059	0.631	0.423	2.82493e-73	aEC
1096	Sncg	4.24543e-77	0.525605	0.521	0.261	9.6698e-73	aEC
1097	Klhl13	9.38344e-77	0.403878	0.511	0.245	2.13727e-72	aEC
1098	Selenow	1.04341e-76	0.448068	0.964	0.957	2.37658e-72	aEC
1099	Arid5b	1.5492e-76	0.56312	0.714	0.497	3.52861e-72	aEC
1100	2022-09-04	1.67e-76	0.321814	0.251	0.05	3.80376e-72	aEC
1101	Btg1	2.12068e-76	0.594578	0.87	0.812	4.83027e-72	aEC
1102	Ralgapa1	3.27399e-76	0.514302	0.607	0.4	7.45716e-72	aEC
1103	Capns1	3.36121e-76	0.476108	0.895	0.892	7.65582e-72	aEC
1104	Anxa3	3.68373e-76	0.604672	0.833	0.634	8.39043e-72	aEC
1105	Myh10	6.76096e-76	0.596324	0.832	0.697	1.53994e-71	aEC
1106	Emcn	1.38364e-75	0.619424	0.938	0.676	3.15152e-71	aEC
1107	Ppib	1.73672e-75	0.386356	0.974	0.97	3.95574e-71	aEC
1108	Wbp1l	4.43914e-75	0.524131	0.671	0.491	1.0111e-70	aEC
1109	Dpysl3	5.87738e-75	0.486704	0.659	0.385	1.33869e-70	aEC
1110	Timm10b	6.51155e-75	0.51472	0.921	0.906	1.48314e-70	aEC
1111	Azin1	3.01534e-74	0.674116	0.785	0.742	6.86803e-70	aEC
1112	Spata6	7.4177e-74	0.459326	0.6	0.372	1.68953e-69	aEC
1113	C530008M17Rik	7.57897e-74	0.432656	0.472	0.225	1.72626e-69	aEC
1114	Slco3a1	8.22254e-74	0.582013	0.714	0.506	1.87285e-69	aEC
1115	Grcc10	1.0594e-73	0.508374	0.924	0.898	2.413e-69	aEC
1116	Fam129b	1.71809e-73	0.419518	0.546	0.299	3.9133e-69	aEC
1117	Myl9	2.07644e-73	0.286314	0.45	0.191	4.72951e-69	aEC
1118	Trp53inp1	2.11455e-73	0.295014	0.317	0.089	4.8163e-69	aEC
1119	Asah2	4.55932e-73	0.368037	0.44	0.196	1.03848e-68	aEC
1120	Smim14	5.11243e-73	0.312377	0.577	0.339	1.16446e-68	aEC
1121	Ctnna1	7.5509e-73	0.505836	0.886	0.81	1.71987e-68	aEC
1122	Tle5	1.04778e-72	0.577452	0.788	0.653	2.38653e-68	aEC
1123	Scd2	1.15145e-72	0.53364	0.894	0.852	2.62266e-68	aEC
1124	Bnip2	1.36012e-72	0.458098	0.887	0.879	3.09794e-68	aEC
1125	Ralb	1.50482e-72	0.478868	0.894	0.85	3.42754e-68	aEC
1126	Dync1h1	1.81289e-72	0.544722	0.804	0.729	4.12922e-68	aEC
1127	Atxn1	3.39907e-72	0.423971	0.455	0.21	7.74205e-68	aEC
1128	Tgoln1	3.85901e-72	0.504518	0.695	0.564	8.78967e-68	aEC
1129	Zfhx2	4.09376e-72	0.42752	0.467	0.224	9.32435e-68	aEC
1130	4921524J17Rik	4.37694e-72	0.552363	0.795	0.731	9.96935e-68	aEC
1131	Tram2	5.17924e-72	0.394698	0.48	0.238	1.17968e-67	aEC
1132	Mpzl1	6.4637e-72	0.49737	0.824	0.657	1.47224e-67	aEC
1133	Pld1	6.96431e-72	0.29003	0.308	0.091	1.58626e-67	aEC
1134	Tm6sf1	1.01518e-71	0.55244	0.801	0.693	2.31227e-67	aEC
1135	Epb41l2	1.17432e-71	0.540024	0.774	0.682	2.67476e-67	aEC
1136	Frmd4b	2.19053e-71	0.518744	0.655	0.453	4.98937e-67	aEC
1137	Npc1	2.3897e-71	0.430268	0.507	0.27	5.44302e-67	aEC
1138	Stab1	4.51008e-71	0.553136	0.773	0.53	1.02726e-66	aEC
1139	Bvht	5.87302e-71	0.401125	0.535	0.274	1.3377e-66	aEC
1140	Cenpt	7.22722e-71	0.471471	0.55	0.332	1.64614e-66	aEC
1141	Cyb5r3	7.8052e-71	0.515716	0.785	0.713	1.77779e-66	aEC
1142	Swap70	2.37779e-70	0.503565	0.79	0.68	5.41589e-66	aEC
1143	Filip1l	4.66217e-70	0.579717	0.706	0.497	1.0619e-65	aEC
1144	Jup	6.1858e-70	0.466054	0.674	0.452	1.40894e-65	aEC
1145	Reep3	6.55818e-70	0.565229	0.741	0.644	1.49376e-65	aEC
1146	Smurf2	1.86801e-69	0.54899	0.67	0.523	4.25476e-65	aEC
1147	Iffo2	2.92418e-69	0.393792	0.515	0.282	6.6604e-65	aEC
1148	Plekhg1	3.25097e-69	0.426264	0.473	0.22	7.40475e-65	aEC
1149	Baz2b	3.27555e-69	0.548855	0.785	0.705	7.46072e-65	aEC
1150	Tulp4	3.4422e-69	0.492832	0.666	0.49	7.84029e-65	aEC
1151	Snn	3.75743e-69	0.476936	0.558	0.333	8.5583e-65	aEC
1152	C430049B03Rik	5.85237e-69	0.591101	0.724	0.522	1.33299e-64	aEC
1153	Tmsb10	7.46429e-69	0.447728	1	0.995	1.70014e-64	aEC
1154	Nxn	7.99439e-69	0.506476	0.719	0.59	1.82088e-64	aEC
1155	Zbtb20	9.18218e-69	0.478166	0.462	0.22	2.09143e-64	aEC
1156	Atp7a	1.12957e-68	0.445923	0.518	0.293	2.57282e-64	aEC
1157	Cnn2	4.53559e-68	0.58917	0.882	0.839	1.03307e-63	aEC
1158	Serf2	4.82951e-68	0.283029	0.994	0.997	1.10002e-63	aEC
1159	Mrtfb	5.64515e-68	0.435421	0.554	0.333	1.2858e-63	aEC
1160	Serinc1	8.03396e-68	0.512308	0.795	0.754	1.82989e-63	aEC
1161	Rab11a	1.24827e-67	0.414223	0.943	0.928	2.84318e-63	aEC
1162	Gpx7	1.34935e-67	0.391575	0.471	0.224	3.07342e-63	aEC
1163	Leprot	1.37224e-67	0.494545	0.731	0.636	3.12554e-63	aEC
1164	Vegfa	1.64172e-67	0.417613	0.416	0.183	3.73934e-63	aEC
1165	Tmbim6	2.28165e-67	0.432831	0.882	0.883	5.19691e-63	aEC
1166	Lars2	3.09131e-67	0.585041	0.793	0.68	7.04107e-63	aEC
1167	Sipa1l2	2.09315e-66	0.39163	0.411	0.181	4.76757e-62	aEC
1168	Tmed10	4.03254e-66	0.428108	0.938	0.925	9.18491e-62	aEC
1169	Egfl7	4.65143e-66	0.499818	0.985	0.897	1.05946e-61	aEC
1170	Fkbp9	6.45104e-66	0.51514	0.705	0.567	1.46935e-61	aEC
1171	Capn2	8.22125e-66	0.428939	0.672	0.489	1.87255e-61	aEC
1172	Phldb2	1.34625e-65	0.428527	0.617	0.377	3.06635e-61	aEC
1173	Tcaf1	1.36662e-65	0.495429	0.681	0.482	3.11275e-61	aEC
1174	Phactr2	2.5535e-65	0.522782	0.776	0.659	5.81612e-61	aEC
1175	Dennd5a	5.25424e-65	0.477988	0.653	0.501	1.19676e-60	aEC
1176	Gcnt2	7.2692e-65	0.305835	0.409	0.169	1.65571e-60	aEC
1177	Zfp608	8.62068e-65	0.509728	0.808	0.694	1.96353e-60	aEC
1178	Tgm2	1.03894e-64	0.443304	0.545	0.303	2.36639e-60	aEC
1179	Sri	1.13572e-64	0.460106	0.856	0.853	2.58683e-60	aEC
1180	Serpinh1	2.30576e-64	0.526488	0.967	0.833	5.25184e-60	aEC
1181	Fli1	2.49297e-64	0.486852	0.87	0.842	5.67823e-60	aEC
1182	Dock9	9.34302e-64	0.436071	0.561	0.336	2.12806e-59	aEC
1183	Prrc2b	1.13976e-63	0.46272	0.793	0.727	2.59602e-59	aEC
1184	Sema6a	1.23718e-63	0.436004	0.571	0.321	2.81791e-59	aEC
1185	Npnt	1.50674e-63	0.296039	0.277	0.079	3.4319e-59	aEC
1186	Hmgn3	3.84791e-63	0.412877	0.532	0.306	8.76439e-59	aEC
1187	Cd44	3.88051e-63	0.427453	0.681	0.388	8.83864e-59	aEC
1188	Casp4	4.0305e-63	0.279409	0.27	0.076	9.18026e-59	aEC
1189	Crim1	7.14634e-63	0.528692	0.595	0.411	1.62772e-58	aEC
1190	Myzap	9.90918e-63	0.504763	0.675	0.449	2.25701e-58	aEC
1191	Dock6	1.84173e-62	0.446317	0.661	0.451	4.19492e-58	aEC
1192	Tmem176a	1.85389e-62	0.482554	0.602	0.381	4.22261e-58	aEC
1193	Rps6ka5	2.54764e-62	0.38186	0.396	0.173	5.80276e-58	aEC
1194	Pon3	4.93358e-62	0.372511	0.475	0.257	1.12372e-57	aEC
1195	Dchs1	6.0575e-62	0.359874	0.461	0.225	1.37972e-57	aEC
1196	Podxl	8.14889e-62	0.573091	0.583	0.356	1.85607e-57	aEC
1197	Ppp3ca	8.47501e-62	0.498587	0.859	0.845	1.93035e-57	aEC
1198	Dnajc10	8.48759e-62	0.489555	0.711	0.612	1.93322e-57	aEC
1199	Exoc3l4	9.12144e-62	0.459751	0.592	0.361	2.07759e-57	aEC
1200	Robo4	9.90628e-62	0.375418	0.443	0.206	2.25635e-57	aEC
1201	Psap	1.44763e-61	0.437265	0.832	0.744	3.29727e-57	aEC
1202	Sh3pxd2b	1.54928e-61	0.421461	0.564	0.357	3.5288e-57	aEC
1203	Rbms2	1.86276e-61	0.396755	0.562	0.365	4.2428e-57	aEC
1204	Kif1b	2.00783e-61	0.486091	0.751	0.639	4.57323e-57	aEC
1205	Hbp1	2.12136e-61	0.461542	0.681	0.539	4.83182e-57	aEC
1206	Stx6	2.62533e-61	0.465604	0.7	0.578	5.97973e-57	aEC
1207	Timp2	2.76408e-61	0.375953	0.518	0.287	6.29576e-57	aEC
1208	Copa	5.70569e-61	0.508819	0.781	0.74	1.29958e-56	aEC
1209	Abca1	6.19783e-61	0.476352	0.522	0.289	1.41168e-56	aEC
1210	Tpm1	9.7018e-61	0.702203	0.907	0.903	2.20978e-56	aEC
1211	Acvr1	3.96239e-60	0.404712	0.47	0.255	9.02514e-56	aEC
1212	Atox1	4.24299e-60	0.428411	0.942	0.946	9.66426e-56	aEC
1213	Dlc1	4.60105e-60	0.466883	0.775	0.53	1.04798e-55	aEC
1214	Gsk3b	5.31767e-60	0.458001	0.881	0.875	1.21121e-55	aEC
1215	Plpp1	5.66208e-60	0.425909	0.503	0.285	1.28965e-55	aEC
1216	Ass1	6.59294e-60	0.308076	0.276	0.083	1.50167e-55	aEC
1217	Apoe	1.27274e-59	0.360913	0.879	0.673	2.89891e-55	aEC
1218	Ppfibp1	1.34792e-59	0.476764	0.718	0.574	3.07015e-55	aEC
1219	Abi3	2.15319e-59	0.445382	0.569	0.372	4.90431e-55	aEC
1220	Esm1	2.30866e-59	0.337863	0.15	0.017	5.25844e-55	aEC
1221	Ptprg	2.49158e-59	0.482211	0.561	0.348	5.67507e-55	aEC
1222	Ccdc28b	2.60206e-59	0.479079	0.558	0.378	5.92672e-55	aEC
1223	Pja2	3.62827e-59	0.455992	0.7	0.598	8.2641e-55	aEC
1224	Madcam1	3.93111e-59	0.319349	0.216	0.047	8.95389e-55	aEC
1225	Amot	4.2269e-59	0.400091	0.527	0.314	9.6276e-55	aEC
1226	Bcl6b	6.23858e-59	0.42447	0.495	0.263	1.42096e-54	aEC
1227	Apc	6.39468e-59	0.512722	0.74	0.653	1.45652e-54	aEC
1228	Abca3	6.4827e-59	0.339872	0.359	0.149	1.47657e-54	aEC
1229	Cdc42bpa	9.42598e-59	0.494801	0.708	0.565	2.14695e-54	aEC
1230	Golgb1	9.91259e-59	0.551514	0.771	0.718	2.25779e-54	aEC
1231	Tes	9.95017e-59	0.498552	0.744	0.667	2.26635e-54	aEC
1232	Fkbp10	1.06861e-58	0.434406	0.607	0.402	2.43397e-54	aEC
1233	Akap9	1.07583e-58	0.496617	0.806	0.759	2.45041e-54	aEC
1234	Pdgfb	1.2737e-58	0.445112	0.643	0.429	2.9011e-54	aEC
1235	Soat1	1.82449e-58	0.475386	0.714	0.608	4.15564e-54	aEC
1236	Efemp2	2.34473e-58	0.368052	0.508	0.294	5.3406e-54	aEC
1237	Kctd10	2.89101e-58	0.445013	0.681	0.564	6.58486e-54	aEC
1238	Arhgap5	3.46394e-58	0.506811	0.799	0.735	7.88982e-54	aEC
1239	Serf1	7.1246e-58	0.529278	0.755	0.637	1.62277e-53	aEC
1240	Sec62	7.99226e-58	0.410526	0.911	0.924	1.8204e-53	aEC
1241	Plat	8.64061e-58	0.290039	0.316	0.113	1.96807e-53	aEC
1242	H13	1.04815e-57	0.451723	0.761	0.673	2.38738e-53	aEC
1243	Atp2b1	1.18613e-57	0.496421	0.893	0.892	2.70164e-53	aEC
1244	Hspa12b	1.20667e-57	0.359139	0.47	0.245	2.74844e-53	aEC
1245	Gnas	1.89463e-57	0.270417	0.997	0.992	4.3154e-53	aEC
1246	Rai14	1.927e-57	0.447477	0.718	0.552	4.38912e-53	aEC
1247	Ttc3	2.11557e-57	0.441961	0.917	0.885	4.81865e-53	aEC
1248	Cnn3	2.31754e-57	0.413006	0.906	0.814	5.27867e-53	aEC
1249	Tut7	2.40687e-57	0.466304	0.813	0.771	5.48212e-53	aEC
1250	Sh3d19	6.0172e-57	0.393063	0.516	0.307	1.37054e-52	aEC
1251	Lima1	6.87022e-57	0.477279	0.682	0.528	1.56483e-52	aEC
1252	Cbfa2t3	7.09994e-57	0.540546	0.709	0.53	1.61715e-52	aEC
1253	Acta2	8.12111e-57	1.30075	0.423	0.213	1.84974e-52	aEC
1254	Ushbp1	1.19729e-56	0.336835	0.421	0.196	2.72706e-52	aEC
1255	Megf6	1.37168e-56	0.277502	0.282	0.091	3.12427e-52	aEC
1256	Armcx1	1.49158e-56	0.440881	0.575	0.385	3.39737e-52	aEC
1257	Hook3	1.57423e-56	0.471441	0.754	0.684	3.58562e-52	aEC
1258	Sypl	3.54834e-56	0.418003	0.834	0.808	8.08206e-52	aEC
1259	Npdc1	4.14016e-56	0.297813	0.353	0.143	9.43004e-52	aEC
1260	Adam15	5.63531e-56	0.483233	0.673	0.529	1.28356e-51	aEC
1261	Arhgap28	5.80079e-56	0.476991	0.698	0.557	1.32125e-51	aEC
1262	Cyth3	6.00684e-56	0.378012	0.472	0.267	1.36818e-51	aEC
1263	Lxn	6.42876e-56	0.50344	0.713	0.622	1.46428e-51	aEC
1264	Setbp1	9.11337e-56	0.364859	0.434	0.204	2.07575e-51	aEC
1265	St6galnac3	1.13237e-55	0.380125	0.463	0.252	2.57919e-51	aEC
1266	Hsd17b11	1.34643e-55	0.379667	0.526	0.333	3.06676e-51	aEC
1267	Ppp1r15a	1.62745e-55	0.673202	0.721	0.632	3.70685e-51	aEC
1268	Atp13a3	2.09058e-55	0.762155	0.669	0.602	4.76172e-51	aEC
1269	Cmas	2.38111e-55	0.361483	0.817	0.769	5.42344e-51	aEC
1270	Ccser2	3.18876e-55	0.427409	0.58	0.393	7.26304e-51	aEC
1271	Ophn1	4.02241e-55	0.360682	0.473	0.271	9.16185e-51	aEC
1272	Ppp1r16b	5.36589e-55	0.316571	0.391	0.176	1.22219e-50	aEC
1273	Man2a1	5.77923e-55	0.450372	0.642	0.503	1.31633e-50	aEC
1274	Ldb2	1.26754e-54	0.415864	0.692	0.491	2.88708e-50	aEC
1275	Nav1	1.30267e-54	0.474539	0.709	0.572	2.9671e-50	aEC
1276	Il2rg	1.79769e-54	0.369627	0.38	0.18	4.09459e-50	aEC
1277	Ppp1r13b	2.50618e-54	0.441152	0.682	0.533	5.70832e-50	aEC
1278	Sh3glb1	3.495e-54	0.373363	0.926	0.925	7.96056e-50	aEC
1279	Rc3h2	3.91566e-54	0.440785	0.694	0.585	8.91869e-50	aEC
1280	Trip12	4.67893e-54	0.44855	0.803	0.779	1.06572e-49	aEC
1281	Tut4	7.60745e-54	0.441554	0.847	0.822	1.73275e-49	aEC
1282	Cttnbp2nl	8.73904e-54	0.423516	0.607	0.416	1.99049e-49	aEC
1283	Adam10	9.01938e-54	0.460905	0.806	0.79	2.05434e-49	aEC
1284	S100a13	1.08708e-53	0.471586	0.777	0.706	2.47605e-49	aEC
1285	Tgfb1i1	1.53439e-53	0.365369	0.438	0.216	3.49489e-49	aEC
1286	Ppdpf	1.63778e-53	0.400248	0.878	0.891	3.73038e-49	aEC
1287	Myl12b	1.90768e-53	0.438245	0.843	0.808	4.34513e-49	aEC
1288	Notch3	2.00494e-53	0.291618	0.329	0.13	4.56665e-49	aEC
1289	2022-09-11	2.65304e-53	0.385609	0.916	0.913	6.04283e-49	aEC
1290	Loxl2	2.81202e-53	0.38667	0.586	0.377	6.40493e-49	aEC
1291	Prxl2c	2.9325e-53	0.435357	0.556	0.396	6.67934e-49	aEC
1292	Dad1	3.39819e-53	0.352676	0.947	0.944	7.74005e-49	aEC
1293	Creg1	3.68622e-53	0.440768	0.812	0.722	8.3961e-49	aEC
1294	Nectin2	3.82585e-53	0.420773	0.728	0.549	8.71415e-49	aEC
1295	Erg	4.62865e-53	0.428561	0.658	0.478	1.05427e-48	aEC
1296	Taok1	8.59934e-53	0.431557	0.788	0.729	1.95867e-48	aEC
1297	Rcan3	9.56636e-53	0.32248	0.374	0.175	2.17893e-48	aEC
1298	Map4	9.9785e-53	0.47	0.683	0.574	2.2728e-48	aEC
1299	Golim4	1.08702e-52	0.4214	0.678	0.549	2.47591e-48	aEC
1300	Sh3bgrl	1.2439e-52	0.420466	0.873	0.875	2.83323e-48	aEC
1301	Lrch3	1.25133e-52	0.402354	0.546	0.373	2.85016e-48	aEC
1302	Itga9	1.30138e-52	0.479778	0.589	0.41	2.96415e-48	aEC
1303	Adarb1	1.46087e-52	0.320954	0.342	0.143	3.32742e-48	aEC
1304	Rock1	2.16483e-52	0.404717	0.886	0.891	4.93083e-48	aEC
1305	Btg2	2.54223e-52	0.571228	0.778	0.659	5.79044e-48	aEC
1306	Igf1r	2.6685e-52	0.448692	0.745	0.644	6.07804e-48	aEC
1307	Rb1cc1	3.33451e-52	0.467148	0.753	0.689	7.59501e-48	aEC
1308	Cdk19	3.79303e-52	0.368985	0.437	0.242	8.63938e-48	aEC
1309	Nfe2l1	3.80347e-52	0.466038	0.7	0.634	8.66316e-48	aEC
1310	Dhx57	6.54647e-52	0.349679	0.422	0.224	1.49109e-47	aEC
1311	Ssr3	1.45825e-51	0.373808	0.915	0.923	3.32146e-47	aEC
1312	Elk3	1.79952e-51	0.417307	0.873	0.773	4.09878e-47	aEC
1313	Klf13	2.15749e-51	0.425494	0.72	0.648	4.91411e-47	aEC
1314	Dync1i2	2.2859e-51	0.391935	0.884	0.892	5.20658e-47	aEC
1315	Atp9a	2.56221e-51	0.267881	0.306	0.116	5.83596e-47	aEC
1316	Tnrc6b	2.7554e-51	0.460672	0.729	0.649	6.27597e-47	aEC
1317	Rock2	3.04801e-51	0.455682	0.885	0.883	6.94245e-47	aEC
1318	Atrnl1	3.79854e-51	0.272016	0.327	0.136	8.65194e-47	aEC
1319	Rcor1	5.14362e-51	0.445586	0.717	0.652	1.17156e-46	aEC
1320	Skil	7.09552e-51	0.482831	0.807	0.734	1.61615e-46	aEC
1321	Prrc2c	8.47005e-51	0.343919	0.95	0.959	1.92922e-46	aEC
1322	Zfp667	8.81133e-51	0.286532	0.286	0.105	2.00696e-46	aEC
1323	Arl4a	1.73386e-50	0.498223	0.693	0.589	3.94922e-46	aEC
1324	Reck	2.49065e-50	0.255975	0.347	0.152	5.67295e-46	aEC
1325	Calm2	2.66206e-50	0.323372	0.98	0.981	6.06338e-46	aEC
1326	Ppp1r12a	2.8076e-50	0.433174	0.8	0.771	6.39488e-46	aEC
1327	Fam114a1	3.08436e-50	0.316447	0.388	0.19	7.02524e-46	aEC
1328	Npc2	3.43984e-50	0.41197	0.887	0.888	7.83491e-46	aEC
1329	Kdm5b	3.46729e-50	0.478621	0.745	0.668	7.89744e-46	aEC
1330	Piezo1	4.81884e-50	0.384694	0.674	0.542	1.09759e-45	aEC
1331	Ddx17	6.40005e-50	0.450061	0.826	0.821	1.45774e-45	aEC
1332	Zfp532	1.05296e-49	0.310612	0.48	0.273	2.39832e-45	aEC
1333	Tead2	1.25664e-49	0.420889	0.844	0.693	2.86224e-45	aEC
1334	Scp2	1.29505e-49	0.395475	0.816	0.814	2.94973e-45	aEC
1335	Prss23	1.30976e-49	0.354547	0.347	0.145	2.98323e-45	aEC
1336	Ccpg1	1.97389e-49	0.319564	0.382	0.19	4.49593e-45	aEC
1337	Map1lc3a	2.21283e-49	0.406088	0.683	0.544	5.04016e-45	aEC
1338	Cd276	2.61142e-49	0.390039	0.561	0.381	5.94803e-45	aEC
1339	Wls	3.57283e-49	0.408562	0.665	0.548	8.13785e-45	aEC
1340	Kif1c	3.76644e-49	0.309681	0.409	0.211	8.57883e-45	aEC
1341	Pdlim7	5.55231e-49	0.445253	0.747	0.634	1.26465e-44	aEC
1342	Glmp	8.21115e-49	0.403972	0.625	0.509	1.87025e-44	aEC
1343	Spata13	1.54215e-48	0.318701	0.405	0.209	3.51256e-44	aEC
1344	Fbln1	2.05443e-48	0.377508	0.636	0.459	4.67937e-44	aEC
1345	Tspan9	2.33877e-48	0.370117	0.573	0.381	5.32702e-44	aEC
1346	Atxn7l3b	2.42435e-48	0.35938	0.913	0.926	5.52195e-44	aEC
1347	Rcn3	2.79733e-48	0.488225	0.712	0.619	6.37148e-44	aEC
1348	Znrf1	3.03058e-48	0.434358	0.738	0.663	6.90275e-44	aEC
1349	Prxl2a	3.37969e-48	0.374549	0.5	0.322	7.69792e-44	aEC
1350	Il17rd	3.6875e-48	0.290729	0.314	0.126	8.39903e-44	aEC
1351	Arid3b	4.40074e-48	0.375895	0.517	0.345	1.00236e-43	aEC
1352	Pear1	6.05794e-48	0.338	0.483	0.286	1.37982e-43	aEC
1353	Srgap1	6.20723e-48	0.390337	0.698	0.498	1.41382e-43	aEC
1354	Elovl5	6.57155e-48	0.421265	0.574	0.443	1.4968e-43	aEC
1355	Ddah2	1.1037e-47	0.395483	0.853	0.74	2.51389e-43	aEC
1356	Mfng	1.16659e-47	0.4181	0.698	0.572	2.65714e-43	aEC
1357	Arid4b	1.20256e-47	0.402481	0.846	0.833	2.73907e-43	aEC
1358	Lamp2	1.74884e-47	0.430991	0.77	0.714	3.98333e-43	aEC
1359	Itsn2	1.9534e-47	0.44012	0.697	0.612	4.44925e-43	aEC
1360	Foxp1	2.31659e-47	0.436138	0.797	0.754	5.2765e-43	aEC
1361	Neo1	4.06758e-47	0.291877	0.411	0.216	9.26473e-43	aEC
1362	4930402H24Rik	4.31009e-47	0.321811	0.379	0.188	9.81709e-43	aEC
1363	Itpr2	6.42992e-47	0.345291	0.451	0.252	1.46454e-42	aEC
1364	Csnk1a1	8.06836e-47	0.319121	0.959	0.959	1.83773e-42	aEC
1365	Csf1	8.77627e-47	0.262584	0.288	0.108	1.99897e-42	aEC
1366	Erbin	1.04943e-46	0.427594	0.676	0.601	2.3903e-42	aEC
1367	Fndc3a	1.14238e-46	0.419514	0.714	0.666	2.60199e-42	aEC
1368	Cyfip1	1.15389e-46	0.406286	0.824	0.783	2.62822e-42	aEC
1369	Irf2	1.15509e-46	0.4371	0.744	0.705	2.63096e-42	aEC
1370	Hyal2	1.40206e-46	0.422834	0.627	0.487	3.19348e-42	aEC
1371	Heph	1.43175e-46	0.323541	0.443	0.253	3.2611e-42	aEC
1372	Smurf1	1.71277e-46	0.300302	0.384	0.2	3.90119e-42	aEC
1373	Adam12	3.81803e-46	0.341988	0.481	0.277	8.69633e-42	aEC
1374	Rasgrp3	3.9101e-46	0.550041	0.762	0.611	8.90603e-42	aEC
1375	Slc31a2	3.96518e-46	0.315889	0.456	0.272	9.03148e-42	aEC
1376	Hsbp1	9.78704e-46	0.346522	0.911	0.922	2.2292e-41	aEC
1377	Rell1	1.29816e-45	0.37492	0.598	0.414	2.95681e-41	aEC
1378	Hes1	1.51104e-45	0.4869	0.727	0.543	3.44169e-41	aEC
1379	Itpripl2	2.15898e-45	0.360332	0.494	0.337	4.91752e-41	aEC
1380	Plekhg5	2.16987e-45	0.281308	0.372	0.186	4.94231e-41	aEC
1381	Nsd1	2.43954e-45	0.390428	0.859	0.869	5.55654e-41	aEC
1382	Rab10	3.07483e-45	0.356793	0.85	0.851	7.00354e-41	aEC
1383	Arhgef5	3.182e-45	0.334499	0.439	0.248	7.24763e-41	aEC
1384	Strn3	3.85808e-45	0.398608	0.794	0.767	8.78755e-41	aEC
1385	Pik3c2a	4.25771e-45	0.392567	0.586	0.442	9.69779e-41	aEC
1386	Sptssa	4.51271e-45	0.408979	0.858	0.858	1.02786e-40	aEC
1387	Slk	6.4159e-45	0.413746	0.833	0.826	1.46135e-40	aEC
1388	Pbrm1	6.47417e-45	0.368016	0.908	0.907	1.47462e-40	aEC
1389	Pkd2	6.79195e-45	0.32038	0.426	0.243	1.547e-40	aEC
1390	Ptk2	9.52475e-45	0.398217	0.717	0.577	2.16945e-40	aEC
1391	Pard3	1.03492e-44	0.373071	0.572	0.401	2.35724e-40	aEC
1392	Selenon	1.26386e-44	0.395777	0.586	0.442	2.87869e-40	aEC
1393	Zdhhc20	1.2661e-44	0.421563	0.754	0.711	2.8838e-40	aEC
1394	Bcl11a	1.54154e-44	0.285356	0.596	0.341	3.51116e-40	aEC
1395	Tmx4	1.77824e-44	0.370082	0.546	0.381	4.05029e-40	aEC
1396	Rsrp1	2.41831e-44	0.371491	0.91	0.884	5.50818e-40	aEC
1397	Slc16a13	2.53857e-44	0.314124	0.411	0.231	5.7821e-40	aEC
1398	Akap12	2.63147e-44	0.494105	0.667	0.476	5.99369e-40	aEC
1399	Kmt2a	2.78618e-44	0.41969	0.757	0.727	6.34609e-40	aEC
1400	Paip2	5.55117e-44	0.332094	0.923	0.926	1.26439e-39	aEC
1401	Slc12a7	7.0927e-44	0.261028	0.339	0.161	1.61551e-39	aEC
1402	Arhgef15	8.4885e-44	0.356199	0.616	0.418	1.93342e-39	aEC
1403	Nipbl	8.72241e-44	0.392687	0.846	0.835	1.9867e-39	aEC
1404	Tns2	9.33566e-44	0.259483	0.383	0.191	2.12638e-39	aEC
1405	Tmed4	1.05451e-43	0.371189	0.64	0.547	2.40185e-39	aEC
1406	BC028528	1.66347e-43	0.359977	0.53	0.356	3.7889e-39	aEC
1407	Prkch	2.93391e-43	0.359086	0.575	0.402	6.68256e-39	aEC
1408	Taok2	3.80588e-43	0.3733	0.63	0.5	8.66865e-39	aEC
1409	Casp3	3.92633e-43	0.387577	0.773	0.767	8.94301e-39	aEC
1410	Oip5os1	4.34777e-43	0.382252	0.813	0.814	9.90292e-39	aEC
1411	Ext1	5.15002e-43	0.354929	0.495	0.331	1.17302e-38	aEC
1412	Spcs1	5.20479e-43	0.322673	0.866	0.867	1.1855e-38	aEC
1413	Pdia4	5.78707e-43	0.409467	0.811	0.783	1.31812e-38	aEC
1414	Galnt1	8.07591e-43	0.411429	0.813	0.814	1.83945e-38	aEC
1415	2022-09-07	8.72341e-43	0.304721	0.955	0.96	1.98693e-38	aEC
1416	Itga2	9.09753e-43	0.344699	0.385	0.192	2.07214e-38	aEC
1417	Ogt	9.54764e-43	0.401224	0.764	0.723	2.17467e-38	aEC
1418	Zfp292	9.64431e-43	0.41364	0.803	0.792	2.19668e-38	aEC
1419	Tmed9	3.665e-42	0.323269	0.922	0.933	8.34778e-38	aEC
1420	Crebbp	4.00811e-42	0.410469	0.755	0.742	9.12927e-38	aEC
1421	Slc5a3	4.18572e-42	0.393913	0.538	0.377	9.53381e-38	aEC
1422	2900026A02Rik	4.18739e-42	0.399481	0.481	0.32	9.53761e-38	aEC
1423	Map7d1	4.74602e-42	0.381288	0.759	0.711	1.081e-37	aEC
1424	Rabgap1	4.78522e-42	0.382798	0.622	0.518	1.08993e-37	aEC
1425	Helz	6.31072e-42	0.437064	0.709	0.669	1.43739e-37	aEC
1426	Sec11a	7.31255e-42	0.326096	0.892	0.904	1.66558e-37	aEC
1427	Ndst1	1.03948e-41	0.38704	0.584	0.462	2.36762e-37	aEC
1428	Ly6h	1.75639e-41	0.51119	0.558	0.35	4.00054e-37	aEC
1429	Smtn	1.88713e-41	0.345168	0.486	0.31	4.29832e-37	aEC
1430	Tmem165	2.04829e-41	0.354123	0.85	0.843	4.66538e-37	aEC
1431	Tuba1a	2.27549e-41	0.451585	0.948	0.862	5.18289e-37	aEC
1432	Tpgs2	2.54228e-41	0.377137	0.564	0.432	5.79054e-37	aEC
1433	Ccdc85b	2.59234e-41	0.387092	0.929	0.861	5.90456e-37	aEC
1434	Shoc2	2.72961e-41	0.385856	0.678	0.613	6.21724e-37	aEC
1435	Cd63	3.5309e-41	0.3964	0.815	0.752	8.04233e-37	aEC
1436	Saraf	3.74228e-41	0.374727	0.725	0.686	8.5238e-37	aEC
1437	Usp9x	3.96095e-41	0.434291	0.732	0.7	9.02186e-37	aEC
1438	Cnpy2	4.81777e-41	0.345959	0.874	0.874	1.09734e-36	aEC
1439	Gls	4.93991e-41	0.434547	0.793	0.748	1.12516e-36	aEC
1440	Kirrel	5.60864e-41	0.273771	0.39	0.209	1.27748e-36	aEC
1441	Fermt2	6.75396e-41	0.377113	0.851	0.644	1.53835e-36	aEC
1442	Rhob	7.19549e-41	0.434239	0.853	0.781	1.63892e-36	aEC
1443	Mtus1	7.2766e-41	0.382763	0.633	0.482	1.65739e-36	aEC
1444	Myadm	1.02276e-40	0.404065	0.534	0.368	2.32954e-36	aEC
1445	Lhfpl2	1.04481e-40	0.271921	0.335	0.158	2.37977e-36	aEC
1446	Stxbp1	1.10341e-40	0.27867	0.392	0.218	2.51323e-36	aEC
1447	Slc22a23	1.32393e-40	0.304866	0.366	0.189	3.01551e-36	aEC
1448	Ap2b1	1.76087e-40	0.381596	0.703	0.65	4.01074e-36	aEC
1449	Adam19	2.2058e-40	0.396479	0.477	0.302	5.02414e-36	aEC
1450	Amigo2	2.21113e-40	0.262459	0.316	0.145	5.03629e-36	aEC
1451	Marcksl1	2.22669e-40	0.326884	0.976	0.95	5.07174e-36	aEC
1452	Numb	6.17095e-40	0.321539	0.577	0.428	1.40556e-35	aEC
1453	Tia1	7.53035e-40	0.377867	0.798	0.783	1.71519e-35	aEC
1454	Dysf	1.29361e-39	0.285117	0.477	0.29	2.94645e-35	aEC
1455	Gulp1	1.5367e-39	0.256204	0.356	0.183	3.50015e-35	aEC
1456	Serpinb6a	1.65339e-39	0.392929	0.621	0.506	3.76592e-35	aEC
1457	B3gnt2	2.60068e-39	0.388187	0.553	0.415	5.92356e-35	aEC
1458	Snrk	2.7699e-39	0.359444	0.652	0.513	6.30901e-35	aEC
1459	Kmt2e	3.06766e-39	0.384296	0.794	0.793	6.98721e-35	aEC
1460	Sesn3	4.94264e-39	0.336495	0.461	0.29	1.12579e-34	aEC
1461	Adipor2	5.27773e-39	0.374045	0.685	0.603	1.20211e-34	aEC
1462	Lman1	5.55616e-39	0.33756	0.826	0.843	1.26553e-34	aEC
1463	Sdc1	5.73052e-39	0.340879	0.411	0.247	1.30524e-34	aEC
1464	Tbxa2r	7.13255e-39	0.288588	0.326	0.158	1.62458e-34	aEC
1465	Rab12	8.49019e-39	0.382501	0.738	0.691	1.93381e-34	aEC
1466	Tmem106b	9.59527e-39	0.33414	0.499	0.354	2.18552e-34	aEC
1467	Tmem98	1.03836e-38	0.306986	0.434	0.264	2.36507e-34	aEC
1468	Golga4	1.63888e-38	0.432481	0.724	0.689	3.73288e-34	aEC
1469	Clip1	1.63948e-38	0.38912	0.647	0.543	3.73425e-34	aEC
1470	Mrps6	2.31258e-38	0.416352	0.774	0.771	5.26735e-34	aEC
1471	Laptm4b	2.88543e-38	0.356715	0.605	0.465	6.57215e-34	aEC
1472	Pqlc1	6.11706e-38	0.313294	0.427	0.271	1.39328e-33	aEC
1473	Tcf4	7.85711e-38	0.517317	0.908	0.879	1.78961e-33	aEC
1474	Chd6	1.07751e-37	0.378599	0.69	0.63	2.45425e-33	aEC
1475	Fry	1.66674e-37	0.258068	0.3	0.142	3.79633e-33	aEC
1476	Tmem63b	2.54328e-37	0.326171	0.52	0.374	5.79282e-33	aEC
1477	Ccnyl1	2.60723e-37	0.372158	0.511	0.363	5.93848e-33	aEC
1478	Tmcc1	2.88566e-37	0.36887	0.613	0.493	6.57266e-33	aEC
1479	N4bp2	2.96888e-37	0.379552	0.717	0.674	6.76222e-33	aEC
1480	Add1	3.01675e-37	0.365898	0.73	0.715	6.87126e-33	aEC
1481	Cdk14	3.36273e-37	0.279878	0.385	0.224	7.65928e-33	aEC
1482	Nts	3.52795e-37	0.298707	0.175	0.049	8.03562e-33	aEC
1483	Sec31a	5.48357e-37	0.384305	0.66	0.605	1.24899e-32	aEC
1484	Foxn3	6.67556e-37	0.392276	0.725	0.676	1.52049e-32	aEC
1485	Phf20l1	7.08337e-37	0.377531	0.756	0.745	1.61338e-32	aEC
1486	Rbfox2	7.38677e-37	0.336194	0.678	0.548	1.68249e-32	aEC
1487	Nid2	7.96778e-37	0.366857	0.432	0.26	1.81482e-32	aEC
1488	Zfp711	9.61777e-37	0.434943	0.591	0.458	2.19064e-32	aEC
1489	Xpr1	1.17972e-36	0.356336	0.5	0.356	2.68705e-32	aEC
1490	Trim8	1.27647e-36	0.340663	0.618	0.531	2.90741e-32	aEC
1491	Robo1	2.61719e-36	0.280428	0.36	0.192	5.96117e-32	aEC
1492	Ddb1	2.62605e-36	0.320644	0.882	0.902	5.98135e-32	aEC
1493	Pkd1	2.70967e-36	0.262388	0.367	0.206	6.17181e-32	aEC
1494	Arhgap31	3.59132e-36	0.365995	0.674	0.558	8.17995e-32	aEC
1495	Rps6ka3	4.32397e-36	0.372302	0.686	0.632	9.84872e-32	aEC
1496	Tspan8	4.48289e-36	0.274683	0.279	0.125	1.02107e-31	aEC
1497	G3bp2	4.90308e-36	0.291028	0.906	0.918	1.11677e-31	aEC
1498	Exoc6b	6.74997e-36	0.336167	0.425	0.267	1.53744e-31	aEC
1499	Yap1	7.6994e-36	0.297538	0.589	0.438	1.75369e-31	aEC
1500	Agpat3	1.20014e-35	0.297738	0.453	0.299	2.73356e-31	aEC
1501	Ppp1r9a	1.2283e-35	0.406539	0.652	0.549	2.79769e-31	aEC
1502	Dipk1a	1.24282e-35	0.314373	0.433	0.289	2.83077e-31	aEC
1503	Lrp6	1.41901e-35	0.367967	0.667	0.604	3.23208e-31	aEC
1504	Sft2d2	1.44996e-35	0.30437	0.412	0.258	3.30257e-31	aEC
1505	Pwwp3b	1.63995e-35	0.329672	0.409	0.249	3.73532e-31	aEC
1506	Ccny	1.88722e-35	0.354389	0.742	0.713	4.29852e-31	aEC
1507	2200002D01Rik	2.84717e-35	0.339176	0.339	0.179	6.485e-31	aEC
1508	Nudt14	2.84982e-35	0.329233	0.643	0.54	6.49104e-31	aEC
1509	Usp53	3.16569e-35	0.267778	0.316	0.161	7.21049e-31	aEC
1510	Ro60	3.33194e-35	0.325636	0.566	0.452	7.58917e-31	aEC
1511	Esyt1	3.3862e-35	0.322104	0.425	0.271	7.71275e-31	aEC
1512	Thsd1	4.5893e-35	0.338772	0.566	0.408	1.0453e-30	aEC
1513	Erc1	4.61347e-35	0.348567	0.543	0.422	1.05081e-30	aEC
1514	Mylip	5.72736e-35	0.295261	0.397	0.244	1.30452e-30	aEC
1515	Foxo1	5.79892e-35	0.320299	0.593	0.452	1.32082e-30	aEC
1516	Atp2c1	6.56752e-35	0.331841	0.585	0.482	1.49589e-30	aEC
1517	Ski	1.05603e-34	0.366794	0.638	0.566	2.40532e-30	aEC
1518	Ccdc88c	1.15486e-34	0.332266	0.399	0.243	2.63042e-30	aEC
1519	Cfl2	1.42053e-34	0.34343	0.831	0.764	3.23553e-30	aEC
1520	Abcg2	1.46773e-34	0.395586	0.738	0.742	3.34304e-30	aEC
1521	Cntln	1.65166e-34	0.337534	0.502	0.35	3.76199e-30	aEC
1522	Copz2	2.23708e-34	0.26152	0.383	0.225	5.0954e-30	aEC
1523	Txndc15	2.77868e-34	0.362518	0.588	0.505	6.32901e-30	aEC
1524	Impad1	2.96011e-34	0.336827	0.761	0.744	6.74224e-30	aEC
1525	Map4k2	3.04425e-34	0.348252	0.568	0.44	6.93388e-30	aEC
1526	R3hdm2	3.19472e-34	0.346268	0.66	0.595	7.27662e-30	aEC
1527	Peg10	3.56209e-34	0.393673	0.75	0.633	8.11338e-30	aEC
1528	Itgav	5.04833e-34	0.352364	0.423	0.277	1.14986e-29	aEC
1529	Cltc	5.12849e-34	0.295686	0.881	0.896	1.16812e-29	aEC
1530	Nckap5l	5.97531e-34	0.314402	0.472	0.334	1.361e-29	aEC
1531	Rc3h1	6.08018e-34	0.385132	0.704	0.646	1.38488e-29	aEC
1532	Cbx6	6.21786e-34	0.269011	0.383	0.229	1.41624e-29	aEC
1533	Cxxc5	7.94043e-34	0.356656	0.638	0.545	1.80859e-29	aEC
1534	Fat4	8.21359e-34	0.277376	0.362	0.201	1.87081e-29	aEC
1535	Grn	1.06963e-33	0.296846	0.559	0.41	2.43629e-29	aEC
1536	Purb	1.24598e-33	0.324265	0.874	0.878	2.83796e-29	aEC
1537	Amotl1	1.71504e-33	0.304207	0.763	0.537	3.90635e-29	aEC
1538	Kifap3	2.0741e-33	0.333927	0.619	0.528	4.72417e-29	aEC
1539	Xrn1	2.38797e-33	0.343511	0.607	0.527	5.43908e-29	aEC
1540	Fam171a1	2.41196e-33	0.295187	0.519	0.381	5.49372e-29	aEC
1541	Sall2	2.53573e-33	0.282453	0.406	0.244	5.77563e-29	aEC
1542	Zc3h7a	2.64592e-33	0.41084	0.619	0.543	6.02661e-29	aEC
1543	Ephb4	2.99601e-33	0.299652	0.589	0.419	6.82401e-29	aEC
1544	Nfkbia	3.13651e-33	0.470735	0.701	0.59	7.14404e-29	aEC
1545	Csad	3.40533e-33	0.260639	0.451	0.304	7.75632e-29	aEC
1546	Phf14	4.78883e-33	0.311549	0.864	0.866	1.09075e-28	aEC
1547	Slc43a3	4.83216e-33	0.372197	0.574	0.469	1.10062e-28	aEC
1548	Ajuba	5.15287e-33	0.282023	0.418	0.259	1.17367e-28	aEC
1549	Fam3c	6.54421e-33	0.319802	0.674	0.628	1.49057e-28	aEC
1550	Il11ra1	7.02425e-33	0.343701	0.709	0.646	1.59991e-28	aEC
1551	Stk25	9.91275e-33	0.325938	0.62	0.543	2.25783e-28	aEC
1552	Fam160b1	1.06591e-32	0.338585	0.569	0.473	2.42782e-28	aEC
1553	Cd81	1.33635e-32	0.291155	0.961	0.949	3.0438e-28	aEC
1554	Adamts1	1.4118e-32	0.45964	0.617	0.461	3.21566e-28	aEC
1555	Airn	1.50408e-32	0.250712	0.381	0.22	3.42583e-28	aEC
1556	Ddx6	2.01099e-32	0.336238	0.858	0.872	4.58043e-28	aEC
1557	Bsg	3.25202e-32	0.282145	0.936	0.945	7.40712e-28	aEC
1558	Tmod3	3.56815e-32	0.33286	0.792	0.8	8.12717e-28	aEC
1559	Grb10	5.11058e-32	0.320148	0.876	0.777	1.16404e-27	aEC
1560	Ascc3	5.14738e-32	0.371146	0.65	0.595	1.17242e-27	aEC
1561	Gimap1	5.24872e-32	0.352053	0.673	0.545	1.1955e-27	aEC
1562	Rhobtb3	6.44508e-32	0.326095	0.68	0.567	1.468e-27	aEC
1563	Gnpda2	6.82885e-32	0.329238	0.501	0.387	1.55541e-27	aEC
1564	B230219D22Rik	7.73185e-32	0.31194	0.869	0.876	1.76108e-27	aEC
1565	Gkap1	8.76488e-32	0.351465	0.662	0.605	1.99638e-27	aEC
1566	Atp6v1g1	1.03835e-31	0.275274	0.897	0.907	2.36505e-27	aEC
1567	Stox2	1.05414e-31	0.295202	0.489	0.335	2.40101e-27	aEC
1568	Wbp1	1.07855e-31	0.308024	0.517	0.405	2.45661e-27	aEC
1569	Tcn2	1.44486e-31	0.276603	0.476	0.331	3.29096e-27	aEC
1570	Rest	1.64783e-31	0.363259	0.791	0.78	3.75326e-27	aEC
1571	Rab18	1.67269e-31	0.312227	0.774	0.781	3.80989e-27	aEC
1572	Mboat2	2.23996e-31	0.26764	0.454	0.302	5.10195e-27	aEC
1573	Akr1a1	2.41359e-31	0.261546	0.939	0.949	5.49743e-27	aEC
1574	Ets1	2.48797e-31	0.338351	0.76	0.578	5.66684e-27	aEC
1575	Rab2a	2.69287e-31	0.271412	0.909	0.934	6.13356e-27	aEC
1576	Hectd1	3.25309e-31	0.332783	0.811	0.83	7.40955e-27	aEC
1577	Llgl1	3.60289e-31	0.279589	0.457	0.318	8.20631e-27	aEC
1578	Cdc42ep1	3.86663e-31	0.311128	0.524	0.38	8.80703e-27	aEC
1579	Ncoa7	3.87693e-31	0.354731	0.609	0.524	8.83049e-27	aEC
1580	Lrrc8a	4.56074e-31	0.361183	0.528	0.419	1.0388e-26	aEC
1581	Ginm1	6.2382e-31	0.298094	0.443	0.31	1.42088e-26	aEC
1582	Cmtm8	6.40964e-31	0.305465	0.754	0.608	1.45992e-26	aEC
1583	Tspan3	7.50954e-31	0.336533	0.811	0.804	1.71045e-26	aEC
1584	Colgalt1	8.26738e-31	0.314427	0.771	0.76	1.88306e-26	aEC
1585	Ankrd11	9.36428e-31	0.305284	0.899	0.92	2.1329e-26	aEC
1586	Tmem88	1.34443e-30	0.323417	0.619	0.45	3.0622e-26	aEC
1587	Lats2	1.37164e-30	0.306416	0.466	0.336	3.12417e-26	aEC
1588	Thoc2	1.64489e-30	0.336146	0.86	0.864	3.74656e-26	aEC
1589	Igf2bp2	1.80449e-30	0.325836	0.794	0.767	4.11009e-26	aEC
1590	Hk1	1.81566e-30	0.267534	0.501	0.373	4.13554e-26	aEC
1591	Cers4	1.82387e-30	0.314241	0.487	0.354	4.15423e-26	aEC
1592	Fchsd2	1.92936e-30	0.350032	0.595	0.495	4.39451e-26	aEC
1593	Nbeal1	2.15751e-30	0.357501	0.569	0.475	4.91417e-26	aEC
1594	Fam241a	2.41462e-30	0.252223	0.354	0.213	5.49978e-26	aEC
1595	Gnaq	3.83659e-30	0.317334	0.717	0.681	8.73861e-26	aEC
1596	Herc2	4.74198e-30	0.312263	0.572	0.487	1.08008e-25	aEC
1597	Ncstn	5.40908e-30	0.338871	0.549	0.471	1.23203e-25	aEC
1598	Arl5b	6.41006e-30	0.339441	0.57	0.475	1.46002e-25	aEC
1599	Spats2	6.90939e-30	0.359842	0.661	0.631	1.57375e-25	aEC
1600	Bptf	6.95615e-30	0.334867	0.854	0.873	1.5844e-25	aEC
1601	Trim24	7.10296e-30	0.327408	0.634	0.573	1.61784e-25	aEC
1602	Hdlbp	7.62343e-30	0.312389	0.887	0.903	1.73639e-25	aEC
1603	Zfand6	7.66211e-30	0.31817	0.794	0.808	1.7452e-25	aEC
1604	Mib1	7.84917e-30	0.336572	0.699	0.66	1.7878e-25	aEC
1605	Plod3	8.32049e-30	0.320427	0.536	0.433	1.89516e-25	aEC
1606	Degs1	9.04745e-30	0.366264	0.747	0.743	2.06074e-25	aEC
1607	Frmd4a	1.08469e-29	0.355339	0.614	0.521	2.4706e-25	aEC
1608	Rbm5	1.13982e-29	0.312954	0.814	0.82	2.59618e-25	aEC
1609	Slc44a2	2.05505e-29	0.315125	0.576	0.495	4.6808e-25	aEC
1610	Sec63	2.78389e-29	0.324207	0.725	0.702	6.34086e-25	aEC
1611	Ash1l	3.11333e-29	0.314866	0.774	0.788	7.09124e-25	aEC
1612	Kdm1a	3.6649e-29	0.286031	0.895	0.894	8.34755e-25	aEC
1613	Ube2r2	5.20792e-29	0.283286	0.896	0.901	1.18621e-24	aEC
1614	Trim44	5.47141e-29	0.356504	0.676	0.634	1.24622e-24	aEC
1615	Usp34	7.22473e-29	0.31924	0.833	0.85	1.64558e-24	aEC
1616	Cpne3	7.2322e-29	0.337874	0.639	0.588	1.64728e-24	aEC
1617	Pcyox1	1.04843e-28	0.283412	0.474	0.35	2.38802e-24	aEC
1618	Rbms1	1.08703e-28	0.295624	0.873	0.833	2.47593e-24	aEC
1619	Plin3	1.24812e-28	0.32785	0.551	0.462	2.84284e-24	aEC
1620	Insr	1.4785e-28	0.295951	0.467	0.343	3.36759e-24	aEC
1621	Rab14	1.88767e-28	0.25916	0.939	0.935	4.29955e-24	aEC
1622	Dnajb9	2.13957e-28	0.337439	0.566	0.497	4.8733e-24	aEC
1623	Tmed3	2.38702e-28	0.33117	0.625	0.568	5.43691e-24	aEC
1624	2022-03-02	2.81045e-28	0.386438	0.721	0.703	6.40137e-24	aEC
1625	Strbp	3.53073e-28	0.328333	0.666	0.609	8.04195e-24	aEC
1626	Asb4	4.28837e-28	0.390668	0.659	0.485	9.76763e-24	aEC
1627	Ppme1	4.42731e-28	0.320118	0.565	0.496	1.00841e-23	aEC
1628	Gngt2	4.54929e-28	0.323128	0.698	0.575	1.03619e-23	aEC
1629	Mpp5	4.82436e-28	0.296985	0.518	0.418	1.09884e-23	aEC
1630	Pdia6	5.4597e-28	0.298776	0.955	0.965	1.24356e-23	aEC
1631	Adipor1	7.33242e-28	0.300795	0.71	0.696	1.67011e-23	aEC
1632	Crtap	8.008e-28	0.304746	0.534	0.441	1.82398e-23	aEC
1633	Scarf1	8.69486e-28	0.283609	0.522	0.397	1.98043e-23	aEC
1634	Nadk2	9.78119e-28	0.347276	0.557	0.48	2.22786e-23	aEC
1635	Ints6l	1.80212e-27	0.313922	0.494	0.378	4.10469e-23	aEC
1636	Arl6ip5	2.00151e-27	0.309872	0.668	0.577	4.55885e-23	aEC
1637	Pnrc2	2.04884e-27	0.328812	0.673	0.636	4.66664e-23	aEC
1638	Adamts10	2.38697e-27	0.315043	0.47	0.358	5.4368e-23	aEC
1639	Amotl2	2.46973e-27	0.31791	0.592	0.464	5.62531e-23	aEC
1640	Trerf1	2.57384e-27	0.25785	0.361	0.222	5.86243e-23	aEC
1641	Ulk2	2.60253e-27	0.26568	0.467	0.343	5.92779e-23	aEC
1642	Senp6	2.6698e-27	0.285041	0.842	0.864	6.081e-23	aEC
1643	Casd1	2.69387e-27	0.323298	0.759	0.721	6.13583e-23	aEC
1644	Mogat2	2.79909e-27	0.263791	0.41	0.266	6.37548e-23	aEC
1645	Sec23a	3.4545e-27	0.293502	0.49	0.382	7.86832e-23	aEC
1646	Phc2	4.61081e-27	0.287874	0.69	0.65	1.0502e-22	aEC
1647	Litaf	5.06332e-27	0.30524	0.722	0.695	1.15327e-22	aEC
1648	Traf7	5.26966e-27	0.311396	0.611	0.571	1.20027e-22	aEC
1649	Chst2	5.33956e-27	0.299665	0.488	0.343	1.21619e-22	aEC
1650	Mycbp2	6.01318e-27	0.325777	0.792	0.794	1.36962e-22	aEC
1651	Adgra2	6.91865e-27	0.294143	0.491	0.359	1.57586e-22	aEC
1652	Gdi1	8.24853e-27	0.290978	0.522	0.428	1.87877e-22	aEC
1653	Tnfaip1	8.70857e-27	0.310259	0.675	0.588	1.98355e-22	aEC
1654	Kdm5a	9.24395e-27	0.288165	0.742	0.734	2.10549e-22	aEC
1655	Avpi1	9.42375e-27	0.287445	0.415	0.295	2.14645e-22	aEC
1656	Por	1.13109e-26	0.315657	0.582	0.515	2.57629e-22	aEC
1657	Lasp1	1.70846e-26	0.283883	0.608	0.537	3.89137e-22	aEC
1658	Ergic3	1.75244e-26	0.314635	0.721	0.721	3.99153e-22	aEC
1659	Plekhg2	1.78795e-26	0.260282	0.428	0.302	4.07241e-22	aEC
1660	Rab11fip3	2.02679e-26	0.253371	0.348	0.213	4.61641e-22	aEC
1661	Fbxl7	2.04307e-26	0.340391	0.503	0.36	4.65349e-22	aEC
1662	Kdelr2	2.17867e-26	0.311074	0.877	0.908	4.96236e-22	aEC
1663	Lysmd3	2.19049e-26	0.290636	0.465	0.351	4.98929e-22	aEC
1664	Chmp5	2.41446e-26	0.305443	0.775	0.782	5.49942e-22	aEC
1665	Plscr3	2.59005e-26	0.304299	0.562	0.476	5.89936e-22	aEC
1666	Gadd45b	4.90716e-26	0.346859	0.302	0.176	1.1177e-21	aEC
1667	Dnmt3a	5.01683e-26	0.35579	0.712	0.699	1.14268e-21	aEC
1668	Cr1l	5.15452e-26	0.309317	0.69	0.671	1.17405e-21	aEC
1669	Arl6ip1	5.57693e-26	0.420041	0.937	0.933	1.27026e-21	aEC
1670	Tmem245	5.65106e-26	0.344445	0.569	0.496	1.28714e-21	aEC
1671	Hsd11b2	6.02114e-26	0.275572	0.3	0.167	1.37143e-21	aEC
1672	Dnajc3	6.5506e-26	0.314854	0.786	0.79	1.49203e-21	aEC
1673	Usp47	7.51431e-26	0.315421	0.673	0.657	1.71153e-21	aEC
1674	H2-D1	8.50736e-26	0.346422	0.588	0.482	1.93772e-21	aEC
1675	Tspan14	9.17413e-26	0.290593	0.667	0.634	2.08959e-21	aEC
1676	Wsb1	9.25678e-26	0.331624	0.835	0.827	2.10842e-21	aEC
1677	Csnk1e	1.48944e-25	0.297875	0.811	0.804	3.3925e-21	aEC
1678	mt-Co3	2.31351e-25	0.341418	0.984	0.984	5.26949e-21	aEC
1679	Rasa1	2.46948e-25	0.288906	0.75	0.748	5.62474e-21	aEC
1680	Zmynd11	2.75372e-25	0.286556	0.713	0.702	6.27214e-21	aEC
1681	Trpm7	3.98232e-25	0.314369	0.734	0.732	9.07054e-21	aEC
1682	Dram2	4.40852e-25	0.31318	0.531	0.438	1.00413e-20	aEC
1683	Rtn3	4.71197e-25	0.260889	0.838	0.854	1.07325e-20	aEC
1684	Acox1	4.84567e-25	0.272154	0.453	0.349	1.1037e-20	aEC
1685	Tcf12	6.48921e-25	0.310539	0.765	0.769	1.47805e-20	aEC
1686	Nradd	6.56282e-25	0.258716	0.457	0.336	1.49481e-20	aEC
1687	Tbc1d1	7.51912e-25	0.312511	0.605	0.543	1.71263e-20	aEC
1688	Ntan1	8.20436e-25	0.32415	0.708	0.698	1.86871e-20	aEC
1689	Tnks	1.07018e-24	0.285884	0.561	0.483	2.43754e-20	aEC
1690	Rflnb	1.51838e-24	0.293569	0.414	0.293	3.45841e-20	aEC
1691	Oga	1.68086e-24	0.327673	0.65	0.623	3.82851e-20	aEC
1692	Smg6	2.2388e-24	0.28778	0.643	0.613	5.09931e-20	aEC
1693	Tcf7l1	2.33589e-24	0.251387	0.448	0.311	5.32046e-20	aEC
1694	Uggt1	2.35563e-24	0.29501	0.606	0.56	5.36541e-20	aEC
1695	Pgrmc1	2.38288e-24	0.302893	0.747	0.758	5.42749e-20	aEC
1696	Hmg20b	2.48084e-24	0.28727	0.799	0.794	5.65061e-20	aEC
1697	Sav1	2.63703e-24	0.305117	0.613	0.573	6.00637e-20	aEC
1698	Acbd3	2.65947e-24	0.291835	0.736	0.741	6.05748e-20	aEC
1699	Tmem223	2.96138e-24	0.33187	0.741	0.738	6.74513e-20	aEC
1700	Erlec1	2.98692e-24	0.276083	0.485	0.386	6.8033e-20	aEC
1701	Dynlt3	3.00438e-24	0.263782	0.5	0.415	6.84308e-20	aEC
1702	Arl2bp	3.04456e-24	0.298104	0.711	0.697	6.93459e-20	aEC
1703	Cdh2	3.1206e-24	0.270681	0.481	0.337	7.1078e-20	aEC
1704	Vcl	3.17194e-24	0.308971	0.712	0.703	7.22473e-20	aEC
1705	Tet2	4.21011e-24	0.335787	0.466	0.369	9.58938e-20	aEC
1706	Itfg1	4.338e-24	0.289726	0.524	0.442	9.88066e-20	aEC
1707	Vta1	4.77792e-24	0.314981	0.669	0.661	1.08827e-19	aEC
1708	Sod1	4.91406e-24	0.251545	0.928	0.943	1.11928e-19	aEC
1709	Nr2f6	6.20543e-24	0.285904	0.628	0.542	1.41341e-19	aEC
1710	Ikbip	7.07421e-24	0.252528	0.373	0.257	1.61129e-19	aEC
1711	Ankrd17	7.14447e-24	0.316352	0.808	0.827	1.6273e-19	aEC
1712	Zmiz1	7.90185e-24	0.326657	0.764	0.786	1.7998e-19	aEC
1713	Zfr	9.70107e-24	0.289786	0.759	0.779	2.20961e-19	aEC
1714	Evi5	9.81169e-24	0.285337	0.645	0.588	2.23481e-19	aEC
1715	Ext2	1.22672e-23	0.294499	0.567	0.512	2.7941e-19	aEC
1716	Ryk	1.24973e-23	0.275512	0.592	0.509	2.84652e-19	aEC
1717	Copb2	1.26123e-23	0.295985	0.792	0.823	2.87271e-19	aEC
1718	Tax1bp1	1.34023e-23	0.254582	0.879	0.907	3.05265e-19	aEC
1719	Myo6	2.35837e-23	0.260471	0.554	0.445	5.37166e-19	aEC
1720	Psme4	2.38462e-23	0.281135	0.703	0.702	5.43146e-19	aEC
1721	B4galt1	2.66409e-23	0.316526	0.619	0.573	6.06799e-19	aEC
1722	Dock1	2.66942e-23	0.319412	0.644	0.584	6.08013e-19	aEC
1723	Wsb2	2.94357e-23	0.281559	0.457	0.358	6.70458e-19	aEC
1724	Cnot6	3.00592e-23	0.274533	0.839	0.853	6.84659e-19	aEC
1725	Phip	3.2907e-23	0.312644	0.79	0.824	7.49522e-19	aEC
1726	Ugcg	3.48083e-23	0.30866	0.672	0.639	7.92829e-19	aEC
1727	Klf7	3.896e-23	0.284958	0.763	0.736	8.87393e-19	aEC
1728	Ifnar1	4.12675e-23	0.29121	0.539	0.464	9.3995e-19	aEC
1729	Resf1	5.20819e-23	0.329286	0.715	0.704	1.18627e-18	aEC
1730	Ptk7	5.55987e-23	0.257994	0.402	0.279	1.26637e-18	aEC
1731	Tnrc6a	6.62847e-23	0.276227	0.806	0.823	1.50977e-18	aEC
1732	Gfpt1	7.7534e-23	0.300504	0.548	0.486	1.76599e-18	aEC
1733	Sqstm1	8.80668e-23	0.294548	0.621	0.575	2.0059e-18	aEC
1734	Qk	8.8567e-23	0.279767	0.906	0.92	2.01729e-18	aEC
1735	B4galt6	8.96058e-23	0.261024	0.41	0.299	2.04095e-18	aEC
1736	Guk1	9.12581e-23	0.357884	0.745	0.748	2.07859e-18	aEC
1737	Plcg1	9.58201e-23	0.281342	0.615	0.541	2.18249e-18	aEC
1738	Tmem30a	1.16397e-22	0.302686	0.712	0.724	2.65118e-18	aEC
1739	Ganab	1.18184e-22	0.282857	0.667	0.648	2.69188e-18	aEC
1740	Arid2	1.2415e-22	0.331846	0.637	0.619	2.82777e-18	aEC
1741	Specc1l	1.61994e-22	0.272195	0.482	0.392	3.68974e-18	aEC
1742	Smarcc2	1.71847e-22	0.282443	0.543	0.485	3.91417e-18	aEC
1743	Pkdcc	2.14784e-22	0.310533	0.449	0.343	4.89215e-18	aEC
1744	Cables2	2.27853e-22	0.254863	0.347	0.233	5.1898e-18	aEC
1745	Slmap	2.88961e-22	0.279108	0.564	0.521	6.58166e-18	aEC
1746	9530068E07Rik	2.9223e-22	0.281213	0.679	0.658	6.65613e-18	aEC
1747	Ankrd13a	3.15886e-22	0.264588	0.592	0.538	7.19493e-18	aEC
1748	Sel1l	3.22584e-22	0.309377	0.543	0.482	7.3475e-18	aEC
1749	Reep5	3.24827e-22	0.280087	0.845	0.83	7.39859e-18	aEC
1750	Tasor	3.49664e-22	0.316548	0.601	0.555	7.96431e-18	aEC
1751	Praf2	3.71368e-22	0.274081	0.466	0.371	8.45865e-18	aEC
1752	Eif4g3	3.89144e-22	0.296263	0.742	0.769	8.86354e-18	aEC
1753	Ppp2r3a	3.92668e-22	0.252076	0.382	0.27	8.94381e-18	aEC
1754	Sar1a	4.09477e-22	0.282365	0.785	0.808	9.32667e-18	aEC
1755	Setd5	4.31069e-22	0.295809	0.796	0.82	9.81847e-18	aEC
1756	Acadl	4.67791e-22	0.28788	0.683	0.648	1.06549e-17	aEC
1757	Ggta1	4.80035e-22	0.278989	0.459	0.365	1.09338e-17	aEC
1758	Acot9	5.14155e-22	0.30623	0.501	0.43	1.17109e-17	aEC
1759	Ubn2	6.17729e-22	0.281528	0.722	0.728	1.407e-17	aEC
1760	Npr1	6.69303e-22	0.254907	0.54	0.427	1.52447e-17	aEC
1761	Csrp1	7.61531e-22	0.348333	0.776	0.773	1.73454e-17	aEC
1762	Irf2bp2	8.24174e-22	0.315564	0.703	0.68	1.87722e-17	aEC
1763	Sh2b3	8.73049e-22	0.285553	0.564	0.511	1.98854e-17	aEC
1764	Yipf3	1.02147e-21	0.283706	0.562	0.52	2.32659e-17	aEC
1765	Wdfy3	1.14932e-21	0.313867	0.545	0.496	2.6178e-17	aEC
1766	Pten	1.15019e-21	0.295793	0.717	0.734	2.61978e-17	aEC
1767	Clic4	1.25006e-21	0.301752	0.796	0.814	2.84727e-17	aEC
1768	Nlk	2.07818e-21	0.269935	0.603	0.557	4.73347e-17	aEC
1769	Trip11	2.13388e-21	0.320659	0.62	0.595	4.86033e-17	aEC
1770	Tbrg1	2.3134e-21	0.264546	0.837	0.859	5.26922e-17	aEC
1771	Zfp644	3.99224e-21	0.265441	0.772	0.811	9.09313e-17	aEC
1772	Sdf2	7.61524e-21	0.277877	0.605	0.567	1.73452e-16	aEC
1773	Nenf	7.63943e-21	0.282225	0.73	0.742	1.74003e-16	aEC
1774	Ndfip2	9.87208e-21	0.271284	0.627	0.597	2.24856e-16	aEC
1775	Stx5a	1.23063e-20	0.306434	0.544	0.495	2.80301e-16	aEC
1776	Cdc42bpb	1.4158e-20	0.283075	0.565	0.497	3.22477e-16	aEC
1777	Med13l	1.66391e-20	0.291366	0.564	0.521	3.78989e-16	aEC
1778	Nucb1	1.67391e-20	0.275201	0.66	0.658	3.81266e-16	aEC
1779	Top2b	1.95509e-20	0.28635	0.844	0.875	4.4531e-16	aEC
1780	Ripor1	2.03706e-20	0.260587	0.519	0.437	4.63982e-16	aEC
1781	Ccng2	2.06393e-20	0.251547	0.425	0.321	4.70102e-16	aEC
1782	Sptlc2	2.11474e-20	0.284774	0.661	0.656	4.81673e-16	aEC
1783	Tmf1	2.24011e-20	0.32189	0.681	0.694	5.10231e-16	aEC
1784	Isca1	2.77223e-20	0.283618	0.599	0.57	6.31432e-16	aEC
1785	Prkacb	3.27304e-20	0.268241	0.555	0.509	7.45501e-16	aEC
1786	Wnk1	3.52049e-20	0.257863	0.84	0.866	8.01862e-16	aEC
1787	Tm9sf2	3.60004e-20	0.25875	0.779	0.785	8.19981e-16	aEC
1788	Klf2	3.64782e-20	0.485859	0.73	0.698	8.30865e-16	aEC
1789	Sgms1	4.12043e-20	0.270408	0.427	0.337	9.38509e-16	aEC
1790	Picalm	4.19099e-20	0.266282	0.813	0.798	9.54582e-16	aEC
1791	1810037I17Rik	4.46942e-20	0.255218	0.876	0.911	1.018e-15	aEC
1792	Zdhhc12	5.42615e-20	0.279662	0.535	0.482	1.23591e-15	aEC
1793	Birc6	6.74671e-20	0.263079	0.783	0.819	1.5367e-15	aEC
1794	Rsf1	7.0218e-20	0.282786	0.749	0.755	1.59936e-15	aEC
1795	Alg10b	7.79851e-20	0.264723	0.578	0.538	1.77627e-15	aEC
1796	Zkscan3	8.26924e-20	0.276059	0.673	0.668	1.88348e-15	aEC
1797	Ube2g1	8.51367e-20	0.259081	0.675	0.675	1.93916e-15	aEC
1798	Smap2	8.79394e-20	0.256148	0.702	0.702	2.003e-15	aEC
1799	Actn1	1.1092e-19	0.269963	0.652	0.634	2.52643e-15	aEC
1800	Rab5a	1.11694e-19	0.258559	0.753	0.768	2.54407e-15	aEC
1801	Nfic	1.33704e-19	0.34459	0.574	0.523	3.04538e-15	aEC
1802	Adnp	1.41537e-19	0.258618	0.745	0.764	3.22378e-15	aEC
1803	Mex3c	1.45479e-19	0.261934	0.533	0.471	3.31358e-15	aEC
1804	Baz2a	1.61846e-19	0.289298	0.581	0.534	3.68638e-15	aEC
1805	Fmnl3	1.77573e-19	0.266616	0.509	0.428	4.04457e-15	aEC
1806	Far1	1.94683e-19	0.286313	0.703	0.708	4.4343e-15	aEC
1807	Ptprs	2.43307e-19	0.26231	0.548	0.472	5.5418e-15	aEC
1808	Brwd1	2.48504e-19	0.293519	0.621	0.595	5.66018e-15	aEC
1809	Rnf111	2.59778e-19	0.280679	0.65	0.646	5.91697e-15	aEC
1810	Zbtb38	2.62765e-19	0.254458	0.4	0.307	5.985e-15	aEC
1811	Copb1	2.73671e-19	0.271989	0.745	0.773	6.23341e-15	aEC
1812	Ndn	2.94708e-19	0.272395	0.63	0.556	6.71256e-15	aEC
1813	Zmym5	4.23731e-19	0.274194	0.591	0.551	9.65133e-15	aEC
1814	Zfp664	4.51592e-19	0.251273	0.734	0.706	1.02859e-14	aEC
1815	Vps36	4.53174e-19	0.270665	0.828	0.847	1.03219e-14	aEC
1816	Ago2	5.01752e-19	0.269676	0.777	0.804	1.14284e-14	aEC
1817	Klhl6	5.07004e-19	0.252278	0.686	0.667	1.1548e-14	aEC
1818	Xiap	7.50952e-19	0.297269	0.706	0.728	1.71044e-14	aEC
1819	Dicer1	7.62683e-19	0.260147	0.724	0.751	1.73716e-14	aEC
1820	Klhl5	8.58845e-19	0.263103	0.448	0.366	1.95619e-14	aEC
1821	Dync1li1	9.67582e-19	0.281223	0.691	0.709	2.20386e-14	aEC
1822	Fads2	1.10781e-18	0.250571	0.527	0.447	2.52327e-14	aEC
1823	Gpr107	1.49856e-18	0.251419	0.422	0.335	3.41328e-14	aEC
1824	Eea1	1.68997e-18	0.286459	0.661	0.662	3.84924e-14	aEC
1825	Wwp1	1.70133e-18	0.300951	0.564	0.543	3.87511e-14	aEC
1826	Tcf3	1.71673e-18	0.259155	0.749	0.761	3.9102e-14	aEC
1827	Gtf2i	1.87429e-18	0.267193	0.803	0.839	4.26908e-14	aEC
1828	Ctdsp2	2.49774e-18	0.264234	0.618	0.588	5.6891e-14	aEC
1829	Sppl3	3.8492e-18	0.28222	0.576	0.551	8.76731e-14	aEC
1830	Jkamp	3.89898e-18	0.254302	0.591	0.567	8.88071e-14	aEC
1831	Rictor	5.89892e-18	0.300543	0.606	0.578	1.3436e-13	aEC
1832	Surf4	6.28114e-18	0.259168	0.755	0.784	1.43065e-13	aEC
1833	Dennd6a	9.10768e-18	0.2593	0.537	0.481	2.07446e-13	aEC
1834	Id1	1.05017e-17	0.259341	0.845	0.791	2.39197e-13	aEC
1835	Emp3	1.21229e-17	0.277179	0.591	0.474	2.76122e-13	aEC
1836	Clasp1	1.36519e-17	0.264007	0.582	0.56	3.1095e-13	aEC
1837	Mest	1.52865e-17	0.275156	0.985	0.802	3.48181e-13	aEC
1838	Cux1	1.58046e-17	0.265547	0.61	0.594	3.59981e-13	aEC
1839	Yes1	1.73126e-17	0.270889	0.641	0.564	3.9433e-13	aEC
1840	Gatad2b	1.858e-17	0.280764	0.669	0.679	4.23197e-13	aEC
1841	2022-03-07	1.89809e-17	0.271844	0.747	0.775	4.32328e-13	aEC
1842	Rsbn1	1.99302e-17	0.25454	0.611	0.585	4.5395e-13	aEC
1843	H1f0	2.01604e-17	0.330021	0.707	0.671	4.59194e-13	aEC
1844	Uhrf2	2.03934e-17	0.28491	0.739	0.783	4.645e-13	aEC
1845	Slc39a1	2.79632e-17	0.269847	0.546	0.495	6.36918e-13	aEC
1846	Dgkh	3.29396e-17	0.260498	0.431	0.34	7.50266e-13	aEC
1847	Ddx3y	3.88724e-17	0.31162	0.513	0.455	8.85396e-13	aEC
1848	Kmt5b	3.91751e-17	0.281259	0.522	0.467	8.92291e-13	aEC
1849	Slc12a2	4.5066e-17	0.293013	0.649	0.582	1.02647e-12	aEC
1850	Gxylt1	5.51921e-17	0.270266	0.573	0.535	1.25711e-12	aEC
1851	Marf1	5.70403e-17	0.266245	0.5	0.436	1.29921e-12	aEC
1852	Mia3	8.57883e-17	0.278724	0.578	0.555	1.954e-12	aEC
1853	Snx4	9.94499e-17	0.256667	0.677	0.672	2.26517e-12	aEC
1854	Ubr5	1.01084e-16	0.265973	0.645	0.654	2.30239e-12	aEC
1855	Ccdc186	1.19937e-16	0.266237	0.563	0.532	2.73181e-12	aEC
1856	Man1a2	2.5689e-16	0.27767	0.684	0.723	5.85118e-12	aEC
1857	Atf7ip	3.28395e-16	0.263715	0.657	0.643	7.47984e-12	aEC
1858	Lrrc42	4.67838e-16	0.252982	0.492	0.431	1.06559e-11	aEC
1859	Cdk17	6.54039e-16	0.270164	0.634	0.616	1.48971e-11	aEC
1860	Setd2	8.35828e-16	0.25299	0.701	0.705	1.90376e-11	aEC
1861	Atp1b3	8.57818e-16	0.262803	0.813	0.831	1.95385e-11	aEC
1862	Synj2bp	1.21427e-15	0.251174	0.696	0.717	2.76574e-11	aEC
1863	Zmym4	1.40452e-15	0.255535	0.639	0.64	3.19907e-11	aEC
1864	Kmt2c	1.50644e-15	0.260255	0.573	0.533	3.43122e-11	aEC
1865	Bambi	1.77766e-15	0.254687	0.682	0.618	4.04897e-11	aEC
1866	Zfp148	2.91026e-15	0.255678	0.719	0.756	6.6287e-11	aEC
1867	Nudt9	3.25158e-15	0.255655	0.554	0.538	7.40613e-11	aEC
1868	L3mbtl3	6.2605e-15	0.281226	0.535	0.495	1.42595e-10	aEC
1869	Setx	6.59789e-15	0.271032	0.574	0.56	1.5028e-10	aEC
1870	Rps27rt	1.30161e-14	0.262393	0.756	0.78	2.96468e-10	aEC
1871	Arl4c	1.95452e-14	0.252008	0.453	0.378	4.45182e-10	aEC
1872	Tgfbr2	1.97274e-14	0.266966	0.563	0.526	4.49331e-10	aEC
1873	Tubb2b	2.43218e-14	0.303471	0.5	0.434	5.53978e-10	aEC
1874	Taf7	3.0737e-14	0.267811	0.621	0.633	7.00097e-10	aEC
1875	Cep350	6.01647e-14	0.256659	0.542	0.509	1.37037e-09	aEC
1876	Stard3nl	1.02168e-13	0.264787	0.594	0.592	2.32708e-09	aEC
1877	Slc43a2	3.13997e-13	0.264309	0.338	0.264	7.1519e-09	aEC
1878	Prex1	1.43658e-12	0.259702	0.514	0.482	3.2721e-08	aEC
1879	Jmjd1c	2.20148e-12	0.262349	0.756	0.79	5.0143e-08	aEC
1880	Sbf2	2.88866e-12	0.250162	0.525	0.486	6.57951e-08	aEC
1881	Nes	3.93995e-12	0.271839	0.632	0.597	8.97402e-08	aEC
1882	Bex1	1.25026e-11	0.309582	0.575	0.548	2.84771e-07	aEC
1883	Pik3r1	4.09617e-11	0.279554	0.598	0.599	9.32986e-07	aEC
1884	Hmgcs1	1.61759e-10	0.315117	0.709	0.735	3.68439e-06	aEC
1885	Pde4b	3.35604e-10	0.289643	0.505	0.47	7.64406e-06	aEC
1886	Klf4	9.33052e-10	0.339078	0.46	0.403	2.12521e-05	aEC
1887	Nin	1.51259e-09	0.254912	0.528	0.526	3.44523e-05	aEC
1888	Slc2a1	1.06226e-08	0.589103	0.642	0.69	0.00024195	aEC
1889	Atp11b	1.69536e-07	0.259474	0.579	0.602	0.00386152	aEC
1890	Ptp4a3	0.00107685	0.324424	0.603	0.655	1	aEC
1891	Gfi1	3.57691e-187	0.97701	0.748	0.066	8.14713e-183	HEC
1892	Hlf	1.04967e-117	0.932532	0.813	0.131	2.39083e-113	HEC
1893	Runx1	1.99685e-96	1.62968	0.994	0.329	4.54821e-92	HEC
1894	Adgrg1	2.17718e-84	1.01552	0.916	0.23	4.95897e-80	HEC
1895	Art4	2.54579e-84	0.612896	0.684	0.129	5.79855e-80	HEC
1896	Ikzf2	6.16474e-84	1.27945	0.916	0.284	1.40414e-79	HEC
1897	Gsta4	1.53205e-81	1.02428	0.839	0.233	3.48955e-77	HEC
1898	Sfrp2	1.33988e-79	1.14259	0.787	0.203	3.05184e-75	HEC
1899	Neurl3	2.0236e-78	0.885785	0.787	0.198	4.60915e-74	HEC
1900	Akr1c14	1.53265e-75	0.429359	0.445	0.056	3.49091e-71	HEC
1901	Procr	2.28898e-64	1.10089	0.877	0.333	5.21361e-60	HEC
1902	Stat4	2.37973e-64	0.434146	0.561	0.113	5.42032e-60	HEC
1903	Itgb3	3.52103e-61	0.365385	0.665	0.156	8.01985e-57	HEC
1904	Smtnl2	3.53981e-59	0.438281	0.523	0.1	8.06264e-55	HEC
1905	Mycn	3.18283e-58	0.882871	0.877	0.365	7.24952e-54	HEC
1906	Bcl11a	1.97652e-57	0.974233	0.929	0.389	4.50191e-53	HEC
1907	Slc18a2	2.46067e-56	0.856812	0.935	0.367	5.60466e-52	HEC
1908	Ctnnal1	3.88793e-55	0.516029	0.697	0.197	8.85554e-51	HEC
1909	Angpt1	2.30891e-53	0.614528	0.716	0.197	5.259e-49	HEC
1910	P2ry1	1.87896e-52	0.336055	0.484	0.099	4.2797e-48	HEC
1911	F10	4.90224e-50	0.37016	0.587	0.137	1.11658e-45	HEC
1912	Pam	1.52112e-49	0.781732	0.916	0.466	3.46465e-45	HEC
1913	Pdcd4	6.82996e-49	0.983969	0.935	0.575	1.55566e-44	HEC
1914	Ltbp1	1.19868e-45	0.674818	0.787	0.285	2.73023e-41	HEC
1915	Pbx1	1.79915e-45	0.950361	0.981	0.693	4.09793e-41	HEC
1916	Tmem158	8.7936e-44	0.70884	0.768	0.315	2.00292e-39	HEC
1917	Hmga2	2.15e-43	0.842172	1	0.896	4.89706e-39	HEC
1918	Tmem26	5.61593e-41	0.332563	0.406	0.086	1.27914e-36	HEC
1919	Ocln	1.55788e-40	0.353766	0.548	0.145	3.54839e-36	HEC
1920	Nupr1	1.86783e-39	0.975832	0.51	0.144	4.25436e-35	HEC
1921	Fn1	6.45571e-39	1.05763	1	0.775	1.47042e-34	HEC
1922	Itga4	2.82322e-38	0.581461	0.781	0.302	6.43045e-34	HEC
1923	Jarid2	3.35321e-38	0.802872	0.935	0.71	7.63762e-34	HEC
1924	Pdlim1	1.98844e-37	0.539798	0.89	0.375	4.52908e-33	HEC
1925	Kit	3.1872e-37	0.765137	0.852	0.417	7.25949e-33	HEC
1926	Slit2	1.67693e-36	0.512013	0.735	0.273	3.81955e-32	HEC
1927	Krt18	2.84749e-36	0.493602	0.594	0.199	6.48573e-32	HEC
1928	Cpxm1	7.53093e-36	0.59689	0.794	0.353	1.71532e-31	HEC
1929	Hoxa9	1.32653e-34	0.681917	0.877	0.482	3.02144e-30	HEC
1930	Frrs1	1.46527e-34	0.56609	0.858	0.457	3.33744e-30	HEC
1931	Serpinf1	1.24099e-33	0.601602	0.923	0.437	2.8266e-29	HEC
1932	Trim47	1.41481e-33	0.46273	0.735	0.294	3.22251e-29	HEC
1933	Gata2	2.16945e-33	0.649611	0.858	0.485	4.94136e-29	HEC
1934	Plcg2	2.45264e-33	0.500577	0.794	0.354	5.58637e-29	HEC
1935	Mllt3	2.86148e-33	0.664579	0.819	0.411	6.51759e-29	HEC
1936	Myb	5.26955e-33	0.514558	0.587	0.189	1.20025e-28	HEC
1937	Calcrl	8.14529e-32	0.756305	0.994	0.75	1.85525e-27	HEC
1938	Meis1	8.48454e-32	0.57362	0.845	0.452	1.93252e-27	HEC
1939	Epb41	1.59954e-31	0.540644	0.916	0.594	3.64328e-27	HEC
1940	Zfp608	1.18941e-30	0.626139	0.955	0.716	2.70913e-26	HEC
1941	Smc5	1.7369e-30	0.669824	0.923	0.681	3.95614e-26	HEC
1942	Apoe	5.12043e-30	0.892776	0.961	0.719	1.16628e-25	HEC
1943	Tgm2	9.1927e-30	0.467609	0.761	0.352	2.09382e-25	HEC
1944	Cd63	1.86061e-29	0.614228	0.961	0.761	4.23791e-25	HEC
1945	Ifitm2	3.38853e-29	0.582826	0.994	0.965	7.71806e-25	HEC
1946	Ifitm1	3.82728e-29	0.335362	0.716	0.299	8.71739e-25	HEC
1947	Creg1	6.8022e-29	0.584467	0.935	0.739	1.54934e-24	HEC
1948	Slc12a2	7.08013e-29	0.699209	0.89	0.588	1.61264e-24	HEC
1949	Nkx2-3	1.44961e-28	0.350606	0.729	0.267	3.30177e-24	HEC
1950	Dnmt3b	2.5793e-28	0.467799	0.806	0.431	5.87487e-24	HEC
1951	Mecom	4.21189e-28	0.559654	0.961	0.545	9.59343e-24	HEC
1952	Vwf	5.49456e-28	0.303781	0.968	0.441	1.25149e-23	HEC
1953	Pde3b	5.78398e-28	0.552577	0.703	0.354	1.31742e-23	HEC
1954	Csf1	6.29028e-28	0.373356	0.458	0.144	1.43274e-23	HEC
1955	Myzap	3.8054e-26	0.659599	0.832	0.497	8.66755e-22	HEC
1956	Cbfa2t3	4.57417e-26	0.679937	0.884	0.565	1.04186e-21	HEC
1957	Cyp26b1	9.14028e-26	0.509103	0.806	0.377	2.08188e-21	HEC
1958	Tnfaip2	1.22492e-25	0.565229	0.742	0.402	2.79e-21	HEC
1959	Wnt4	2.17906e-25	0.304886	0.245	0.051	4.96325e-21	HEC
1960	Ccnd2	9.76135e-25	0.716205	0.994	0.847	2.22334e-20	HEC
1961	Khdrbs3	9.92432e-25	0.565893	0.826	0.526	2.26046e-20	HEC
1962	Rps6ka5	1.64477e-24	0.35175	0.561	0.22	3.7463e-20	HEC
1963	Stk26	1.66458e-24	0.292485	0.426	0.142	3.79141e-20	HEC
1964	Cd44	2.2976e-24	0.503865	0.871	0.45	5.23324e-20	HEC
1965	Timp2	5.15039e-24	0.424723	0.697	0.335	1.1731e-19	HEC
1966	Pabpc1	8.3908e-24	0.461586	0.994	0.982	1.91117e-19	HEC
1967	Gse1	1.05456e-23	0.438926	0.71	0.374	2.40198e-19	HEC
1968	Fabp5	1.06277e-23	0.699667	0.968	0.779	2.42066e-19	HEC
1969	Nrg1	1.1554e-23	0.327131	0.348	0.098	2.63167e-19	HEC
1970	Runx1t1	2.13125e-23	0.295579	0.387	0.119	4.85435e-19	HEC
1971	Ttpa	4.02906e-23	0.281465	0.516	0.2	9.17698e-19	HEC
1972	Rbm38	4.96984e-23	0.411945	0.826	0.489	1.13198e-18	HEC
1973	Hsd11b2	5.70808e-23	0.264359	0.51	0.19	1.30013e-18	HEC
1974	Tab2	9.15962e-23	0.514762	0.974	0.789	2.08629e-18	HEC
1975	Rbp1	1.08735e-22	0.633574	0.968	0.755	2.47665e-18	HEC
1976	Chd4	1.17131e-22	0.542781	0.994	0.922	2.66789e-18	HEC
1977	Cdkn1c	1.41493e-22	0.428974	0.994	0.816	3.22279e-18	HEC
1978	Serf1	1.6166e-22	0.494728	0.89	0.66	3.68212e-18	HEC
1979	Cebpb	2.48785e-22	0.478913	0.781	0.398	5.66657e-18	HEC
1980	Arglu1	1.22728e-21	0.464504	0.981	0.938	2.79538e-17	HEC
1981	Rangrf	1.37642e-21	0.47478	0.826	0.572	3.13506e-17	HEC
1982	Ptma	1.5807e-21	0.328031	1	0.997	3.60035e-17	HEC
1983	Srrm2	2.03876e-21	0.389924	0.994	0.963	4.64367e-17	HEC
1984	Hacd4	5.81454e-21	0.378562	0.703	0.365	1.32438e-16	HEC
1985	Sptssa	6.97459e-21	0.48629	0.955	0.854	1.5886e-16	HEC
1986	Slfn9	8.43446e-21	0.550809	0.632	0.325	1.92112e-16	HEC
1987	Cxxc5	1.35641e-20	0.453985	0.813	0.56	3.08949e-16	HEC
1988	Ifitm3	1.80153e-20	0.510237	0.948	0.799	4.10335e-16	HEC
1989	H19	2.44168e-20	0.323893	1	0.952	5.56141e-16	HEC
1990	Setbp1	6.04247e-20	0.329582	0.574	0.253	1.37629e-15	HEC
1991	Insr	9.84728e-20	0.369052	0.69	0.363	2.24292e-15	HEC
1992	Slk	9.89215e-20	0.504447	0.955	0.822	2.25313e-15	HEC
1993	Tspan4	1.42825e-19	0.468926	0.806	0.558	3.25312e-15	HEC
1994	Tle5	1.69453e-19	0.437981	0.929	0.68	3.85963e-15	HEC
1995	Tnfaip8	2.6838e-19	0.405666	0.897	0.624	6.11289e-15	HEC
1996	Rab27a	2.95869e-19	0.284301	0.503	0.218	6.73901e-15	HEC
1997	Sf3b3	5.38501e-19	0.43498	0.942	0.822	1.22654e-14	HEC
1998	Ablim1	1.06095e-18	0.352956	0.755	0.39	2.41653e-14	HEC
[truncated: 4,035 more rows]

## Sheet: S.data_1-2
Supplemental Data 1-2 : All differnetial expression results between each cluster compared to all other clusters (Related to Supplemental Figure 5d).
	gene	p_val	avg_log2FC	pct.1	pct.2	p_val_adj	cluster
1	Ramp2	0	3.05933	0.985	0.286	0	EC
2	Cldn5	0	3.0014	0.966	0.04	0	EC
3	Cdh5	0	2.86099	0.922	0.033	0	EC
4	Emcn	0	2.65355	0.962	0.078	0	EC
5	Col4a1	0	2.6422	0.943	0.573	0	EC
6	Egfl7	0	2.62405	0.981	0.313	0	EC
7	Plvap	0	2.55653	0.963	0.136	0	EC
8	Kdr	0	2.50521	0.957	0.138	0	EC
9	Flt1	0	2.49247	0.902	0.036	0	EC
10	Col4a2	0	2.41016	0.903	0.412	0	EC
11	Ecscr	0	2.36912	0.95	0.088	0	EC
12	Sat1	0	2.34932	0.744	0.283	0	EC
13	Cd34	0	2.33447	0.92	0.051	0	EC
14	Vwf	0	2.30682	0.496	0.025	0	EC
15	Pecam1	0	2.20557	0.855	0.035	0	EC
16	Col18a1	0	2.1898	0.894	0.488	0	EC
17	Gng11	0	2.18769	0.957	0.348	0	EC
18	Calcrl	0	2.09777	0.85	0.156	0	EC
19	Plxnd1	0	2.06639	0.933	0.116	0	EC
20	Crip2	0	2.01062	0.954	0.276	0	EC
21	Gja4	0	2.00693	0.482	0.014	0	EC
22	Cd93	0	1.96337	0.86	0.022	0	EC
23	Cavin3	0	1.91877	0.863	0.175	0	EC
24	Gja5	0	1.90069	0.411	0.011	0	EC
25	Tmsb4x	0	1.90036	1	0.99	0	EC
26	Icam2	0	1.84863	0.852	0.02	0	EC
27	Gm42418	0	1.78391	0.995	0.976	0	EC
28	Vim	0	1.77533	0.994	0.885	0	EC
29	Esam	0	1.73261	0.9	0.023	0	EC
30	Klf2	0	1.70974	0.74	0.238	0	EC
31	Rasip1	0	1.70688	0.917	0.041	0	EC
32	Igfbp3	0	1.69269	0.638	0.173	0	EC
33	S100a16	0	1.68806	0.861	0.058	0	EC
34	Ptprb	0	1.68223	0.733	0.015	0	EC
35	Tagln2	0	1.66291	0.95	0.469	0	EC
36	Npr3	0	1.62557	0.523	0.056	0	EC
37	Msn	0	1.62112	0.945	0.586	0	EC
38	Rgs2	0	1.61004	0.814	0.223	0	EC
39	AY036118	0	1.6027	0.873	0.639	0	EC
40	Plk2	0	1.59166	0.921	0.398	0	EC
41	Lmo2	0	1.52797	0.845	0.05	0	EC
42	Sparc	0	1.5245	0.988	0.778	0	EC
43	Nrp1	0	1.50892	0.9	0.565	0	EC
44	Tjp1	0	1.48907	0.911	0.532	0	EC
45	Hspg2	0	1.48686	0.849	0.242	0	EC
46	Tie1	0	1.48367	0.81	0.021	0	EC
47	Efnb2	0	1.47506	0.774	0.395	0	EC
48	Mmrn2	0	1.46161	0.773	0.045	0	EC
49	Efna1	0	1.44772	0.755	0.07	0	EC
50	Edn1	0	1.42141	0.562	0.035	0	EC
51	Ctsh	0	1.41009	0.656	0.06	0	EC
52	Sox17	0	1.40158	0.797	0.01	0	EC
53	Nid1	0	1.40154	0.886	0.377	0	EC
54	Vamp5	0	1.40051	0.854	0.107	0	EC
55	Clec14a	0	1.37154	0.684	0.032	0	EC
56	Adgrf5	0	1.36086	0.758	0.028	0	EC
57	Eng	0	1.36052	0.82	0.044	0	EC
58	Rab11a	0	1.34499	0.952	0.681	0	EC
59	Rasgrp3	0	1.3303	0.81	0.043	0	EC
60	Hapln1	0	1.32364	0.777	0.187	0	EC
61	Ifitm3	0	1.31791	0.817	0.338	0	EC
62	Tek	0	1.31768	0.797	0.048	0	EC
63	Igf2	0	1.29685	0.992	0.923	0	EC
64	Cemip2	0	1.28954	0.765	0.366	0	EC
65	Igfbp4	0	1.28888	0.986	0.907	0	EC
66	Elk3	0	1.28798	0.899	0.353	0	EC
67	Ehd4	0	1.28098	0.708	0.191	0	EC
68	Mecom	0	1.28035	0.656	0.349	0	EC
69	Tspan18	0	1.25898	0.853	0.141	0	EC
70	Aplp2	0	1.2571	0.939	0.79	0	EC
71	Hhex	0	1.25708	0.784	0.034	0	EC
72	Cgnl1	0	1.25514	0.835	0.327	0	EC
73	Tm4sf1	0	1.24918	0.392	0.021	0	EC
74	Gnai2	0	1.24712	0.989	0.959	0	EC
75	Sox18	0	1.2373	0.79	0.013	0	EC
76	Ctla2a	0	1.23659	0.681	0.028	0	EC
77	Stmn2	0	1.23651	0.44	0.071	0	EC
78	Myct1	0	1.22956	0.765	0.014	0	EC
79	Gimap6	0	1.2255	0.791	0.029	0	EC
80	Sptbn1	0	1.2207	0.937	0.763	0	EC
81	Epas1	0	1.21988	0.579	0.037	0	EC
82	Ccdc85b	0	1.20955	0.945	0.63	0	EC
83	Prex2	0	1.1887	0.815	0.272	0	EC
84	Arpc1b	0	1.17232	0.909	0.451	0	EC
85	Stab1	0	1.16311	0.747	0.019	0	EC
86	Fkbp1a	0	1.15889	0.991	0.956	0	EC
87	Cavin2	0	1.15399	0.358	0.078	0	EC
88	Apoe	0	1.15091	0.644	0.337	0	EC
89	Tmem100	0	1.14935	0.352	0.079	0	EC
90	Abhd17a	0	1.12488	0.923	0.662	0	EC
91	Notch1	0	1.12211	0.79	0.222	0	EC
92	Plagl1	0	1.10639	0.917	0.537	0	EC
93	Ralb	0	1.09952	0.904	0.498	0	EC
94	Prcp	0	1.09801	0.83	0.227	0	EC
95	Cmtm8	0	1.08905	0.794	0.117	0	EC
96	S1pr1	0	1.08838	0.747	0.033	0	EC
97	Itm2b	0	1.08723	0.935	0.759	0	EC
98	Lrrc58	0	1.06283	0.911	0.713	0	EC
99	Slc6a6	0	1.05297	0.752	0.519	0	EC
100	She	0	1.04997	0.76	0.018	0	EC
101	Arpc3	0	1.03859	0.968	0.89	0	EC
102	Sgk1	0	1.03641	0.594	0.141	0	EC
103	Slc9a3r2	0	1.03623	0.663	0.211	0	EC
104	Sh3bgrl3	0	1.02698	0.97	0.893	0	EC
105	Fli1	0	1.02401	0.865	0.401	0	EC
106	Klhl4	0	1.01741	0.647	0.015	0	EC
107	Limch1	0	1.01175	0.823	0.384	0	EC
108	Sparcl1	0	1.01102	0.556	0.262	0	EC
109	Bst2	0	1.00492	0.67	0.056	0	EC
110	Mef2c	0	1.00449	0.856	0.26	0	EC
111	Ehd2	0	1.00322	0.743	0.108	0	EC
112	Anxa3	0	1.00223	0.776	0.245	0	EC
113	Arap3	0	1.001	0.759	0.045	0	EC
114	Pcdh17	0	1.00001	0.582	0.074	0	EC
115	Ipo11	0	0.990929	0.832	0.38	0	EC
116	F11r	0	0.989685	0.797	0.22	0	EC
117	Itga6	0	0.978442	0.762	0.193	0	EC
118	Vegfc	0	0.977672	0.471	0.165	0	EC
119	Ets1	0	0.973958	0.822	0.415	0	EC
120	Anxa2	0	0.973335	0.868	0.388	0	EC
121	Cyp26b1	0	0.969991	0.487	0.04	0	EC
122	Txnip	0	0.965636	0.731	0.238	0	EC
123	Ece1	0	0.96295	0.779	0.324	0	EC
124	B2m	0	0.958719	0.841	0.53	0	EC
125	Itgb1	0	0.951561	0.97	0.908	0	EC
126	Afap1l1	0	0.948096	0.725	0.068	0	EC
127	Fxyd5	0	0.94367	0.621	0.028	0	EC
128	Gap43	0	0.942931	0.681	0.26	0	EC
129	Lcp1	0	0.936098	0.733	0.032	0	EC
130	Mast4	0	0.932892	0.811	0.522	0	EC
131	Rapgef5	0	0.930844	0.692	0.051	0	EC
132	Tm6sf1	0	0.925314	0.719	0.109	0	EC
133	Gngt2	0	0.924014	0.682	0.023	0	EC
134	Aplnr	0	0.907483	0.461	0.007	0	EC
135	Hey1	0	0.906786	0.496	0.172	0	EC
136	Cd38	0	0.905686	0.63	0.037	0	EC
137	Rhob	0	0.904229	0.875	0.632	0	EC
138	Ly6h	0	0.903984	0.569	0.025	0	EC
139	Ppic	0	0.894564	0.934	0.74	0	EC
140	Iqgap1	0	0.894116	0.822	0.45	0	EC
141	Tmem255a	0	0.893827	0.536	0.024	0	EC
142	Arhgap29	0	0.891331	0.847	0.379	0	EC
143	Anxa5	0	0.887818	0.923	0.626	0	EC
144	Pnp	0	0.882691	0.865	0.587	0	EC
145	Unc5b	0	0.881222	0.522	0.236	0	EC
146	Cd81	0	0.877037	0.969	0.907	0	EC
147	Myzap	0	0.875316	0.669	0.026	0	EC
148	Junb	0	0.872571	0.766	0.428	0	EC
149	S100a13	0	0.866727	0.719	0.166	0	EC
150	Ostf1	0	0.865001	0.756	0.171	0	EC
151	Rhoj	0	0.863772	0.76	0.183	0	EC
152	Lama4	0	0.85736	0.631	0.089	0	EC
153	Prnd	0	0.855072	0.338	0.005	0	EC
154	Lpar4	0	0.852079	0.737	0.367	0	EC
155	Fgd5	0	0.851434	0.704	0.045	0	EC
156	Mef2a	0	0.847738	0.853	0.543	0	EC
157	Pea15a	0	0.840495	0.793	0.294	0	EC
158	Flt4	0	0.840296	0.629	0.008	0	EC
159	Icam1	0	0.839535	0.556	0.019	0	EC
160	Clec1b	0	0.834362	0.464	0.01	0	EC
161	Calm1	0	0.829692	0.995	0.985	0	EC
162	Mcam	0	0.828397	0.601	0.07	0	EC
163	Pon2	0	0.822808	0.728	0.22	0	EC
164	Itga5	0	0.819436	0.691	0.266	0	EC
165	4931406P16Rik	0	0.818599	0.854	0.51	0	EC
166	Clic1	0	0.813823	0.971	0.919	0	EC
167	Klf7	0	0.812212	0.8	0.391	0	EC
168	Rdx	0	0.81211	0.972	0.956	0	EC
169	F2r	0	0.810311	0.85	0.551	0	EC
170	Cavin1	0	0.808356	0.504	0.03	0	EC
171	Slco3a1	0	0.806507	0.638	0.098	0	EC
172	Arhgap18	0	0.805695	0.584	0.057	0	EC
173	Myh9	0	0.804757	0.831	0.54	0	EC
174	Cpd	0	0.801226	0.764	0.399	0	EC
175	Gm16104	0	0.797625	0.656	0.071	0	EC
176	Orai1	0	0.793751	0.708	0.189	0	EC
177	Cd9	0	0.791205	0.678	0.11	0	EC
178	Tspan6	0	0.78808	0.884	0.743	0	EC
179	Rgs3	0	0.786872	0.661	0.235	0	EC
180	Ets2	0	0.782518	0.774	0.326	0	EC
181	Krtcap2	0	0.78081	0.968	0.943	0	EC
182	Adgrl4	0	0.780081	0.589	0.012	0	EC
183	Arhgef15	0	0.779723	0.665	0.014	0	EC
184	Dll4	0	0.775335	0.422	0.007	0	EC
185	Slc2a1	0	0.7742	0.708	0.406	0	EC
186	Acvrl1	0	0.770699	0.631	0.043	0	EC
187	Lamb1	0	0.769648	0.762	0.389	0	EC
188	Ddah1	0	0.76954	0.593	0.165	0	EC
189	Pmepa1	0	0.769519	0.579	0.289	0	EC
190	Gimap1	0	0.768718	0.612	0.016	0	EC
191	Tcim	0	0.76809	0.654	0.263	0	EC
192	Wasf2	0	0.76466	0.887	0.679	0	EC
193	Arpc5	0	0.762645	0.933	0.777	0	EC
194	Rrbp1	0	0.761053	0.959	0.903	0	EC
195	Pdgfb	0	0.758945	0.578	0.013	0	EC
196	Cib1	0	0.758622	0.753	0.441	0	EC
197	Hdac7	0	0.757267	0.759	0.28	0	EC
198	Swap70	0	0.756997	0.743	0.301	0	EC
199	Erg	0	0.754709	0.626	0.035	0	EC
200	Nrarp	0	0.754606	0.562	0.064	0	EC
201	Crip1	0	0.754018	0.718	0.351	0	EC
202	Sipa1	0	0.753784	0.738	0.241	0	EC
203	Plec	0	0.753384	0.636	0.232	0	EC
204	Tgfb1	0	0.747058	0.712	0.111	0	EC
205	Cbfa2t3	0	0.746153	0.505	0.079	0	EC
206	Klhl6	0	0.738241	0.671	0.046	0	EC
207	Ptp4a3	0	0.736977	0.59	0.216	0	EC
208	Sox7	0	0.736557	0.533	0.006	0	EC
209	Sema6d	0	0.731023	0.673	0.198	0	EC
210	Vasp	0	0.728222	0.836	0.504	0	EC
211	Map4k4	0	0.724369	0.935	0.875	0	EC
212	Slk	0	0.720022	0.828	0.558	0	EC
213	Irf2	0	0.718008	0.692	0.212	0	EC
214	Mfng	0	0.717776	0.634	0.058	0	EC
215	Mmp2	0	0.717748	0.74	0.441	0	EC
216	Actn4	0	0.715709	0.914	0.788	0	EC
217	Sema3g	0	0.715659	0.377	0.009	0	EC
218	Smagp	0	0.715051	0.603	0.031	0	EC
219	Arhgdib	0	0.71421	0.692	0.155	0	EC
220	Arhgap31	0	0.713768	0.707	0.193	0	EC
221	Creg1	0	0.710841	0.697	0.294	0	EC
222	Heg1	0	0.710712	0.558	0.164	0	EC
223	Tpm3	0	0.70815	0.982	0.968	0	EC
224	Dusp2	0	0.706664	0.568	0.048	0	EC
225	Sptan1	0	0.704115	0.8	0.517	0	EC
226	Hmcn1	0	0.696984	0.726	0.362	0	EC
227	Cyyr1	0	0.695827	0.561	0.034	0	EC
228	Exoc3l4	0	0.695819	0.583	0.013	0	EC
229	Slc18a2	0	0.692778	0.399	0.04	0	EC
230	Ptpn18	0	0.691765	0.644	0.087	0	EC
231	Rnasek	0	0.689123	0.885	0.72	0	EC
232	Actr2	0	0.685027	0.88	0.701	0	EC
233	Pfn1	0	0.683485	0.993	0.983	0	EC
234	Tpm4	0	0.683458	0.98	0.964	0	EC
235	Adam15	0	0.682446	0.614	0.111	0	EC
236	Lifr	0	0.682007	0.641	0.271	0	EC
237	Anxa6	0	0.679189	0.746	0.357	0	EC
238	Dock6	0	0.678414	0.651	0.154	0	EC
239	Sh3glb1	0	0.675177	0.945	0.848	0	EC
240	Mpzl1	0	0.674774	0.852	0.576	0	EC
241	Ptbp3	0	0.674728	0.888	0.701	0	EC
242	Grrp1	0	0.673984	0.638	0.146	0	EC
243	Ppp1r13b	0	0.673248	0.633	0.107	0	EC
244	Ndufa8	0	0.670239	0.901	0.834	0	EC
245	Dusp6	0	0.669675	0.78	0.499	0	EC
246	N4bp3	0	0.667089	0.601	0.078	0	EC
247	Tspan13	0	0.664005	0.667	0.349	0	EC
248	Ptprm	0	0.661258	0.527	0.027	0	EC
249	Srgap1	0	0.658943	0.716	0.276	0	EC
250	Cav1	0	0.657269	0.397	0.013	0	EC
251	Slc12a2	0	0.656389	0.683	0.378	0	EC
252	Armcx4	0	0.655179	0.712	0.37	0	EC
253	Apold1	0	0.65284	0.425	0.014	0	EC
254	Atox1	0	0.649677	0.95	0.908	0	EC
255	Nos3	0	0.649174	0.501	0.019	0	EC
256	Rock2	0	0.64786	0.888	0.759	0	EC
257	Mapk3	0	0.644687	0.789	0.484	0	EC
258	Igf1	0	0.644287	0.62	0.242	0	EC
259	Nav1	0	0.643034	0.715	0.341	0	EC
260	Tmem88	0	0.641013	0.674	0.182	0	EC
261	Thsd1	0	0.638546	0.579	0.012	0	EC
262	Ctnnb1	0	0.63824	0.973	0.956	0	EC
263	Lxn	0	0.637563	0.697	0.308	0	EC
264	Bnip2	0	0.630584	0.892	0.738	0	EC
265	Nkx2-3	0	0.628821	0.292	0.046	0	EC
266	Lpar6	0	0.628715	0.759	0.465	0	EC
267	Sypl	0	0.625452	0.828	0.547	0	EC
268	Rasgrp2	0	0.623158	0.602	0.083	0	EC
269	Jup	0	0.622852	0.619	0.154	0	EC
270	Notch4	0	0.622473	0.495	0.052	0	EC
271	Sh3bp5	0	0.616684	0.754	0.432	0	EC
272	Ablim1	0	0.615991	0.477	0.149	0	EC
273	Snrk	0	0.615816	0.675	0.239	0	EC
274	Itga1	0	0.614753	0.516	0.118	0	EC
275	Npr1	0	0.613236	0.585	0.062	0	EC
276	Ppp3ca	0	0.612891	0.86	0.661	0	EC
277	Upp1	0	0.611154	0.564	0.039	0	EC
278	Etv2	0	0.611011	0.171	0.023	0	EC
279	Tfpi	0	0.609871	0.654	0.264	0	EC
280	Ldb2	0	0.608995	0.681	0.271	0	EC
281	Snx3	0	0.608625	0.922	0.868	0	EC
282	Zfp608	0	0.606774	0.757	0.48	0	EC
283	Flnb	0	0.606012	0.643	0.332	0	EC
284	Dlc1	0	0.605256	0.81	0.547	0	EC
285	Ier3	0	0.603488	0.493	0.107	0	EC
286	Enc1	0	0.601999	0.579	0.124	0	EC
287	Itsn2	0	0.600641	0.605	0.177	0	EC
288	Lyl1	0	0.596423	0.535	0.024	0	EC
289	Tln1	0	0.595335	0.91	0.785	0	EC
290	Rras	0	0.594826	0.647	0.279	0	EC
291	Lyn	0	0.59479	0.604	0.064	0	EC
292	Adgrg6	0	0.591913	0.291	0.018	0	EC
293	Piezo1	0	0.591827	0.607	0.151	0	EC
294	Igfbp2	0	0.590738	0.664	0.341	0	EC
295	Cda	0	0.589885	0.519	0.027	0	EC
296	Myo18a	0	0.588323	0.667	0.257	0	EC
297	Procr	0	0.588034	0.397	0.02	0	EC
298	Col15a1	0	0.587123	0.411	0.005	0	EC
299	Amotl1	0	0.58691	0.834	0.631	0	EC
300	Prkch	0	0.585505	0.544	0.025	0	EC
301	Grasp	0	0.585495	0.565	0.113	0	EC
302	Pde4b	0	0.584003	0.518	0.102	0	EC
303	Tgfbr3	0	0.583905	0.536	0.158	0	EC
304	Fzd4	0	0.582272	0.684	0.289	0	EC
305	Mest	0	0.581271	0.99	0.961	0	EC
306	2022-03-02	0	0.581113	0.702	0.386	0	EC
307	Vat1	0	0.580439	0.612	0.175	0	EC
308	Fam43a	0	0.575942	0.567	0.091	0	EC
309	Myl6	0	0.574395	0.996	0.983	0	EC
310	Shroom2	0	0.573302	0.53	0.078	0	EC
311	Kctd12b	0	0.570891	0.506	0.077	0	EC
312	Tnfaip2	0	0.569695	0.494	0.013	0	EC
313	Actb	0	0.569127	1	0.999	0	EC
314	Slc29a1	0	0.56657	0.557	0.099	0	EC
315	Degs1	0	0.563741	0.774	0.485	0	EC
316	Sost	0	0.562311	0.303	0.005	0	EC
317	Yes1	0	0.562272	0.699	0.375	0	EC
318	Itprid2	0	0.561358	0.474	0.162	0	EC
319	Mtus1	0	0.559942	0.543	0.074	0	EC
320	Afdn	0	0.559042	0.894	0.718	0	EC
321	Tax1bp3	0	0.558644	0.839	0.635	0	EC
322	Ppfibp1	0	0.55714	0.734	0.402	0	EC
323	Tgfbr2	0	0.555274	0.564	0.089	0	EC
324	Map4k2	0	0.555271	0.549	0.079	0	EC
325	H2-D1	0	0.553124	0.447	0.063	0	EC
326	Rassf3	0	0.552482	0.653	0.294	0	EC
327	Lamc1	0	0.551196	0.614	0.292	0	EC
328	Svil	0	0.550732	0.675	0.348	0	EC
329	Eogt	0	0.547754	0.484	0.092	0	EC
330	Snx9	0	0.547662	0.682	0.318	0	EC
331	Grap	0	0.546732	0.542	0.017	0	EC
332	Fyn	0	0.540009	0.771	0.47	0	EC
333	Tal1	0	0.538987	0.52	0.02	0	EC
334	Arpc4	0	0.535445	0.919	0.842	0	EC
335	Scarf1	0	0.534777	0.508	0.012	0	EC
336	Gata2	0	0.534586	0.553	0.076	0	EC
337	Pdia3	0	0.527932	0.972	0.961	0	EC
338	Mmrn1	0	0.526526	0.44	0.013	0	EC
339	Cd109	0	0.523152	0.444	0.04	0	EC
340	Gimap4	0	0.522929	0.424	0.004	0	EC
341	Tspan2	0	0.521703	0.458	0.173	0	EC
342	Cdc42se1	0	0.520857	0.739	0.417	0	EC
343	Arpc2	0	0.518695	0.96	0.947	0	EC
344	Selenop	0	0.51767	0.594	0.231	0	EC
345	Foxo1	0	0.517585	0.589	0.163	0	EC
346	Elmo1	0	0.517284	0.533	0.085	0	EC
347	Depp1	0	0.515714	0.236	0.005	0	EC
348	Abi3	0	0.515369	0.459	0.012	0	EC
349	Vav3	0	0.512134	0.531	0.048	0	EC
350	Myo6	0	0.504649	0.544	0.107	0	EC
351	Bcl6b	0	0.502916	0.442	0.007	0	EC
352	Gmfg	0	0.502809	0.475	0.029	0	EC
353	Mgat4b	0	0.501694	0.667	0.341	0	EC
354	Zfp711	0	0.501421	0.547	0.231	0	EC
355	St3gal5	0	0.500957	0.647	0.343	0	EC
356	Cdk17	0	0.500628	0.63	0.26	0	EC
357	Pdlim5	0	0.498579	0.62	0.286	0	EC
358	Fam107b	0	0.493398	0.653	0.339	0	EC
359	Mtss1	0	0.493381	0.639	0.303	0	EC
360	B3gnt2	0	0.493236	0.495	0.072	0	EC
361	Ltbp4	0	0.484372	0.269	0.054	0	EC
362	Cd47	0	0.483378	0.669	0.321	0	EC
363	Ecm1	0	0.481534	0.447	0.106	0	EC
364	Dysf	0	0.47611	0.48	0.011	0	EC
365	Tspan14	0	0.473943	0.631	0.313	0	EC
366	Cr1l	0	0.473348	0.668	0.36	0	EC
367	Cd59a	0	0.472658	0.456	0.083	0	EC
368	Pik3c2b	0	0.470299	0.449	0.072	0	EC
369	Dock9	0	0.470286	0.488	0.077	0	EC
370	Ephb4	0	0.470224	0.624	0.286	0	EC
371	Tacc1	0	0.4698	0.671	0.352	0	EC
372	Bvht	0	0.468825	0.492	0.068	0	EC
373	Kank3	0	0.46874	0.456	0.045	0	EC
374	Arhgef7	0	0.468686	0.638	0.341	0	EC
375	D030007L05Rik	0	0.468219	0.368	0.003	0	EC
376	Lrrc8c	0	0.464711	0.492	0.107	0	EC
377	Podxl	0	0.46448	0.516	0.14	0	EC
378	Sncg	0	0.462665	0.433	0.064	0	EC
379	Sacs	0	0.461572	0.572	0.244	0	EC
380	Abca1	0	0.461462	0.431	0.094	0	EC
381	Rac1	0	0.460128	0.946	0.919	0	EC
382	Sh2b3	0	0.459875	0.51	0.102	0	EC
383	Pcdh1	0	0.458377	0.421	0.037	0	EC
384	Lrp10	0	0.455021	0.519	0.191	0	EC
385	Nfic	0	0.454836	0.566	0.24	0	EC
386	Pde8a	0	0.453595	0.391	0.012	0	EC
387	Ccm2l	0	0.453024	0.414	0.008	0	EC
388	Bgn	0	0.451074	0.522	0.211	0	EC
389	Taok2	0	0.450992	0.601	0.28	0	EC
390	Cdc42ep1	0	0.450804	0.566	0.176	0	EC
391	Cd44	0	0.450736	0.318	0.082	0	EC
392	Entpd1	0	0.449401	0.346	0.023	0	EC
393	BC028528	0	0.449209	0.497	0.109	0	EC
394	Smap2	0	0.449042	0.685	0.384	0	EC
395	Man2a1	0	0.447526	0.591	0.272	0	EC
396	Adora2a	0	0.44688	0.409	0.012	0	EC
397	Cdc42	0	0.44381	0.982	0.97	0	EC
398	Rcsd1	0	0.44361	0.506	0.115	0	EC
399	Prex1	0	0.440275	0.495	0.145	0	EC
400	Slc43a3	0	0.439854	0.547	0.214	0	EC
401	Hpgd	0	0.436842	0.213	0.028	0	EC
402	Tgm2	0	0.436013	0.414	0.049	0	EC
403	Jag2	0	0.435626	0.318	0.021	0	EC
404	Car8	0	0.434466	0.372	0.015	0	EC
405	Shisa5	0	0.433108	0.51	0.177	0	EC
406	Bmx	0	0.429382	0.253	0.004	0	EC
407	Zfp69	0	0.427563	0.348	0.028	0	EC
408	Jcad	0	0.427046	0.486	0.127	0	EC
409	Magi3	0	0.424862	0.574	0.246	0	EC
410	Piezo2	0	0.422493	0.42	0.117	0	EC
411	Parvb	0	0.42089	0.514	0.201	0	EC
412	Robo4	0	0.420024	0.388	0.003	0	EC
413	Plekhg1	0	0.416054	0.412	0.059	0	EC
414	Itpkb	0	0.414988	0.452	0.084	0	EC
415	Laptm5	0	0.413061	0.376	0.032	0	EC
416	Chst2	0	0.412041	0.528	0.218	0	EC
417	Exoc3l	0	0.411344	0.428	0.007	0	EC
418	Mall	0	0.408756	0.302	0.002	0	EC
419	Adcy4	0	0.408753	0.395	0.032	0	EC
420	Prr5l	0	0.407773	0.475	0.124	0	EC
421	Shank3	0	0.407366	0.425	0.023	0	EC
422	Tmem204	0	0.405555	0.406	0.009	0	EC
423	Clec1a	0	0.404722	0.283	0.002	0	EC
424	Trim47	0	0.401613	0.3	0.022	0	EC
425	Diaph2	0	0.399891	0.402	0.109	0	EC
426	Cd40	0	0.399136	0.36	0.018	0	EC
427	Peak1	0	0.397147	0.557	0.258	0	EC
428	Pde2a	0	0.395721	0.373	0.01	0	EC
429	Itga2	0	0.394056	0.342	0.007	0	EC
430	Slc44a2	0	0.393146	0.523	0.209	0	EC
431	Gdpd5	0	0.392297	0.443	0.083	0	EC
432	Spata6	0	0.391754	0.54	0.238	0	EC
433	Ripor1	0	0.39132	0.497	0.144	0	EC
434	Ccnyl1	0	0.389505	0.493	0.199	0	EC
435	Adam12	0	0.387316	0.474	0.112	0	EC
436	Ica1	0	0.38719	0.455	0.055	0	EC
437	Fmnl3	0	0.386972	0.522	0.193	0	EC
438	Pald1	0	0.386732	0.482	0.129	0	EC
439	Mmp15	0	0.38615	0.459	0.096	0	EC
440	2900026A02Rik	0	0.381879	0.405	0.071	0	EC
441	Smtn	0	0.37723	0.446	0.148	0	EC
442	Pdzd2	0	0.375265	0.338	0.068	0	EC
443	Stat3	0	0.375089	0.468	0.158	0	EC
444	Samsn1	0	0.374578	0.351	0.018	0	EC
445	Plac1	0	0.373442	0.349	0.07	0	EC
446	Itpr2	0	0.373332	0.403	0.083	0	EC
447	Arhgap27	0	0.37298	0.39	0.01	0	EC
448	Cav2	0	0.372249	0.355	0.01	0	EC
449	Casp7	0	0.371844	0.477	0.132	0	EC
450	Dgkh	0	0.371272	0.415	0.113	0	EC
451	Htra1	0	0.370793	0.208	0.014	0	EC
452	Ushbp1	0	0.369277	0.368	0.004	0	EC
453	Map3k11	0	0.366077	0.519	0.183	0	EC
454	Pear1	0	0.365066	0.39	0.054	0	EC
455	Ssh2	0	0.361496	0.523	0.22	0	EC
456	C130074G19Rik	0	0.361054	0.331	0.004	0	EC
457	Fam129b	0	0.359408	0.439	0.137	0	EC
458	Acot9	0	0.358649	0.457	0.142	0	EC
459	Pcdh12	0	0.358549	0.368	0.002	0	EC
460	Itpr3	0	0.357639	0.293	0.038	0	EC
461	Rassf9	0	0.355374	0.274	0.038	0	EC
462	Cracr2b	0	0.354621	0.31	0.008	0	EC
463	Ggta1	0	0.353125	0.4	0.061	0	EC
464	Dusp3	0	0.350227	0.452	0.154	0	EC
465	Ldlrap1	0	0.347455	0.46	0.113	0	EC
466	Sorbs1	0	0.344475	0.415	0.107	0	EC
467	Spns2	0	0.343207	0.391	0.019	0	EC
468	Casp8	0	0.342839	0.493	0.178	0	EC
469	Myo1c	0	0.342359	0.462	0.13	0	EC
470	Itpr1	0	0.340302	0.478	0.187	0	EC
471	Adgre5	0	0.338369	0.311	0.042	0	EC
472	Acsl5	0	0.336315	0.44	0.125	0	EC
473	Kif26a	0	0.328441	0.432	0.114	0	EC
474	Capg	0	0.327556	0.372	0.082	0	EC
475	Arhgef5	0	0.327225	0.391	0.083	0	EC
476	Eva1a	0	0.323521	0.362	0.067	0	EC
477	Hspa12b	0	0.319346	0.391	0.107	0	EC
478	Rasa3	0	0.318885	0.454	0.133	0	EC
479	Ctla2b	0	0.318812	0.336	0.012	0	EC
480	Kcne3	0	0.315091	0.171	0.003	0	EC
481	Pon3	0	0.310812	0.368	0.071	0	EC
482	Ptpre	0	0.310646	0.26	0.038	0	EC
483	Rapgef4	0	0.3103	0.313	0.007	0	EC
484	Asah2	0	0.309133	0.344	0.036	0	EC
485	Gm13889	0	0.307335	0.273	0.029	0	EC
486	Slc22a23	0	0.30729	0.305	0.027	0	EC
487	5033406O09Rik	0	0.307068	0.346	0.023	0	EC
488	Ppp1r16b	0	0.306595	0.301	0.021	0	EC
489	Sh2d3c	0	0.305115	0.407	0.126	0	EC
490	Sema7a	0	0.304751	0.214	0.012	0	EC
491	Man1c1	0	0.301662	0.386	0.065	0	EC
492	Gimap9	0	0.300394	0.374	0.064	0	EC
493	Ripply3	0	0.299627	0.318	0.029	0	EC
494	Gmpr	0	0.297451	0.374	0.092	0	EC
495	Arhgef28	0	0.295893	0.319	0.044	0	EC
496	Hecw2	0	0.295402	0.347	0.054	0	EC
497	Hid1	0	0.293878	0.271	0.017	0	EC
498	Trim25	0	0.293441	0.335	0.047	0	EC
499	Exoc6	0	0.292654	0.348	0.057	0	EC
500	AU021092	0	0.292562	0.206	0.004	0	EC
501	Hk1	0	0.292505	0.396	0.135	0	EC
502	Pip4k2a	0	0.292204	0.439	0.155	0	EC
503	Cxcr4	0	0.292011	0.198	0.033	0	EC
504	Atxn1	0	0.290052	0.274	0.044	0	EC
505	Gm14207	0	0.287322	0.231	0.006	0	EC
506	Ppm1f	0	0.273645	0.383	0.123	0	EC
507	Ophn1	0	0.272915	0.351	0.107	0	EC
508	Exoc3l2	0	0.272672	0.303	0.016	0	EC
509	Slc31a2	0	0.27256	0.387	0.118	0	EC
510	Tmem173	0	0.270803	0.407	0.137	0	EC
511	Card10	0	0.270597	0.316	0.017	0	EC
512	Prl3b1	0	0.269178	0.171	0.001	0	EC
513	Esyt1	0	0.266952	0.326	0.089	0	EC
514	Plaat3	0	0.266341	0.33	0.074	0	EC
515	Il2rg	0	0.266101	0.246	0.029	0	EC
516	Coro2b	0	0.264195	0.332	0.061	0	EC
517	Slc16a13	0	0.261855	0.317	0.06	0	EC
518	Ubtd1	0	0.260671	0.401	0.125	0	EC
519	Tbkbp1	0	0.260115	0.366	0.103	0	EC
520	Rapgef3	0	0.25881	0.291	0.007	0	EC
521	Pi16	0	0.25849	0.2	0.009	0	EC
522	Fam167b	0	0.258195	0.217	0.001	0	EC
523	Gimap5	0	0.258142	0.282	0.009	0	EC
524	Fzd6	0	0.256407	0.242	0.033	0	EC
525	Arhgap23	0	0.256002	0.344	0.095	0	EC
526	Nmi	0	0.255416	0.291	0.033	0	EC
527	Nova2	0	0.254943	0.334	0.03	0	EC
528	Elf4	0	0.253956	0.335	0.048	0	EC
529	Dram2	1.25341e-307	0.355673	0.501	0.211	2.85489e-303	EC
530	Frrs1	5.50803e-306	0.290866	0.341	0.107	1.25456e-301	EC
531	Git2	8.18939e-306	0.533141	0.597	0.308	1.8653e-301	EC
532	Pxn	5.84289e-305	0.312497	0.488	0.199	1.33084e-300	EC
533	Pomp	2.61175e-303	0.440436	0.968	0.963	5.94879e-299	EC
534	Adam10	4.20686e-302	0.569386	0.785	0.559	9.58196e-298	EC
535	Klk8	4.81022e-302	0.413759	0.488	0.202	1.09562e-297	EC
536	Spag9	9.00426e-302	0.62794	0.86	0.692	2.0509e-297	EC
537	Myo10	2.75963e-301	0.589589	0.685	0.392	6.2856e-297	EC
538	Vangl1	9.49074e-299	0.325595	0.416	0.151	2.16171e-294	EC
539	Pitpna	1.70216e-297	0.519737	0.831	0.667	3.87701e-293	EC
540	Pam	6.56876e-297	0.420742	0.521	0.233	1.49617e-292	EC
541	Myl12a	6.39004e-295	0.524205	0.975	0.947	1.45546e-290	EC
542	Tspan9	1.15444e-292	0.377362	0.573	0.269	2.62947e-288	EC
543	Rell1	1.6778e-292	0.432601	0.61	0.318	3.82151e-288	EC
544	Reep5	3.4518e-292	0.526057	0.841	0.644	7.86217e-288	EC
545	Sptlc2	2.35167e-291	0.424438	0.66	0.366	5.35639e-287	EC
546	Ppp1r15a	5.05095e-291	0.688552	0.659	0.392	1.15046e-286	EC
547	Macf1	2.43942e-287	0.634066	0.907	0.8	5.55626e-283	EC
548	Cast	2.40114e-286	0.464254	0.582	0.289	5.46907e-282	EC
549	Nedd9	4.98762e-286	0.619643	0.444	0.189	1.13603e-281	EC
550	Ctnnd1	2.34666e-285	0.518113	0.768	0.524	5.34498e-281	EC
551	Tecpr1	8.80267e-284	0.259715	0.392	0.141	2.00498e-279	EC
552	Wwtr1	2.01114e-283	0.442405	0.601	0.314	4.58077e-279	EC
553	Nfib	1.66747e-282	0.596597	0.809	0.536	3.79799e-278	EC
554	Epb41l2	4.18869e-282	0.519293	0.767	0.519	9.54059e-278	EC
555	Rab8b	2.89502e-281	0.343841	0.554	0.267	6.594e-277	EC
556	Rbpms	2.43314e-280	0.510276	0.922	0.79	5.54196e-276	EC
557	Uvrag	3.65919e-280	0.32901	0.527	0.242	8.33453e-276	EC
558	Cd2ap	6.43119e-280	0.573821	0.85	0.683	1.46483e-275	EC
559	Nudt4	9.20526e-280	0.788637	0.912	0.828	2.09668e-275	EC
560	Sdcbp	2.72464e-277	0.486183	0.86	0.707	6.20592e-273	EC
561	Jag1	4.33521e-277	0.600802	0.427	0.175	9.8743e-273	EC
562	Plpp1	9.14628e-277	0.33151	0.434	0.173	2.08325e-272	EC
563	St6gal1	1.22838e-276	0.318786	0.396	0.147	2.79788e-272	EC
564	Nes	1.66847e-276	0.489053	0.697	0.402	3.80027e-272	EC
565	Ptpn12	7.64233e-274	0.434208	0.69	0.419	1.74069e-269	EC
566	Stim2	1.02152e-273	0.339731	0.527	0.244	2.32671e-269	EC
567	Ywhab	5.64221e-272	0.384714	0.975	0.965	1.28513e-267	EC
568	Jmjd1c	8.64404e-272	0.548018	0.777	0.562	1.96885e-267	EC
569	Actr3	1.62753e-271	0.472572	0.919	0.85	3.70703e-267	EC
570	Rgl2	3.5592e-270	0.313928	0.488	0.213	8.10679e-266	EC
571	Ripk3	1.06617e-269	0.252924	0.381	0.137	2.42842e-265	EC
572	Kctd10	2.62368e-269	0.424588	0.647	0.368	5.97596e-265	EC
573	Crem	1.41945e-267	0.293409	0.441	0.18	3.23309e-263	EC
574	Atf3	2.68505e-267	0.408139	0.599	0.286	6.11573e-263	EC
575	H19	3.13117e-266	1.4261	0.992	0.964	7.13186e-262	EC
576	Pkn1	5.81436e-266	0.351379	0.545	0.263	1.32434e-261	EC
577	Abcg2	2.10022e-265	0.464258	0.767	0.531	4.78367e-261	EC
578	Numb	1.11957e-263	0.335938	0.551	0.27	2.55005e-259	EC
579	Map4k5	2.30013e-263	0.424121	0.591	0.324	5.23901e-259	EC
580	Rap1b	5.44778e-263	0.414455	0.899	0.82	1.24084e-258	EC
581	Tmbim6	3.17586e-261	0.509545	0.871	0.764	7.23365e-257	EC
582	Dusp1	9.18736e-261	0.6221	0.697	0.445	2.09261e-256	EC
583	Cdc42bpb	1.21844e-260	0.403024	0.609	0.337	2.77525e-256	EC
584	Fblim1	2.78895e-260	0.572169	0.614	0.339	6.35239e-256	EC
585	Ppp1r2	3.12202e-260	0.535421	0.873	0.779	7.11103e-256	EC
586	Ppp1r18	3.95035e-259	0.316295	0.542	0.26	8.9977e-255	EC
587	Sod1	4.04307e-259	0.489701	0.942	0.899	9.2089e-255	EC
588	Glud1	1.45861e-257	0.460578	0.838	0.699	3.32228e-253	EC
589	Tpst2	2.56006e-257	0.300308	0.497	0.226	5.83105e-253	EC
590	Ptk2	9.32474e-257	0.456545	0.744	0.513	2.1239e-252	EC
591	Nfkb1	3.33812e-256	0.353316	0.563	0.283	7.60323e-252	EC
592	Rab12	6.22452e-255	0.457539	0.752	0.525	1.41776e-250	EC
593	Fam3c	1.51353e-254	0.39676	0.66	0.391	3.44737e-250	EC
594	Gnb2	3.03244e-252	0.437748	0.952	0.923	6.90698e-248	EC
595	Akap12	9.73539e-252	0.554868	0.713	0.438	2.21743e-247	EC
596	Acer2	1.17359e-251	0.383864	0.385	0.149	2.67308e-247	EC
597	Lims1	5.02204e-251	0.46062	0.797	0.608	1.14387e-246	EC
598	Hmgn5	2.07065e-250	0.63249	0.799	0.652	4.71631e-246	EC
599	Tmem184b	5.00612e-250	0.278688	0.438	0.183	1.14024e-245	EC
600	Crmp1	9.49574e-250	0.379905	0.572	0.293	2.16284e-245	EC
601	Etv6	1.35181e-249	0.377522	0.595	0.322	3.07901e-245	EC
602	Dennd5b	6.40367e-249	0.593697	0.784	0.584	1.45856e-244	EC
603	Ccser2	4.09628e-248	0.365287	0.522	0.256	9.33009e-244	EC
604	Gabarapl1	1.23888e-247	0.410742	0.615	0.35	2.82179e-243	EC
605	Capns1	1.62727e-247	0.474235	0.901	0.789	3.70643e-243	EC
606	Cotl1	3.98659e-247	0.526179	0.856	0.732	9.08027e-243	EC
607	Emilin1	1.54649e-245	0.472081	0.736	0.494	3.52244e-241	EC
608	C1qtnf6	7.46735e-245	0.28226	0.329	0.115	1.70084e-240	EC
609	Plod1	8.45117e-245	0.418936	0.497	0.241	1.92492e-240	EC
610	Maged2	2.73718e-244	0.58797	0.923	0.79	6.23448e-240	EC
611	Nckap5l	3.2805e-244	0.288042	0.439	0.188	7.472e-240	EC
612	Ssbp4	6.20817e-244	0.411871	0.72	0.467	1.41404e-239	EC
613	Bok	1.22357e-241	0.40601	0.448	0.203	2.78693e-237	EC
614	Rnpep	4.68828e-241	0.375456	0.652	0.39	1.06785e-236	EC
615	Schip1	1.08026e-240	0.274127	0.447	0.189	2.46052e-236	EC
616	Hip1	1.47281e-239	0.470748	0.746	0.505	3.35462e-235	EC
617	Cers4	3.88747e-239	0.284187	0.419	0.17	8.85448e-235	EC
618	Frmd4b	1.70979e-237	0.370392	0.59	0.305	3.89439e-233	EC
619	Vamp8	1.76152e-236	0.424965	0.725	0.483	4.01221e-232	EC
620	Arl4a	2.22029e-236	0.468082	0.667	0.409	5.05716e-232	EC
621	Anxa7	2.51647e-236	0.30251	0.499	0.235	5.73176e-232	EC
622	Filip1l	4.20355e-236	0.522199	0.608	0.337	9.57442e-232	EC
623	Csrp1	4.90358e-236	0.418177	0.806	0.573	1.11689e-231	EC
624	Fryl	1.66619e-235	0.558803	0.535	0.289	3.79509e-231	EC
625	Git1	4.37164e-233	0.343862	0.575	0.318	9.95729e-229	EC
626	Jak1	6.18718e-233	0.435582	0.787	0.587	1.40925e-228	EC
627	Serf2	6.08427e-232	0.290766	0.997	0.99	1.38581e-227	EC
628	Ifngr1	3.27768e-231	0.298182	0.443	0.195	7.46558e-227	EC
629	Cyb5a	4.25728e-231	0.46778	0.91	0.856	9.69681e-227	EC
630	Lars2	1.45704e-230	0.506281	0.706	0.46	3.31871e-226	EC
631	Elovl1	1.6351e-230	0.341212	0.567	0.298	3.72428e-226	EC
632	Nr4a1	6.80675e-230	0.442521	0.441	0.192	1.55037e-225	EC
633	Klf3	1.01893e-227	0.525152	0.754	0.546	2.32081e-223	EC
634	Dgkz	4.12697e-227	0.352994	0.63	0.372	9.4e-223	EC
635	Reep3	1.12025e-226	0.463677	0.725	0.499	2.55158e-222	EC
636	Gask1b	1.91225e-226	0.521878	0.41	0.188	4.35553e-222	EC
637	Arhgef1	2.738e-226	0.328544	0.543	0.279	6.23634e-222	EC
638	Xiap	5.87035e-226	0.473272	0.746	0.543	1.33709e-221	EC
639	Arhgef2	7.54148e-224	0.399298	0.692	0.457	1.71772e-219	EC
640	Itpripl2	1.94045e-222	0.266757	0.389	0.159	4.41976e-218	EC
641	Fndc3b	4.80581e-222	0.544554	0.619	0.362	1.09462e-217	EC
642	Ctsd	1.28558e-221	0.473339	0.78	0.569	2.92817e-217	EC
643	Mef2d	1.69834e-221	0.267024	0.457	0.207	3.86831e-217	EC
644	Mmp14	7.32913e-221	0.54933	0.752	0.542	1.66936e-216	EC
645	Nhsl2	1.10095e-220	0.430097	0.599	0.341	2.50764e-216	EC
646	Stx6	3.83282e-220	0.405818	0.682	0.438	8.73002e-216	EC
647	Pdia5	1.17275e-219	0.378282	0.505	0.256	2.67118e-215	EC
648	Gclm	4.87566e-219	0.392726	0.618	0.364	1.11053e-214	EC
649	Klf6	3.84264e-218	0.618143	0.789	0.589	8.75239e-214	EC
650	Elk4	6.40628e-218	0.285524	0.447	0.204	1.45916e-213	EC
651	Fam171a2	6.89551e-217	0.335546	0.536	0.279	1.57059e-212	EC
652	Cd276	2.72297e-216	0.333263	0.515	0.262	6.20211e-212	EC
653	Fcho2	6.18396e-216	0.473258	0.734	0.513	1.40852e-211	EC
654	Rreb1	1.02246e-215	0.3428	0.534	0.279	2.32886e-211	EC
655	Sri	3.05362e-215	0.478419	0.855	0.729	6.95523e-211	EC
656	Cyba	2.86093e-214	0.445586	0.762	0.535	6.51634e-210	EC
657	Qk	3.83536e-214	0.472568	0.928	0.872	8.7358e-210	EC
658	Iffo2	1.11601e-213	0.280938	0.431	0.194	2.54193e-209	EC
659	Bmpr2	1.21684e-213	0.618618	0.733	0.536	2.7716e-209	EC
660	Prr13	1.33663e-213	0.352738	0.516	0.265	3.04443e-209	EC
661	Atp1a1	1.2602e-211	0.534501	0.814	0.652	2.87036e-207	EC
662	Asap2	2.21613e-210	0.489269	0.747	0.54	5.04767e-206	EC
663	Tlnrd1	2.67263e-210	0.333088	0.591	0.344	6.08745e-206	EC
664	Prkar1a	2.41249e-209	0.381966	0.924	0.878	5.49493e-205	EC
665	Tcf4	2.59217e-208	0.615369	0.931	0.901	5.90418e-204	EC
666	Tubb6	1.14644e-206	0.445777	0.608	0.38	2.61124e-202	EC
667	Dock4	2.49484e-206	0.311356	0.444	0.206	5.6825e-202	EC
668	Arhgef12	3.18717e-206	0.45125	0.739	0.536	7.25942e-202	EC
669	Pak2	5.29682e-204	0.398031	0.906	0.845	1.20646e-199	EC
670	Nectin2	1.01553e-203	0.396707	0.764	0.546	2.31308e-199	EC
671	Zeb1	1.87704e-202	0.462307	0.755	0.565	4.27533e-198	EC
672	Ctsl	3.77519e-202	0.727043	0.908	0.842	8.59874e-198	EC
673	Cfl1	1.12941e-201	0.272871	0.996	0.989	2.57246e-197	EC
674	Ndel1	1.3712e-201	0.355589	0.617	0.37	3.12318e-197	EC
675	Zfp36l1	4.90582e-201	0.526341	0.926	0.868	1.1174e-196	EC
676	Cdc42bpa	5.17207e-200	0.430457	0.673	0.451	1.17804e-195	EC
677	Lipa	6.22981e-200	0.455828	0.457	0.233	1.41896e-195	EC
678	Lpp	2.16521e-199	0.496751	0.814	0.617	4.93171e-195	EC
679	Pgm2	6.76121e-199	0.256486	0.443	0.209	1.54e-194	EC
680	Cd151	1.56311e-198	0.355986	0.634	0.383	3.56029e-194	EC
681	Isca1	2.10374e-198	0.342535	0.596	0.353	4.79169e-194	EC
682	Phactr2	4.67168e-198	0.440435	0.786	0.576	1.06407e-193	EC
683	Plekha1	2.07854e-197	0.34645	0.487	0.252	4.7343e-193	EC
684	Thsd7a	4.32667e-197	0.260563	0.224	0.068	9.85485e-193	EC
685	Zc3h7a	6.30821e-197	0.387942	0.567	0.322	1.43682e-192	EC
686	Srgap2	1.20915e-196	0.360175	0.585	0.352	2.75409e-192	EC
687	Utrn	1.26397e-196	0.73793	0.732	0.551	2.87894e-192	EC
688	Sh3pxd2b	1.54115e-196	0.30623	0.482	0.244	3.51029e-192	EC
689	Rabac1	1.73446e-196	0.415522	0.717	0.498	3.95058e-192	EC
690	Tram1	3.21749e-195	0.406925	0.758	0.561	7.32848e-191	EC
691	Btg2	5.46487e-195	0.572857	0.697	0.46	1.24473e-190	EC
692	Tcn2	7.51364e-195	0.281641	0.417	0.191	1.71138e-190	EC
693	Tnfrsf1a	3.02119e-193	0.304269	0.513	0.27	6.88137e-189	EC
694	Inka1	5.293e-193	0.358948	0.61	0.362	1.20559e-188	EC
695	Crim1	1.52565e-192	0.365692	0.472	0.239	3.47498e-188	EC
696	Sft2d1	1.7771e-192	0.328996	0.578	0.337	4.04769e-188	EC
697	Mfge8	2.57272e-192	0.470864	0.75	0.552	5.85987e-188	EC
698	Tut7	1.04181e-191	0.48309	0.773	0.614	2.37293e-187	EC
699	Wipf1	3.06397e-191	0.291084	0.52	0.278	6.9788e-187	EC
700	Rhoa	3.42511e-191	0.337748	0.967	0.959	7.80138e-187	EC
701	Wdr1	3.48794e-191	0.416351	0.817	0.652	7.94448e-187	EC
702	Timm10b	8.36619e-190	0.493862	0.909	0.857	1.90557e-185	EC
703	Rasal2	1.57023e-189	0.285258	0.474	0.243	3.57651e-185	EC
704	Cmas	2.39336e-189	0.44484	0.765	0.593	5.45134e-185	EC
705	Pdlim1	8.05653e-189	0.536792	0.404	0.199	1.83503e-184	EC
706	Usp12	1.308e-188	0.263094	0.486	0.248	2.97923e-184	EC
707	Ap2s1	4.17381e-188	0.372161	0.929	0.901	9.50668e-184	EC
708	Nin	7.88823e-187	0.345024	0.546	0.307	1.7967e-182	EC
709	Prdx1	2.6149e-186	0.323576	0.989	0.982	5.95596e-182	EC
710	App	9.01187e-186	0.568175	0.834	0.709	2.05263e-181	EC
711	Pik3r1	1.28006e-185	0.356706	0.566	0.322	2.91559e-181	EC
712	Capn2	1.88872e-185	0.35339	0.632	0.394	4.30195e-181	EC
713	Ctnna1	3.50343e-185	0.387072	0.915	0.868	7.97975e-181	EC
714	Cltc	1.48506e-184	0.413549	0.894	0.811	3.38251e-180	EC
715	Cnn2	2.31558e-184	0.456688	0.878	0.729	5.2742e-180	EC
716	Picalm	3.00219e-184	0.460452	0.797	0.647	6.83809e-180	EC
717	Ppp2r5a	1.71596e-183	0.34669	0.645	0.422	3.90845e-179	EC
718	B4galt1	1.24486e-182	0.344662	0.542	0.31	2.83542e-178	EC
719	Hipk3	3.91524e-182	0.287143	0.481	0.249	8.91775e-178	EC
720	Serinc3	1.40616e-181	0.373461	0.643	0.408	3.20281e-177	EC
721	Nek6	8.84028e-181	0.301911	0.562	0.325	2.01355e-176	EC
722	Litaf	1.87598e-180	0.393271	0.699	0.492	4.27291e-176	EC
723	Plp2	6.47935e-180	0.391373	0.688	0.458	1.4758e-175	EC
724	Il11ra1	7.89275e-180	0.363696	0.695	0.476	1.79773e-175	EC
725	Shc1	3.17918e-179	0.288198	0.542	0.302	7.24123e-175	EC
726	Tmed5	1.27761e-178	0.359153	0.691	0.481	2.91e-174	EC
727	Pdk1	2.49194e-178	0.288001	0.477	0.249	5.6759e-174	EC
728	Dad1	3.06944e-178	0.362196	0.952	0.929	6.99126e-174	EC
729	Cyfip1	4.06793e-178	0.416099	0.821	0.686	9.26551e-174	EC
730	Map4k3	4.68265e-178	0.386302	0.466	0.248	1.06657e-173	EC
731	Bambi	8.68181e-178	0.357696	0.743	0.49	1.97746e-173	EC
732	Rhog	1.51821e-176	0.287178	0.566	0.332	3.45802e-172	EC
733	Stx4a	4.05152e-176	0.297735	0.57	0.338	9.22815e-172	EC
734	Arl6ip5	4.86416e-176	0.340944	0.555	0.324	1.10791e-171	EC
735	Kitl	3.09739e-175	0.38437	0.514	0.274	7.05492e-171	EC
736	Zdhhc20	3.63122e-175	0.398952	0.746	0.569	8.27083e-171	EC
737	Nudt14	7.88119e-175	0.324668	0.613	0.388	1.7951e-170	EC
738	Slc5a3	1.02392e-174	0.329043	0.475	0.252	2.33217e-170	EC
739	Tspan4	1.63737e-174	0.264542	0.499	0.265	3.72944e-170	EC
740	Cald1	9.05186e-174	0.355298	0.96	0.911	2.06174e-169	EC
741	Map4	4.57391e-173	0.366735	0.685	0.472	1.0418e-168	EC
742	Stard4	3.70252e-172	0.319912	0.599	0.363	8.43324e-168	EC
743	Gls	4.22938e-172	0.446802	0.726	0.538	9.63325e-168	EC
744	Acadl	1.27502e-171	0.372442	0.647	0.43	2.90411e-167	EC
745	Abl2	7.17672e-171	0.297155	0.483	0.26	1.63464e-166	EC
746	Crlf3	7.18912e-171	0.33708	0.664	0.452	1.63747e-166	EC
747	Rps6ka1	8.629e-171	0.252757	0.488	0.26	1.96543e-166	EC
748	C430049B03Rik	2.87477e-170	0.383425	0.722	0.484	6.54787e-166	EC
749	Itga9	7.07173e-170	0.339288	0.55	0.314	1.61073e-165	EC
750	Cmtm3	3.46258e-169	0.353909	0.651	0.45	7.88673e-165	EC
751	Slc45a4	1.01556e-168	0.621874	0.333	0.156	2.31314e-164	EC
752	Luzp1	2.43406e-168	0.436187	0.871	0.788	5.54406e-164	EC
753	Skap2	3.5462e-168	0.29298	0.602	0.375	8.07718e-164	EC
754	Mbnl2	1.12207e-166	0.423781	0.782	0.613	2.55575e-162	EC
755	Ctsb	2.24087e-166	0.374694	0.743	0.561	5.10402e-162	EC
756	S100a11	3.53872e-166	1.03254	0.858	0.777	8.06015e-162	EC
757	Ptprg	1.28849e-165	0.356975	0.533	0.31	2.9348e-161	EC
758	Crybg3	9.04158e-165	0.344599	0.436	0.226	2.0594e-160	EC
759	Agrn	3.95676e-163	0.521065	0.48	0.279	9.0123e-159	EC
760	Dnajc3	5.67259e-162	0.381978	0.796	0.649	1.29205e-157	EC
761	Tm9sf3	1.1648e-161	0.461485	0.895	0.84	2.65307e-157	EC
762	Mtch1	1.51395e-160	0.367842	0.954	0.93	3.44833e-156	EC
763	Clta	2.87696e-158	0.262141	0.97	0.968	6.55286e-154	EC
764	Skil	4.21783e-157	0.418001	0.803	0.645	9.60695e-153	EC
765	Leprot	1.51725e-156	0.368117	0.677	0.478	3.45585e-152	EC
766	Mphosph8	1.53012e-156	0.595897	0.869	0.803	3.48515e-152	EC
767	Pdcd6ip	2.1844e-156	0.336021	0.708	0.523	4.9754e-152	EC
768	Saraf	3.98802e-156	0.342577	0.719	0.533	9.08351e-152	EC
769	Prnp	1.05231e-155	0.313617	0.408	0.204	2.39684e-151	EC
770	Atp1b3	1.15135e-155	0.391879	0.824	0.716	2.62243e-151	EC
771	Uaca	3.33395e-155	0.360017	0.564	0.346	7.59373e-151	EC
772	Colgalt1	1.43777e-154	0.380778	0.752	0.589	3.27482e-150	EC
773	Tgoln1	4.60317e-154	0.349145	0.6	0.395	1.04846e-149	EC
774	Tbc1d1	5.88891e-153	0.325158	0.602	0.396	1.34132e-148	EC
775	Trib1	3.49446e-152	0.273246	0.452	0.245	7.95934e-148	EC
776	Tmod3	3.99354e-152	0.356368	0.797	0.655	9.09609e-148	EC
777	Slc25a5	7.82099e-152	0.407396	0.959	0.946	1.78139e-147	EC
778	Rab21	7.96412e-152	0.310935	0.627	0.413	1.81399e-147	EC
779	Cttnbp2nl	2.6398e-151	0.325231	0.584	0.374	6.01267e-147	EC
780	Galnt1	8.58445e-151	0.406415	0.811	0.703	1.95528e-146	EC
781	Triobp	1.23246e-150	0.269295	0.533	0.308	2.80717e-146	EC
782	Adipor2	1.0706e-149	0.334559	0.585	0.376	2.4385e-145	EC
783	Mrps6	1.1754e-149	0.37734	0.787	0.655	2.67721e-145	EC
784	Xpnpep1	1.7582e-149	0.310221	0.673	0.491	4.00466e-145	EC
785	Tmem59	2.03754e-149	0.462694	0.897	0.833	4.6409e-145	EC
786	Sh3d19	5.96793e-149	0.258146	0.423	0.221	1.35932e-144	EC
787	Gng12	3.9402e-148	0.327499	0.714	0.547	8.9746e-144	EC
788	Hey2	5.92684e-148	0.32492	0.269	0.114	1.34996e-143	EC
789	Commd7	7.25337e-148	0.330928	0.738	0.582	1.6521e-143	EC
790	Ptpn14	3.51633e-147	0.31523	0.445	0.245	8.00915e-143	EC
791	Gadd45g	1.67728e-146	0.408075	0.649	0.45	3.82035e-142	EC
792	Fnbp1l	7.93623e-146	0.380049	0.897	0.831	1.80764e-141	EC
793	Myo1b	3.34755e-145	0.421984	0.758	0.607	7.62471e-141	EC
794	Cflar	7.73863e-145	0.264133	0.563	0.347	1.76263e-140	EC
795	Tes	1.61964e-144	0.369147	0.713	0.514	3.68905e-140	EC
796	Ube2a	2.58811e-144	0.370832	0.829	0.718	5.89494e-140	EC
797	Adgra2	1.04507e-143	0.256621	0.493	0.275	2.38035e-139	EC
798	Nfkbia	1.25299e-143	0.531813	0.67	0.483	2.85393e-139	EC
799	Map7d1	1.89435e-143	0.333787	0.777	0.63	4.31476e-139	EC
800	Hexa	3.32202e-143	0.308341	0.557	0.345	7.56658e-139	EC
801	Fstl1	2.48738e-142	0.695448	0.916	0.836	5.6655e-138	EC
802	Dnm2	1.00593e-141	0.26524	0.532	0.326	2.29121e-137	EC
803	Ccdc12	1.23847e-141	0.329053	0.848	0.759	2.82086e-137	EC
804	Tmem164	3.41512e-141	0.257328	0.439	0.238	7.77861e-137	EC
805	Coro1c	2.95461e-140	0.321225	0.715	0.539	6.72971e-136	EC
806	Dab2ip	5.98104e-140	0.396359	0.727	0.565	1.3623e-135	EC
807	Nab1	8.17572e-140	0.254609	0.476	0.264	1.86218e-135	EC
808	Plcg1	1.46332e-139	0.30619	0.66	0.462	3.333e-135	EC
809	Rgl1	1.66407e-139	0.270956	0.473	0.272	3.79024e-135	EC
810	Ssr4	1.12818e-138	0.311627	0.896	0.839	2.56965e-134	EC
811	Tmem14c	3.65208e-138	0.312768	0.913	0.891	8.31835e-134	EC
812	Camk2d	2.34143e-137	0.630226	0.544	0.374	5.33307e-133	EC
813	Lamp2	1.01728e-136	0.36957	0.725	0.547	2.31706e-132	EC
814	Chmp2a	1.37311e-136	0.342119	0.795	0.662	3.12753e-132	EC
815	Nckap1	1.65719e-136	0.349885	0.784	0.635	3.77458e-132	EC
816	Ano6	1.47144e-135	0.291153	0.464	0.269	3.35149e-131	EC
817	Dab2	1.80889e-134	0.319211	0.584	0.381	4.1201e-130	EC
818	Nucb1	5.57904e-134	0.299401	0.663	0.469	1.27074e-129	EC
819	Pcsk5	1.12832e-133	0.478207	0.39	0.222	2.56998e-129	EC
820	Rab2a	1.21495e-133	0.307601	0.93	0.913	2.76729e-129	EC
821	Irf2bp2	1.55359e-133	0.343349	0.663	0.476	3.53862e-129	EC
822	Ifitm2	1.99776e-133	0.433735	0.972	0.956	4.5503e-129	EC
823	Mmd	8.13414e-132	0.267715	0.546	0.35	1.85271e-127	EC
824	Ranbp2	5.90957e-131	0.412102	0.798	0.688	1.34602e-126	EC
825	Bcar1	5.76946e-130	0.266482	0.521	0.317	1.31411e-125	EC
826	Slc38a2	5.93958e-130	0.427176	0.916	0.906	1.35286e-125	EC
827	Rock1	7.05036e-130	0.353012	0.891	0.836	1.60586e-125	EC
828	Rab5c	1.39831e-129	0.313646	0.748	0.61	3.18493e-125	EC
829	Fam160b1	1.48317e-129	0.268244	0.519	0.32	3.37823e-125	EC
830	Zfp36l2	3.24525e-129	0.31071	0.797	0.64	7.39171e-125	EC
831	Glmp	5.48429e-129	0.28252	0.544	0.345	1.24916e-124	EC
832	Znrf1	1.58653e-128	0.349163	0.716	0.549	3.61363e-124	EC
833	Wbp1l	2.1334e-128	0.316321	0.566	0.373	4.85924e-124	EC
834	Slc38a10	2.38069e-128	0.252143	0.499	0.298	5.42249e-124	EC
835	Rcor1	3.31198e-128	0.350259	0.659	0.488	7.54371e-124	EC
836	Oaz2	5.00734e-128	0.409795	0.742	0.605	1.14052e-123	EC
837	Fermt2	8.91066e-128	0.31535	0.892	0.821	2.02958e-123	EC
838	Cbl	6.45832e-127	0.322495	0.694	0.52	1.47101e-122	EC
839	Arhgdia	1.52418e-125	0.293739	0.931	0.918	3.47162e-121	EC
840	Pcnx	1.56153e-125	0.329637	0.523	0.335	3.55671e-121	EC
841	Hyal2	1.11036e-124	0.299159	0.631	0.452	2.52908e-120	EC
842	Ugcg	7.77613e-124	0.32206	0.623	0.443	1.77117e-119	EC
843	Elf2	2.98799e-123	0.310653	0.809	0.712	6.80574e-119	EC
844	Klf13	3.16456e-123	0.326688	0.678	0.503	7.20793e-119	EC
845	Lrrfip1	1.03381e-121	0.266732	0.568	0.366	2.3547e-117	EC
846	Bcr	1.05911e-121	0.327979	0.405	0.23	2.41234e-117	EC
847	Mcl1	9.11394e-121	0.314768	0.905	0.872	2.07588e-116	EC
848	Arf5	3.18784e-120	0.319739	0.945	0.92	7.26094e-116	EC
849	Sema4c	1.34878e-119	0.290702	0.538	0.349	3.07212e-115	EC
850	Gdi2	1.3844e-119	0.25634	0.953	0.945	3.15325e-115	EC
851	Fn1	1.9598e-119	1.42747	0.834	0.763	4.46383e-115	EC
852	Trim8	2.48976e-119	0.279704	0.532	0.343	5.67092e-115	EC
853	Trip12	7.35894e-118	0.366591	0.777	0.664	1.67615e-113	EC
854	Ccny	9.17903e-118	0.325886	0.754	0.623	2.09071e-113	EC
855	Adam19	9.62655e-118	0.273068	0.479	0.286	2.19264e-113	EC
856	Rsu1	4.22549e-117	0.290043	0.723	0.555	9.6244e-113	EC
857	Fchsd2	4.90295e-117	0.295642	0.496	0.312	1.11674e-112	EC
858	Tsc22d4	5.86322e-116	0.279786	0.727	0.577	1.33546e-111	EC
859	Rhoc	6.23594e-116	0.368454	0.85	0.742	1.42036e-111	EC
860	Cers2	1.7297e-115	0.265389	0.636	0.46	3.93974e-111	EC
861	Ammecr1	3.6425e-115	0.453225	0.549	0.39	8.29652e-111	EC
862	Zswim6	6.47014e-115	0.26618	0.572	0.387	1.4737e-110	EC
863	Hprt	6.59984e-115	0.293606	0.689	0.538	1.50325e-110	EC
864	Mtln	1.36305e-114	0.254301	0.528	0.345	3.10463e-110	EC
865	Armcx3	2.47067e-114	0.316672	0.633	0.45	5.62745e-110	EC
866	Fbn1	2.8804e-114	0.775634	0.418	0.276	6.56068e-110	EC
867	Eea1	3.2657e-114	0.296907	0.629	0.441	7.43829e-110	EC
868	Mbnl1	8.55623e-114	0.311002	0.704	0.543	1.94885e-109	EC
869	Gm17018	2.12472e-112	0.276835	0.638	0.485	4.83947e-108	EC
870	Spr	2.13772e-112	0.289413	0.651	0.492	4.86909e-108	EC
871	Klf4	3.43694e-112	0.443933	0.47	0.294	7.82831e-108	EC
872	Pxdn	3.75523e-112	0.391836	0.727	0.579	8.55328e-108	EC
873	Map1lc3b	4.84548e-112	0.319981	0.919	0.895	1.10365e-107	EC
874	Nlk	4.99415e-112	0.267554	0.585	0.403	1.13752e-107	EC
875	Ssu72	5.68805e-112	0.294908	0.895	0.849	1.29557e-107	EC
876	Acap2	4.0405e-111	0.254992	0.577	0.397	9.20306e-107	EC
877	Abi1	5.49883e-111	0.280574	0.655	0.488	1.25247e-106	EC
878	Sash1	7.02632e-111	0.288333	0.559	0.38	1.60039e-106	EC
879	Mrtfb	2.01753e-110	0.259438	0.455	0.278	4.59533e-106	EC
880	4921524J17Rik	2.16363e-110	0.343933	0.778	0.661	4.92809e-106	EC
881	Snx4	2.44039e-110	0.286902	0.677	0.515	5.55848e-106	EC
882	Tm9sf2	3.85871e-110	0.304661	0.767	0.646	8.78898e-106	EC
883	Tnfaip1	6.3677e-110	0.318728	0.729	0.605	1.45037e-105	EC
884	Armcx2	8.59364e-110	0.463247	0.702	0.57	1.95737e-105	EC
885	Ubc	2.60683e-109	0.309276	0.966	0.943	5.93759e-105	EC
886	Rap2a	3.69302e-109	0.281457	0.588	0.42	8.41158e-105	EC
887	Ifnar1	2.99795e-108	0.256095	0.497	0.318	6.82844e-104	EC
888	Fam111a	6.31539e-108	0.279423	0.577	0.382	1.43846e-103	EC
889	Dync1h1	8.05961e-108	0.381892	0.769	0.658	1.83574e-103	EC
890	Xbp1	8.57414e-108	0.30198	0.713	0.554	1.95293e-103	EC
891	Nrp2	7.84772e-107	0.634369	0.558	0.445	1.78748e-102	EC
892	Slmap	4.43307e-106	0.256741	0.519	0.344	1.00972e-101	EC
893	Hectd1	1.30413e-105	0.334098	0.822	0.741	2.97042e-101	EC
894	Rps6ka3	1.55058e-105	0.282791	0.664	0.497	3.53175e-101	EC
895	Cers5	1.99264e-105	0.262263	0.599	0.423	4.53864e-101	EC
896	Armcx1	2.24655e-105	0.264115	0.551	0.369	5.11696e-101	EC
897	Dock1	5.18206e-105	0.291469	0.661	0.501	1.18032e-100	EC
898	Psap	5.90434e-105	0.359958	0.767	0.636	1.34483e-100	EC
899	Rasa1	8.91096e-105	0.289024	0.763	0.653	2.02965e-100	EC
900	Apbb2	1.0463e-104	0.292248	0.472	0.299	2.38315e-100	EC
901	Vps36	1.39189e-104	0.335742	0.832	0.748	3.17031e-100	EC
902	Rab1a	3.28986e-104	0.295785	0.857	0.8	7.49332e-100	EC
903	Cnot6l	3.66126e-104	0.278974	0.672	0.521	8.33925e-100	EC
904	Vcl	1.2437e-103	0.29131	0.716	0.556	2.83277e-99	EC
905	Fam120a	1.28633e-103	0.29489	0.714	0.58	2.92987e-99	EC
906	Naa38	9.31214e-103	0.301215	0.8	0.723	2.12103e-98	EC
907	Laptm4b	1.00819e-102	0.252944	0.605	0.43	2.29636e-98	EC
908	Rab13	3.113e-102	0.266613	0.701	0.543	7.09048e-98	EC
909	Lap3	9.60737e-102	0.307744	0.819	0.737	2.18827e-97	EC
910	Add1	1.58531e-100	0.275151	0.742	0.613	3.61085e-96	EC
911	Thoc2	4.22371e-100	0.323483	0.862	0.796	9.62034e-96	EC
912	Pdia6	4.58842e-100	0.271042	0.969	0.963	1.0451e-95	EC
913	S100a10	4.86307e-100	0.317237	0.829	0.72	1.10766e-95	EC
914	Capza2	6.58364e-100	0.26789	0.913	0.884	1.49956e-95	EC
915	Selenon	7.67273e-100	0.258283	0.543	0.369	1.74762e-95	EC
916	Tmem176b	1.70073e-99	0.423039	0.503	0.348	3.87376e-95	EC
917	Pten	3.2441e-99	0.296239	0.701	0.563	7.38909e-95	EC
918	Nt5c	4.25466e-99	0.28762	0.66	0.525	9.69084e-95	EC
919	Emb	7.28608e-98	0.540417	0.418	0.28	1.65955e-93	EC
920	Ttyh3	7.49555e-98	0.268526	0.621	0.459	1.70726e-93	EC
921	Wsb1	9.51316e-98	0.324625	0.829	0.746	2.16681e-93	EC
922	Adipor1	1.56749e-97	0.276563	0.701	0.562	3.57028e-93	EC
923	Cst3	1.64993e-97	0.310848	0.921	0.89	3.75806e-93	EC
924	Mydgf	1.80492e-97	0.261381	0.825	0.753	4.11106e-93	EC
925	Etnk1	8.91116e-97	0.291398	0.657	0.512	2.02969e-92	EC
926	0610010K14Rik	1.9597e-96	0.285249	0.861	0.803	4.4636e-92	EC
927	Calu	2.37546e-96	0.382598	0.835	0.763	5.41058e-92	EC
928	Arrdc3	4.30368e-96	0.354597	0.547	0.381	9.8025e-92	EC
929	Larp4b	2.88706e-95	0.298421	0.777	0.68	6.57586e-91	EC
930	2610507B11Rik	6.50916e-94	0.256012	0.639	0.485	1.48259e-89	EC
931	Canx	9.08776e-94	0.284092	0.939	0.928	2.06992e-89	EC
932	Smurf2	3.18898e-93	0.307897	0.596	0.444	7.26354e-89	EC
933	Dazap2	3.86197e-93	0.266359	0.733	0.614	8.7964e-89	EC
934	Rbms1	4.83976e-93	0.270608	0.896	0.844	1.10235e-88	EC
935	Tmsb10	6.35697e-93	0.271632	1	0.996	1.44793e-88	EC
936	Pan3	4.69443e-92	0.27757	0.618	0.461	1.06925e-87	EC
937	Daam1	9.88232e-92	0.344172	0.449	0.295	2.2509e-87	EC
938	Timp3	1.22768e-91	0.383047	0.646	0.487	2.79629e-87	EC
939	Synj2bp	2.57371e-91	0.25888	0.712	0.584	5.86214e-87	EC
940	Creb3l2	5.36514e-91	0.293967	0.602	0.434	1.22202e-86	EC
941	Taok1	1.15053e-90	0.317591	0.753	0.633	2.62056e-86	EC
942	Rtl8a	9.85382e-90	0.276089	0.555	0.396	2.24441e-85	EC
943	Chmp3	5.68946e-89	0.254451	0.669	0.525	1.29589e-84	EC
944	4932438A13Rik	4.31733e-88	0.26132	0.544	0.382	9.83358e-84	EC
945	Apc	5.13392e-88	0.319386	0.715	0.595	1.16935e-83	EC
946	Tmem30a	8.87852e-88	0.269279	0.714	0.582	2.02226e-83	EC
947	Lamp1	3.52013e-87	0.264461	0.891	0.846	8.0178e-83	EC
948	Dennd5a	7.42159e-87	0.272003	0.548	0.396	1.69042e-82	EC
949	Arl6ip1	2.33886e-86	0.282956	0.926	0.864	5.32722e-82	EC
950	Dync1li1	1.71157e-85	0.262445	0.721	0.602	3.89843e-81	EC
951	Ntan1	3.32365e-85	0.271474	0.726	0.615	7.57028e-81	EC
952	Btg1	4.38303e-85	0.334524	0.865	0.803	9.98323e-81	EC
953	Txndc5	5.67818e-85	0.386476	0.766	0.678	1.29332e-80	EC
954	Soat1	9.04475e-84	0.25733	0.686	0.541	2.06012e-79	EC
955	Purb	1.3993e-83	0.275751	0.877	0.825	3.18718e-79	EC
956	Setx	2.07453e-83	0.258668	0.568	0.421	4.72515e-79	EC
957	Exoc5	3.61313e-83	0.258352	0.712	0.589	8.22963e-79	EC
958	Rc3h1	1.83073e-82	0.298076	0.664	0.53	4.16986e-78	EC
959	Tmem176a	3.72546e-82	0.303078	0.406	0.264	8.48548e-78	EC
960	Pakap.1	1.53997e-79	0.340065	0.612	0.477	3.50758e-75	EC
961	Aak1	3.06616e-79	0.264393	0.475	0.332	6.98378e-75	EC
962	Shoc2	4.19676e-78	0.252852	0.658	0.52	9.55897e-74	EC
963	Mib1	6.87745e-77	0.269463	0.673	0.549	1.56648e-72	EC
964	1810037I17Rik	7.15099e-77	0.277958	0.889	0.842	1.62878e-72	EC
965	Tmem50a	1.53453e-76	0.3034	0.83	0.783	3.49519e-72	EC
966	Ybx3	2.14245e-75	0.267782	0.855	0.808	4.87986e-71	EC
967	Ktn1	1.55172e-74	0.259957	0.928	0.91	3.53435e-70	EC
968	Atp13a3	1.32277e-73	0.434811	0.597	0.482	3.01287e-69	EC
969	Hmox2	1.35968e-73	0.263434	0.721	0.611	3.09695e-69	EC
970	Sptssa	4.61106e-72	0.264472	0.866	0.836	1.05026e-67	EC
971	Nfat5	2.38168e-71	0.395135	0.656	0.545	5.42474e-67	EC
972	Nbea	7.50492e-71	0.251155	0.516	0.373	1.7094e-66	EC
973	Wnk1	1.57472e-70	0.27182	0.855	0.804	3.58675e-66	EC
974	Tmf1	3.07732e-70	0.25661	0.678	0.559	7.00921e-66	EC
975	Wwc2	4.5987e-70	0.265597	0.746	0.641	1.04744e-65	EC
976	Ccnl1	8.28547e-70	0.260699	0.872	0.836	1.88718e-65	EC
977	Eif4a2	2.27537e-66	0.250856	0.9	0.881	5.18261e-62	EC
978	Aff4	8.33227e-65	0.345539	0.737	0.658	1.89784e-60	EC
979	Myc	8.0046e-64	0.266139	0.425	0.299	1.82321e-59	EC
980	Itm2c	7.46848e-62	0.280908	0.698	0.607	1.7011e-57	EC
981	Hook3	2.34412e-61	0.253666	0.725	0.626	5.33921e-57	EC
982	Rnf144a	3.49441e-61	0.250607	0.563	0.437	7.95923e-57	EC
983	Helz	5.29245e-61	0.262865	0.691	0.595	1.20546e-56	EC
984	Col5a2	1.0228e-60	0.297459	0.513	0.373	2.32963e-56	EC
985	Hes1	2.8952e-60	0.311223	0.731	0.629	6.59439e-56	EC
986	Socs3	3.58085e-56	0.290679	0.333	0.219	8.1561e-52	EC
987	Tnks2	3.60297e-56	0.255927	0.851	0.819	8.20649e-52	EC
988	Arid5b	8.11981e-56	0.252235	0.646	0.518	1.84945e-51	EC
989	Azin1	4.19159e-51	0.330945	0.74	0.68	9.54719e-47	EC
990	Aprt	4.584e-50	0.327422	0.911	0.921	1.0441e-45	EC
991	Nhp2	6.39089e-50	0.268696	0.877	0.898	1.45565e-45	EC
992	Atrx	1.59454e-49	0.257763	0.941	0.949	3.63188e-45	EC
993	Smad6	1.33578e-47	0.304748	0.313	0.219	3.04251e-43	EC
994	Glg1	3.59638e-47	0.26383	0.765	0.703	8.19147e-43	EC
995	Flrt2	1.25668e-41	0.305185	0.438	0.343	2.86234e-37	EC
996	Flna	4.48257e-40	0.256538	0.856	0.813	1.02099e-35	EC
997	Rbp1	5.55048e-40	0.292415	0.857	0.841	1.26423e-35	EC
998	Pde3a	2.2073e-38	0.451068	0.266	0.194	5.02756e-34	EC
999	Ptgis	2.29881e-38	0.250168	0.351	0.262	5.23599e-34	EC
1000	Cdk1	2.15037e-37	0.303872	0.773	0.695	4.8979e-33	EC
1001	Prdx4	4.29265e-27	0.256264	0.887	0.888	9.77736e-23	EC
1002	Hspa1a	4.93117e-25	0.284488	0.432	0.356	1.12317e-20	EC
1003	Tsc22d1	1.10711e-20	0.326275	0.948	0.944	2.52167e-16	EC
1004	Serpinf1	9.40122e-10	0.42328	0.47	0.52	2.14132e-05	EC
1005	Apoe	0	2.57568	0.931	0.34	0	HC
1006	Coro1a	0	2.4819	0.869	0.065	0	HC
1007	Fcer1g	0	2.3291	0.689	0.019	0	HC
1008	Tyrobp	0	2.30503	0.636	0.005	0	HC
1009	C1qb	0	2.27645	0.395	0.005	0	HC
1010	Tmsb4x	0	2.21161	0.999	0.99	0	HC
1011	Arhgdib	0	2.1788	0.919	0.164	0	HC
1012	Ccl3	0	2.15329	0.438	0.005	0	HC
1013	Arpc1b	0	1.98868	0.956	0.462	0	HC
1014	Ccl4	0	1.89559	0.358	0.004	0	HC
1015	Cebpb	0	1.77939	0.875	0.152	0	HC
1016	Tagln2	0	1.75795	0.951	0.482	0	HC
1017	Rgs2	0	1.75386	0.865	0.238	0	HC
1018	Ctsc	0	1.68305	0.667	0.083	0	HC
1019	Gpx1	0	1.66744	0.986	0.938	0	HC
1020	Ptpn18	0	1.64818	0.878	0.097	0	HC
1021	Mt1	0	1.63211	0.533	0.068	0	HC
1022	Runx1	0	1.61894	0.864	0.083	0	HC
1023	Laptm5	0	1.60514	0.872	0.031	0	HC
1024	Spi1	0	1.59309	0.838	0.006	0	HC
1025	Lcp1	0	1.58595	0.773	0.05	0	HC
1026	Mef2c	0	1.58311	0.906	0.275	0	HC
1027	B2m	0	1.53721	0.924	0.537	0	HC
1028	Cd34	0	1.50502	0.743	0.079	0	HC
1029	Cx3cr1	0	1.50217	0.4	0.004	0	HC
1030	C1qc	0	1.49359	0.368	0.002	0	HC
1031	Rac2	0	1.49113	0.633	0.004	0	HC
1032	Cd52	0	1.48344	0.492	0.004	0	HC
1033	Cd47	0	1.42089	0.874	0.326	0	HC
1034	Prtn3	0	1.37724	0.621	0.084	0	HC
1035	Sh3bgrl3	0	1.36317	0.972	0.895	0	HC
1036	Zfp36	0	1.3153	0.709	0.233	0	HC
1037	Pycard	0	1.30936	0.765	0.158	0	HC
1038	Ier3	0	1.30814	0.701	0.113	0	HC
1039	Cyba	0	1.29236	0.88	0.539	0	HC
1040	Fth1	0	1.28828	0.998	0.985	0	HC
1041	Emb	0	1.28617	0.854	0.274	0	HC
1042	Serinc3	0	1.28449	0.881	0.409	0	HC
1043	Lyz2	0	1.28234	0.679	0.004	0	HC
1044	Celf2	0	1.27795	0.833	0.191	0	HC
1045	Ifitm3	0	1.27729	0.82	0.351	0	HC
1046	Plac8	0	1.26407	0.426	0.088	0	HC
1047	Hspa1b	0	1.25141	0.704	0.269	0	HC
1048	Srgn	0	1.24195	0.73	0.016	0	HC
1049	Fam111a	0	1.22184	0.85	0.382	0	HC
1050	Mbnl1	0	1.1889	0.893	0.543	0	HC
1051	Lst1	0	1.17129	0.581	0.018	0	HC
1052	Adgrg1	0	1.15525	0.533	0.031	0	HC
1053	Nr4a1	0	1.14313	0.661	0.194	0	HC
1054	Mrc1	0	1.14213	0.28	0.004	0	HC
1055	Alox5ap	0	1.13992	0.793	0.049	0	HC
1056	Cst3	0	1.12263	0.964	0.89	0	HC
1057	Hhex	0	1.12214	0.842	0.054	0	HC
1058	Lmo2	0	1.11724	0.831	0.072	0	HC
1059	Gmfg	0	1.11628	0.781	0.035	0	HC
1060	Tspo	0	1.10197	0.785	0.301	0	HC
1061	Sec11c	0	1.10083	0.847	0.257	0	HC
1062	Rap1b	0	1.08996	0.945	0.821	0	HC
1063	Ehd4	0	1.08127	0.798	0.203	0	HC
1064	Capg	0	1.07781	0.719	0.082	0	HC
1065	C1qa	0	1.0778	0.33	0.001	0	HC
1066	Vamp8	0	1.07	0.88	0.487	0	HC
1067	Ncf2	0	1.06387	0.761	0.018	0	HC
1068	Cbfa2t3	0	1.06317	0.721	0.086	0	HC
1069	Cd44	0	1.05448	0.805	0.078	0	HC
1070	Ikzf2	0	1.03636	0.535	0.144	0	HC
1071	Ptgs1	0	1.02988	0.745	0.024	0	HC
1072	Ostf1	0	1.01876	0.797	0.186	0	HC
1073	Egfl7	0	1.01289	0.82	0.335	0	HC
1074	Arpc2	0	0.999074	0.976	0.947	0	HC
1075	Ptpre	0	0.984372	0.758	0.034	0	HC
1076	Msn	0	0.982783	0.918	0.596	0	HC
1077	Dusp2	0	0.976324	0.653	0.061	0	HC
1078	Myb	0	0.970808	0.598	0.081	0	HC
1079	Ptpn6	0	0.959044	0.791	0.051	0	HC
1080	Ly86	0	0.953038	0.373	0.001	0	HC
1081	Slc25a5	0	0.947908	0.981	0.946	0	HC
1082	Calcrl	0	0.938975	0.633	0.18	0	HC
1083	Aif1	0	0.933577	0.368	0.001	0	HC
1084	Bst2	0	0.923719	0.803	0.07	0	HC
1085	Efhd2	0	0.922951	0.687	0.232	0	HC
1086	Lyn	0	0.922571	0.757	0.076	0	HC
1087	Ptprc	0	0.91845	0.56	0.002	0	HC
1088	Ctla2a	0	0.912934	0.492	0.05	0	HC
1089	Ccl2	0	0.911527	0.246	0.003	0	HC
1090	Gusb	0	0.909377	0.821	0.367	0	HC
1091	Pnp	0	0.909303	0.892	0.594	0	HC
1092	Neat1	0	0.897928	0.495	0.053	0	HC
1093	Tgfb1	0	0.897097	0.823	0.125	0	HC
1094	Actr2	0	0.886215	0.931	0.705	0	HC
1095	Plek	0	0.879942	0.592	0.013	0	HC
1096	Cxcl2	0	0.878749	0.153	0.003	0	HC
1097	Dennd4a	0	0.873685	0.665	0.103	0	HC
1098	Cyth4	0	0.872282	0.725	0.007	0	HC
1099	Dok2	0	0.870163	0.715	0.019	0	HC
1100	Iqgap1	0	0.869676	0.876	0.459	0	HC
1101	Pfn1	0	0.861782	0.991	0.983	0	HC
1102	Emp3	0	0.861025	0.82	0.244	0	HC
1103	Pla2g4a	0	0.856499	0.768	0.119	0	HC
1104	Fermt3	0	0.85282	0.68	0.039	0	HC
1105	Il1b	0	0.84763	0.237	0.001	0	HC
1106	Nrros	0	0.840527	0.673	0.022	0	HC
1107	Csf1r	0	0.837229	0.43	0.007	0	HC
1108	Klk8	0	0.828621	0.749	0.204	0	HC
1109	Creg1	0	0.828485	0.825	0.303	0	HC
1110	Dnmt3b	0	0.80671	0.671	0.242	0	HC
1111	Vamp5	0	0.803627	0.565	0.133	0	HC
1112	Apbb1ip	0	0.794966	0.657	0.01	0	HC
1113	Fcgr3	0	0.780511	0.525	0.003	0	HC
1114	Tm6sf1	0	0.780336	0.78	0.124	0	HC
1115	Fxyd5	0	0.776955	0.723	0.042	0	HC
1116	Fyb	0	0.768782	0.495	0.054	0	HC
1117	Frrs1	0	0.763545	0.728	0.105	0	HC
1118	Itga4	0	0.762596	0.762	0.147	0	HC
1119	Hlf	0	0.760945	0.423	0.029	0	HC
1120	Elf1	0	0.760317	0.79	0.202	0	HC
1121	Pip4k2a	0	0.750253	0.744	0.156	0	HC
1122	Txnip	0	0.744535	0.785	0.251	0	HC
1123	H2-D1	0	0.742954	0.655	0.069	0	HC
1124	F13a1	0	0.741281	0.306	0.002	0	HC
1125	Gimap6	0	0.73899	0.596	0.054	0	HC
1126	Ucp2	0	0.730601	0.695	0.206	0	HC
1127	Samsn1	0	0.728604	0.589	0.022	0	HC
1128	Nupr1	0	0.720584	0.463	0.008	0	HC
1129	Plcg2	0	0.719421	0.725	0.039	0	HC
1130	Ptp4a3	0	0.697215	0.736	0.223	0	HC
1131	Psmb10	0	0.692635	0.756	0.288	0	HC
1132	Cdh5	0	0.6905	0.476	0.067	0	HC
1133	Neurl3	0	0.680071	0.471	0.023	0	HC
1134	Lyl1	0	0.678603	0.691	0.035	0	HC
1135	Tpm3	0	0.678469	0.98	0.968	0	HC
1136	Irf2	0	0.677261	0.78	0.223	0	HC
1137	Syngr2	0	0.663773	0.736	0.138	0	HC
1138	Sirpa	0	0.663498	0.555	0.093	0	HC
1139	Ptpn7	0	0.661938	0.579	0.008	0	HC
1140	Ikzf1	0	0.660818	0.62	0.005	0	HC
1141	Ncf1	0	0.660538	0.472	0.009	0	HC
1142	C3ar1	0	0.657404	0.332	0.002	0	HC
1143	Smagp	0	0.650742	0.634	0.046	0	HC
1144	Elmo1	0	0.647111	0.706	0.094	0	HC
1145	Itga6	0	0.646526	0.749	0.209	0	HC
1146	Mpo	0	0.644662	0.312	0.002	0	HC
1147	Elovl1	0	0.64165	0.794	0.301	0	HC
1148	Ms4a6c	0	0.640404	0.311	0.001	0	HC
1149	Rps6ka1	0	0.636071	0.736	0.261	0	HC
1150	Stk17b	0	0.632565	0.608	0.136	0	HC
1151	Ccl9	0	0.626751	0.328	0.002	0	HC
1152	Apobec3	0	0.62576	0.671	0.036	0	HC
1153	Klhl6	0	0.624629	0.691	0.063	0	HC
1154	Hacd4	0	0.62372	0.664	0.147	0	HC
1155	Rgs10	0	0.617408	0.545	0.123	0	HC
1156	H2-K1	0	0.615506	0.588	0.04	0	HC
1157	Irf8	0	0.61159	0.406	0.025	0	HC
1158	Bin2	0	0.610854	0.483	0.006	0	HC
1159	Was	0	0.605128	0.683	0.008	0	HC
1160	Pmaip1	0	0.604059	0.419	0.013	0	HC
1161	Ms4a6b	0	0.599297	0.293	0.001	0	HC
1162	Ifngr1	0	0.598707	0.703	0.196	0	HC
1163	Vwf	0	0.59811	0.365	0.041	0	HC
1164	Tal1	0	0.579568	0.614	0.032	0	HC
1165	St8sia4	0	0.572405	0.512	0.068	0	HC
1166	Cd53	0	0.570364	0.396	0.001	0	HC
1167	S100a13	0	0.569278	0.728	0.181	0	HC
1168	Hcls1	0	0.569047	0.556	0.008	0	HC
1169	Rasgrp2	0	0.561915	0.603	0.097	0	HC
1170	Inpp5d	0	0.559997	0.645	0.018	0	HC
1171	Dapp1	0	0.554925	0.59	0.02	0	HC
1172	Syk	0	0.553635	0.659	0.062	0	HC
1173	Mtus1	0	0.546688	0.533	0.087	0	HC
1174	Cd68	0	0.544556	0.415	0.058	0	HC
1175	Orai1	0	0.543752	0.683	0.204	0	HC
1176	Gimap1	0	0.543505	0.52	0.035	0	HC
1177	Acsl5	0	0.54255	0.67	0.128	0	HC
1178	Rab32	0	0.533607	0.453	0.036	0	HC
1179	Slc18a2	0	0.530007	0.378	0.051	0	HC
1180	Slfn2	0	0.523109	0.516	0.004	0	HC
1181	Nrgn	0	0.520677	0.423	0.014	0	HC
1182	Dock8	0	0.519047	0.547	0.014	0	HC
1183	Ninj1	0	0.516932	0.628	0.173	0	HC
1184	Cd9	0	0.512298	0.687	0.125	0	HC
1185	Ctss	0	0.511627	0.327	0.001	0	HC
1186	Ighm	0	0.506669	0.298	0	0	HC
1187	Rasgef1b	0	0.504834	0.525	0.072	0	HC
1188	Itsn2	0	0.499945	0.701	0.187	0	HC
1189	Hpgd	0	0.498255	0.358	0.03	0	HC
1190	Fes	0	0.497973	0.566	0.041	0	HC
1191	Man2b1	0	0.497956	0.681	0.193	0	HC
1192	Cd74	0	0.497037	0.139	0.001	0	HC
1193	Atp13a2	0	0.495441	0.68	0.192	0	HC
1194	Lgals9	0	0.485882	0.516	0.005	0	HC
1195	Hpgds	0	0.484835	0.378	0.053	0	HC
1196	Tie1	0	0.481581	0.45	0.051	0	HC
1197	Pecam1	0	0.471441	0.549	0.064	0	HC
1198	Gngt2	0	0.470313	0.516	0.045	0	HC
1199	BC035044	0	0.466644	0.388	0.001	0	HC
1200	Fcrls	0	0.465027	0.281	0.001	0	HC
1201	Traf3ip3	0	0.464169	0.541	0.003	0	HC
1202	Coro2a	0	0.46381	0.44	0.009	0	HC
1203	Mfng	0	0.463161	0.596	0.075	0	HC
1204	Ehbp1l1	0	0.460259	0.589	0.071	0	HC
1205	Cd93	0	0.458892	0.471	0.053	0	HC
1206	Milr1	0	0.458005	0.378	0.016	0	HC
1207	Procr	0	0.457793	0.297	0.032	0	HC
1208	Gpsm3	0	0.457441	0.624	0.112	0	HC
1209	Afap1l1	0	0.456888	0.533	0.09	0	HC
1210	Stxbp2	0	0.454295	0.636	0.107	0	HC
1211	Stfa1	0	0.454185	0.116	0.001	0	HC
1212	Fcgr1	0	0.452545	0.335	0.001	0	HC
1213	Casp8	0	0.452452	0.673	0.183	0	HC
1214	Myct1	0	0.451037	0.365	0.044	0	HC
1215	Slc2a3	0	0.450541	0.594	0.09	0	HC
1216	Arhgap30	0	0.447915	0.458	0.002	0	HC
1217	Evi2a	0	0.439289	0.41	0.003	0	HC
1218	Stat3	0	0.433076	0.651	0.163	0	HC
1219	Def6	0	0.431753	0.551	0.023	0	HC
1220	Trem2	0	0.431686	0.286	0.001	0	HC
1221	Tpst2	0	0.428697	0.681	0.229	0	HC
1222	Gimap9	0	0.42795	0.45	0.07	0	HC
1223	Lrmp	0	0.427546	0.557	0.015	0	HC
1224	Spns2	0	0.424507	0.402	0.029	0	HC
1225	Nckap1l	0	0.424389	0.435	0.002	0	HC
1226	Il17ra	0	0.415429	0.479	0.023	0	HC
1227	Il6ra	0	0.412956	0.388	0.002	0	HC
1228	Stab1	0	0.410573	0.324	0.048	0	HC
1229	Lcp2	0	0.409484	0.426	0.004	0	HC
1230	Il4ra	0	0.408958	0.428	0.014	0	HC
1231	Icam2	0	0.397854	0.484	0.051	0	HC
1232	Esam	0	0.393681	0.373	0.059	0	HC
1233	Cybb	0	0.392045	0.276	0	0	HC
1234	Btk	0	0.39035	0.464	0.004	0	HC
1235	Ubash3b	0	0.387481	0.541	0.095	0	HC
1236	Gm16104	0	0.384541	0.467	0.091	0	HC
1237	Ptk2b	0	0.3826	0.46	0.006	0	HC
1238	Eng	0	0.381412	0.467	0.073	0	HC
1239	Sla	0	0.380872	0.469	0.003	0	HC
1240	Itgb3	0	0.379877	0.347	0.018	0	HC
1241	Unc93b1	0	0.379623	0.425	0.022	0	HC
1242	Adrb2	0	0.378496	0.298	0.015	0	HC
1243	Rgs1	0	0.377301	0.203	0.001	0	HC
1244	Dock2	0	0.376314	0.477	0.003	0	HC
1245	Rgs18	0	0.373471	0.386	0.004	0	HC
1246	Aim2	0	0.371325	0.53	0.096	0	HC
1247	Sh2b3	0	0.370764	0.574	0.112	0	HC
1248	Treml2	0	0.366884	0.452	0.007	0	HC
1249	Myd88	0	0.366426	0.523	0.05	0	HC
1250	Cfh	0	0.365636	0.277	0.004	0	HC
1251	Flt1	0	0.36331	0.492	0.068	0	HC
1252	Tuba4a	0	0.362468	0.401	0.023	0	HC
1253	Vav3	0	0.362281	0.524	0.061	0	HC
1254	Nup210	0	0.361985	0.51	0.047	0	HC
1255	Cd79b	0	0.359585	0.402	0.017	0	HC
1256	Pld4	0	0.358102	0.315	0.003	0	HC
1257	Tgfbr2	0	0.35689	0.529	0.103	0	HC
1258	Adgrl4	0	0.356635	0.312	0.034	0	HC
1259	Gfi1	0	0.353769	0.259	0.003	0	HC
1260	Vsir	0	0.353	0.425	0.029	0	HC
1261	Nagpa	0	0.34918	0.516	0.11	0	HC
1262	Sash3	0	0.348281	0.451	0.002	0	HC
1263	Bid	0	0.346494	0.476	0.071	0	HC
1264	Ncf4	0	0.346371	0.318	0.001	0	HC
1265	Dock10	0	0.344642	0.435	0.051	0	HC
1266	Psmb8	0	0.343681	0.35	0.001	0	HC
1267	Trim25	0	0.343632	0.497	0.051	0	HC
1268	Icam1	0	0.341507	0.443	0.037	0	HC
1269	Tnfaip8l2	0	0.341096	0.34	0.001	0	HC
1270	Mmrn1	0	0.340969	0.321	0.027	0	HC
1271	Zc3hav1	0	0.34061	0.478	0.022	0	HC
1272	Ccl6	0	0.339853	0.226	0.005	0	HC
1273	Stim1	0	0.337674	0.581	0.15	0	HC
1274	Gsn	0	0.336377	0.463	0.101	0	HC
1275	Trf	0	0.336192	0.457	0.09	0	HC
1276	Gas7	0	0.333313	0.315	0.04	0	HC
1277	Mctp1	0	0.330948	0.37	0.008	0	HC
1278	Tnfaip2	0	0.3308	0.279	0.031	0	HC
1279	Cytip	0	0.329692	0.321	0.001	0	HC
1280	Stk10	0	0.325795	0.464	0.035	0	HC
1281	Slc16a6	0	0.325264	0.471	0.069	0	HC
1282	Gimap5	0	0.324724	0.346	0.016	0	HC
1283	Plekho2	0	0.324559	0.443	0.091	0	HC
1284	Erg	0	0.32367	0.357	0.057	0	HC
1285	Trim47	0	0.322945	0.362	0.028	0	HC
1286	Rab27a	0	0.322611	0.456	0.023	0	HC
1287	Mcrip2	0	0.322299	0.547	0.141	0	HC
1288	Gbp7	0	0.320977	0.402	0.013	0	HC
1289	Exoc6	0	0.317851	0.506	0.062	0	HC
1290	Otulinl	0	0.317346	0.402	0.049	0	HC
1291	Pik3cg	0	0.314962	0.454	0.008	0	HC
1292	Arhgef6	0	0.314587	0.402	0.01	0	HC
1293	Adam15	0	0.313435	0.521	0.127	0	HC
1294	Rasa3	0	0.30862	0.549	0.14	0	HC
1295	Cd300a	0	0.307768	0.335	0.009	0	HC
1296	Fmnl1	0	0.305614	0.436	0.001	0	HC
1297	Ripor2	0	0.304956	0.424	0.023	0	HC
1298	Arhgap18	0	0.303984	0.53	0.072	0	HC
1299	Itgam	0	0.303556	0.312	0.001	0	HC
1300	Fgd2	0	0.30101	0.372	0.013	0	HC
1301	Ripk3	0	0.300636	0.552	0.14	0	HC
1302	Tnfrsf13b	0	0.300414	0.373	0.006	0	HC
1303	Pnpo	0	0.299556	0.533	0.129	0	HC
1304	Tifa	0	0.29846	0.358	0.009	0	HC
1305	Sp110	0	0.2977	0.4	0.005	0	HC
1306	Arhgap9	0	0.297193	0.414	0.016	0	HC
1307	Hp	0	0.296725	0.175	0.005	0	HC
1308	Glipr1	0	0.296598	0.269	0.014	0	HC
1309	Igsf6	0	0.296019	0.283	0.004	0	HC
1310	Cd86	0	0.295674	0.302	0	0	HC
1311	Car2	0	0.295056	0.248	0.03	0	HC
1312	Fgd5	0	0.293654	0.374	0.07	0	HC
1313	Cfp	0	0.293347	0.305	0.042	0	HC
1314	Elf4	0	0.289352	0.471	0.053	0	HC
1315	Irf5	0	0.289193	0.338	0.025	0	HC
1316	Ms4a6d	0	0.286324	0.257	0.002	0	HC
1317	Tnf	0	0.286215	0.181	0.001	0	HC
1318	Lrrc25	0	0.284368	0.308	0.001	0	HC
1319	Arap3	0	0.283341	0.42	0.072	0	HC
1320	Bcl2a1b	0	0.282509	0.188	0	0	HC
1321	Tspan32	0	0.282113	0.387	0.008	0	HC
1322	Nfam1	0	0.281005	0.354	0.01	0	HC
1323	Ica1	0	0.280664	0.398	0.067	0	HC
1324	Vav1	0	0.280214	0.393	0.002	0	HC
1325	Gpr183	0	0.279504	0.238	0.011	0	HC
1326	Pstpip1	0	0.278776	0.386	0.003	0	HC
1327	P2rx1	0	0.278715	0.399	0.008	0	HC
1328	Slc7a8	0	0.276738	0.361	0.01	0	HC
1329	Myo1g	0	0.276115	0.351	0.001	0	HC
1330	Adcy7	0	0.272362	0.383	0.013	0	HC
1331	Abi3	0	0.270969	0.395	0.026	0	HC
1332	Ptprcap	0	0.270704	0.215	0.006	0	HC
1333	Cela1	0	0.270395	0.374	0.025	0	HC
1334	Slc25a45	0	0.268482	0.408	0.009	0	HC
1335	Myo1f	0	0.265583	0.329	0.001	0	HC
1336	Tnni2	0	0.265081	0.389	0.053	0	HC
1337	Ifi207	0	0.264622	0.165	0	0	HC
1338	Arhgap25	0	0.264283	0.383	0.012	0	HC
1339	Dnase2a	0	0.264183	0.343	0.043	0	HC
1340	Slc16a10	0	0.263118	0.367	0.043	0	HC
1341	Cgas	0	0.263097	0.37	0.016	0	HC
1342	S1pr1	0	0.262939	0.392	0.06	0	HC
1343	Nfe2	0	0.262879	0.33	0.007	0	HC
1344	Plaat3	0	0.261139	0.402	0.08	0	HC
1345	C5ar1	0	0.259738	0.206	0	0	HC
1346	Pik3ap1	0	0.258808	0.335	0.005	0	HC
1347	Tlr2	0	0.256694	0.274	0.01	0	HC
1348	Adgre5	0	0.253726	0.356	0.048	0	HC
1349	Slc43a2	0	0.253657	0.399	0.049	0	HC
1350	Cd200r1	0	0.253532	0.289	0.002	0	HC
1351	P2ry6	0	0.25309	0.27	0.002	0	HC
1352	Mapkapk3	0	0.251222	0.37	0.023	0	HC
1353	Gpr65	0	0.251139	0.296	0.001	0	HC
1354	Tfec	0	0.250421	0.304	0.007	0	HC
1355	Fam107b	1.16734e-307	0.635567	0.787	0.345	2.65886e-303	HC
1356	Rbm38	5.82313e-307	0.529416	0.737	0.278	1.32634e-302	HC
1357	Tspan4	5.04257e-304	0.51633	0.728	0.267	1.14855e-299	HC
1358	Pou2f2	2.81931e-301	0.423794	0.445	0.103	6.42154e-297	HC
1359	Hprt	9.21883e-301	0.848661	0.85	0.539	2.09977e-296	HC
1360	Slc48a1	2.91428e-297	0.261967	0.451	0.101	6.63786e-293	HC
1361	Rcsd1	1.0528e-296	0.27071	0.515	0.126	2.39796e-292	HC
1362	Ncl	6.94118e-296	0.865244	0.996	0.991	1.58099e-291	HC
1363	Rnase4	1.99213e-295	0.417479	0.307	0.054	4.53748e-291	HC
1364	Skap2	1.00095e-293	0.617547	0.804	0.377	2.27987e-289	HC
1365	Ppp1r18	5.56099e-293	0.509072	0.7	0.264	1.26663e-288	HC
1366	Sat1	1.39233e-292	0.729325	0.735	0.296	3.1713e-288	HC
1367	Arpc3	1.75812e-292	0.718995	0.953	0.892	4.00448e-288	HC
1368	Abcc1	5.6265e-292	0.402812	0.496	0.129	1.28155e-287	HC
1369	Psme1	1.04743e-291	0.811619	0.911	0.733	2.38573e-287	HC
1370	Ybx3	6.67722e-291	0.854129	0.945	0.807	1.52087e-286	HC
1371	Erp29	5.27862e-290	0.980697	0.941	0.861	1.20231e-285	HC
1372	Slc29a1	6.16552e-289	0.251798	0.476	0.113	1.40432e-284	HC
1373	Arrb2	1.5134e-288	0.432834	0.554	0.166	3.44707e-284	HC
1374	AI413582	8.37567e-287	0.267276	0.423	0.093	1.90773e-282	HC
1375	Clta	1.05118e-286	1.00675	0.982	0.968	2.39426e-282	HC
1376	Znrf2	1.15976e-285	0.410214	0.658	0.224	2.64159e-281	HC
1377	Zfp36l2	1.54921e-285	0.906318	0.919	0.642	3.52864e-281	HC
1378	Atp6v0b	9.28378e-285	0.872449	0.903	0.736	2.11457e-280	HC
1379	Rasip1	1.67042e-284	0.358693	0.383	0.077	3.80472e-280	HC
1380	Arpc4	5.76951e-284	0.86839	0.936	0.844	1.31412e-279	HC
1381	Nabp1	1.54085e-282	0.272718	0.375	0.075	3.5096e-278	HC
1382	Prcp	1.95533e-281	0.519524	0.693	0.247	4.45366e-277	HC
1383	Rnf141	2.78219e-277	0.334198	0.531	0.147	6.33699e-273	HC
1384	Grk2	4.07588e-276	0.506335	0.752	0.322	9.28363e-272	HC
1385	Nhp2	1.43013e-275	0.749381	0.943	0.896	3.25741e-271	HC
1386	Tmed5	9.64766e-272	0.715911	0.835	0.484	2.19745e-267	HC
1387	Ogfrl1	1.09416e-271	0.497103	0.667	0.254	2.49217e-267	HC
1388	Actr3	1.29836e-269	0.840733	0.937	0.852	2.95728e-265	HC
1389	Uchl5	1.37356e-267	0.674653	0.865	0.596	3.12857e-263	HC
1390	Slco3a1	8.97611e-267	0.557917	0.443	0.117	2.04449e-262	HC
1391	Arpc5	1.07854e-265	1.00873	0.926	0.782	2.4566e-261	HC
1392	Atp5g1	4.96049e-262	0.645933	0.986	0.97	1.12985e-257	HC
1393	Gata2	6.21714e-262	0.428915	0.399	0.093	1.41608e-257	HC
1394	Ssr4	5.32484e-261	0.729756	0.923	0.84	1.21284e-256	HC
1395	Tnfaip8	2.70276e-259	0.719619	0.862	0.562	6.15608e-255	HC
1396	Sh3bp1	1.8341e-254	0.35732	0.601	0.197	4.17753e-250	HC
1397	Sipa1	2.9909e-254	0.417717	0.698	0.256	6.81238e-250	HC
1398	Plxnd1	2.72684e-252	0.439286	0.524	0.147	6.21093e-248	HC
1399	Hspa1a	5.02951e-252	1.4628	0.715	0.352	1.14557e-247	HC
1400	H2afj	8.00531e-250	0.790933	0.897	0.76	1.82337e-245	HC
1401	Lrrfip1	3.00567e-247	0.531055	0.776	0.367	6.846e-243	HC
1402	Klf2	1.59702e-246	0.660264	0.668	0.254	3.63754e-242	HC
1403	Dusp3	1.59701e-245	0.325328	0.539	0.16	3.6375e-241	HC
1404	Ecscr	2.00411e-244	0.435141	0.462	0.122	4.56477e-240	HC
1405	Prex1	1.74476e-243	0.26206	0.531	0.154	3.97404e-239	HC
1406	Rab5if	8.69618e-243	0.721379	0.931	0.882	1.98073e-238	HC
1407	Dnajc2	1.3478e-241	0.696539	0.936	0.879	3.06987e-237	HC
1408	Pabpc1	9.17899e-241	0.635739	0.986	0.982	2.0907e-236	HC
1409	Cox4i2	2.69299e-240	0.312201	0.456	0.124	6.13382e-236	HC
1410	Mrpl36	1.087e-239	0.655764	0.874	0.621	2.47586e-235	HC
1411	Taok3	9.68207e-238	0.353601	0.524	0.162	2.20529e-233	HC
1412	Tsc22d4	2.09631e-237	0.629142	0.857	0.579	4.77477e-233	HC
1413	Arhgap6	2.01705e-235	0.257168	0.356	0.079	4.59423e-231	HC
1414	Rhog	2.87388e-233	0.516159	0.725	0.335	6.54583e-229	HC
1415	Tpd52	3.15247e-233	0.791046	0.637	0.27	7.18039e-229	HC
1416	Prr13	4.48678e-232	0.390289	0.693	0.268	1.02195e-227	HC
1417	Crlf3	1.405e-231	0.604783	0.825	0.454	3.20018e-227	HC
1418	Nfkbiz	1.77104e-230	0.398833	0.423	0.113	4.03391e-226	HC
1419	Piezo1	2.13523e-230	0.314524	0.543	0.165	4.86342e-226	HC
1420	Snx5	7.22804e-230	0.708934	0.934	0.84	1.64633e-225	HC
1421	Tomm5	1.69111e-228	0.650394	0.948	0.911	3.85184e-224	HC
1422	Kit	8.18114e-228	0.817526	0.524	0.193	1.86342e-223	HC
1423	Ly6e	2.67864e-227	0.913776	0.757	0.446	6.10113e-223	HC
1424	Ppp1r13b	9.35025e-226	0.258449	0.461	0.125	2.12971e-221	HC
1425	Rpl4	4.94759e-224	0.404509	0.995	0.992	1.12691e-219	HC
1426	Rps25	1.14829e-223	0.326435	1	0.995	2.61546e-219	HC
1427	Ets2	1.238e-223	0.566562	0.745	0.338	2.8198e-219	HC
1428	Hexa	1.45841e-221	0.550225	0.739	0.347	3.32183e-217	HC
1429	Acer3	1.56549e-221	0.296859	0.517	0.161	3.56571e-217	HC
1430	Rab8b	5.71196e-221	0.40112	0.671	0.272	1.30101e-216	HC
1431	Tuba1c	4.91175e-220	0.798426	0.751	0.388	1.11875e-215	HC
1432	Ptbp3	5.85013e-219	0.664655	0.91	0.705	1.33248e-214	HC
1433	Fnbp1	9.74308e-219	0.417558	0.71	0.301	2.21918e-214	HC
1434	Rnf130	2.65978e-218	0.591957	0.779	0.449	6.05818e-214	HC
1435	Fli1	4.54098e-218	0.585218	0.824	0.414	1.0343e-213	HC
1436	Rbfa	5.1835e-217	0.606645	0.723	0.371	1.18065e-212	HC
1437	Prps2	5.38381e-215	0.308012	0.566	0.195	1.22627e-210	HC
1438	Anxa7	2.34338e-213	0.330472	0.634	0.24	5.33751e-209	HC
1439	BC005537	2.85912e-213	0.753019	0.866	0.611	6.51221e-209	HC
1440	Tgm2	1.08497e-212	0.26218	0.295	0.062	2.47123e-208	HC
1441	Blvra	1.33531e-212	0.299143	0.524	0.169	3.04143e-208	HC
1442	Arl6ip5	3.02314e-212	0.476348	0.711	0.327	6.8858e-208	HC
1443	Atic	3.82739e-212	0.621934	0.882	0.674	8.71765e-208	HC
1444	Rps12	3.03047e-210	0.340746	0.999	0.998	6.9025e-206	HC
1445	Rreb1	2.61053e-208	0.432493	0.681	0.283	5.946e-204	HC
1446	Nop10	2.896e-208	0.618254	0.963	0.947	6.59622e-204	HC
1447	Wdr12	4.55614e-208	0.623823	0.844	0.6	1.03775e-203	HC
1448	Ripk1	9.65085e-208	0.264563	0.541	0.176	2.19817e-203	HC
1449	Ide	1.11457e-207	0.373596	0.673	0.275	2.53867e-203	HC
1450	Tacc1	2.7325e-206	0.495396	0.735	0.359	6.22381e-202	HC
1451	Itm2b	3.01869e-206	0.73655	0.931	0.764	6.87568e-202	HC
1452	Tln1	1.85568e-205	0.640332	0.923	0.788	4.22669e-201	HC
1453	Phgdh	1.16948e-203	0.714795	0.893	0.707	2.66372e-199	HC
1454	Adgrf5	1.08915e-202	0.369858	0.28	0.058	2.48077e-198	HC
1455	Frmd8	7.04209e-202	0.316936	0.61	0.227	1.60398e-197	HC
1456	Pon2	5.34159e-201	0.3269	0.629	0.236	1.21666e-196	HC
1457	Card19	3.60339e-200	0.293525	0.532	0.177	8.20743e-196	HC
1458	Ccdc12	4.07549e-200	0.565639	0.904	0.76	9.28275e-196	HC
1459	Eif5a	2.62011e-199	0.458093	0.996	0.988	5.96782e-195	HC
1460	Exosc5	9.56688e-199	0.55083	0.841	0.557	2.17905e-194	HC
1461	Rpl36al	8.99143e-197	0.46677	0.992	0.986	2.04798e-192	HC
1462	Selenop	2.61573e-196	0.741211	0.591	0.241	5.95785e-192	HC
1463	Vasp	2.81792e-196	0.503259	0.847	0.513	6.41837e-192	HC
1464	Cox17	1.57344e-195	0.617303	0.925	0.807	3.58382e-191	HC
1465	Ifnar2	1.90694e-194	0.450664	0.681	0.314	4.34343e-190	HC
1466	Mthfd1l	2.82108e-194	0.320746	0.57	0.208	6.42558e-190	HC
1467	Glud1	1.36864e-193	0.583576	0.888	0.702	3.11736e-189	HC
1468	Rps6	2.59449e-192	0.292512	0.999	0.995	5.90947e-188	HC
1469	Dazap2	4.30773e-192	0.541472	0.847	0.615	9.81172e-188	HC
1470	Srm	1.0192e-191	0.728605	0.909	0.796	2.32142e-187	HC
1471	Twf2	6.7839e-191	0.565939	0.766	0.445	1.54517e-186	HC
1472	Lbr	1.3533e-189	0.594568	0.866	0.602	3.08241e-185	HC
1473	Nr4a2	2.8866e-187	0.687969	0.453	0.154	6.57481e-183	HC
1474	Llph	3.34643e-187	0.568037	0.931	0.877	7.62216e-183	HC
1475	Rnasel	2.45276e-185	0.324099	0.358	0.097	5.58664e-181	HC
1476	Nab1	5.80461e-183	0.338457	0.651	0.266	1.32212e-178	HC
1477	Gls	1.51349e-182	0.559718	0.85	0.541	3.44728e-178	HC
1478	AI506816	4.78957e-182	0.62035	0.848	0.623	1.09092e-177	HC
1479	Tmem14c	1.54195e-181	0.550921	0.928	0.891	3.5121e-177	HC
1480	Etv6	1.78642e-181	0.484203	0.69	0.327	4.06892e-177	HC
1481	Fosl2	2.41832e-180	0.320206	0.411	0.12	5.50821e-176	HC
1482	Snx2	8.62865e-179	1.30039	0.808	0.565	1.96535e-174	HC
1483	Bcap29	2.33655e-177	0.35997	0.653	0.297	5.32195e-173	HC
1484	Cmtm7	2.11759e-176	0.692236	0.81	0.559	4.82324e-172	HC
1485	Slc1a5	4.30394e-176	0.284506	0.565	0.21	9.80308e-172	HC
1486	Cib1	2.20685e-175	0.51324	0.766	0.45	5.02654e-171	HC
1487	D1Ertd622e	1.93884e-174	0.285299	0.435	0.142	4.4161e-170	HC
1488	Atp6v0e	3.52219e-174	0.582652	0.888	0.754	8.0225e-170	HC
1489	Rab11a	4.14841e-174	0.653541	0.882	0.69	9.44884e-170	HC
1490	Cdk6	1.51834e-173	0.490993	0.687	0.334	3.45832e-169	HC
1491	Ssh2	6.70883e-172	0.363462	0.568	0.227	1.52807e-167	HC
1492	Swap70	9.78865e-172	0.382534	0.688	0.314	2.22956e-167	HC
1493	Capza2	2.41241e-171	0.652576	0.945	0.884	5.49474e-167	HC
1494	Agpat5	2.58049e-171	0.514149	0.813	0.552	5.87757e-167	HC
1495	Pa2g4	4.5123e-171	0.597422	0.938	0.91	1.02777e-166	HC
1496	Slc7a1	9.02045e-171	0.296916	0.534	0.198	2.05459e-166	HC
1497	Shmt2	1.37571e-170	0.448795	0.723	0.393	3.13346e-166	HC
1498	Mrpl57	3.02074e-170	0.524368	0.896	0.777	6.88033e-166	HC
1499	Scamp2	4.06219e-167	0.441807	0.695	0.348	9.25246e-163	HC
1500	Nomo1	5.13348e-166	0.337682	0.621	0.266	1.16925e-161	HC
1501	Inka1	1.85067e-165	0.432482	0.728	0.366	4.21528e-161	HC
1502	Calm1	3.14297e-165	0.524795	0.994	0.985	7.15874e-161	HC
1503	AY036118	6.86913e-165	0.810847	0.902	0.645	1.56458e-160	HC
1504	Pgd	4.33763e-164	0.575145	0.849	0.651	9.87983e-160	HC
1505	Gm42418	3.96648e-163	0.759684	0.986	0.976	9.03444e-159	HC
1506	Ntpcr	4.26585e-163	0.342924	0.566	0.234	9.71633e-159	HC
1507	Pkn1	1.66106e-161	0.316075	0.623	0.269	3.78339e-157	HC
1508	Mfsd1	1.84637e-160	0.48822	0.654	0.324	4.20548e-156	HC
1509	Cldn5	2.10341e-160	0.319748	0.314	0.08	4.79093e-156	HC
1510	Iqgap2	4.30122e-160	0.384262	0.626	0.282	9.7969e-156	HC
1511	Nfkb1	1.05762e-159	0.318449	0.648	0.289	2.40893e-155	HC
1512	Rplp1	1.14387e-159	0.34227	1	0.998	2.6054e-155	HC
1513	Nr2c2ap	1.80728e-159	0.313268	0.686	0.322	4.11645e-155	HC
1514	Nop56	3.27355e-159	0.554872	0.946	0.906	7.45616e-155	HC
1515	Baz1a	6.78119e-159	0.541992	0.801	0.522	1.54455e-154	HC
1516	Slk	2.2567e-158	0.596221	0.845	0.565	5.14009e-154	HC
1517	Timm8a1	2.29012e-157	0.552631	0.871	0.737	5.2162e-153	HC
1518	Morc3	4.99586e-157	0.466628	0.765	0.463	1.13791e-152	HC
1519	Rnaset2a	5.72675e-157	0.313705	0.642	0.283	1.30438e-152	HC
1520	B4galt1	1.87004e-156	0.343024	0.671	0.314	4.25939e-152	HC
1521	Cdk17	4.05094e-155	0.394425	0.614	0.27	9.22683e-151	HC
1522	Tkt	6.1559e-155	0.47909	0.953	0.913	1.40213e-150	HC
1523	Snhg15	7.44362e-155	0.56807	0.785	0.494	1.69543e-150	HC
1524	Zfp710	8.43054e-154	0.26562	0.533	0.209	1.92022e-149	HC
1525	Smap2	3.30464e-153	0.379169	0.736	0.391	7.52698e-149	HC
1526	Ddx21	1.35221e-152	0.573776	0.906	0.743	3.07993e-148	HC
1527	Rel	2.49436e-152	0.284761	0.403	0.133	5.6814e-148	HC
1528	Clic1	4.5012e-152	0.527374	0.962	0.92	1.02524e-147	HC
1529	Hsp90aa1	3.09593e-151	0.498136	0.996	0.995	7.05159e-147	HC
1530	Gabarapl1	5.41836e-151	0.454016	0.691	0.356	1.23414e-146	HC
1531	Uvrag	1.49405e-150	0.295245	0.59	0.249	3.40299e-146	HC
1532	Ncoa4	6.20926e-150	0.344873	0.643	0.298	1.41428e-145	HC
1533	Ssbp4	1.18151e-149	0.407407	0.797	0.472	2.69112e-145	HC
1534	Rnpep	2.25845e-149	0.552827	0.692	0.396	5.14407e-145	HC
1535	Tnfrsf1a	2.54116e-149	0.316744	0.621	0.274	5.78799e-145	HC
1536	Rps27l	1.48301e-147	0.393315	0.98	0.976	3.37784e-143	HC
1537	Fam49b	2.5611e-147	0.525544	0.87	0.71	5.83342e-143	HC
1538	Tspan14	1.27911e-146	0.348878	0.675	0.321	2.91343e-142	HC
1539	Zfp800	4.02359e-145	0.341848	0.641	0.303	9.16452e-141	HC
1540	Atp6v1f	5.34148e-145	0.497883	0.917	0.864	1.21663e-140	HC
1541	Cap1	1.39479e-144	0.444995	0.722	0.426	3.17691e-140	HC
1542	S100a6	1.03638e-143	0.506452	0.483	0.18	2.36056e-139	HC
1543	Wasf2	1.17779e-142	0.486376	0.874	0.685	2.68266e-138	HC
1544	Ipo11	6.90743e-142	0.443488	0.717	0.395	1.57331e-137	HC
1545	Pik3r1	2.77035e-141	0.338093	0.677	0.326	6.31004e-137	HC
1546	Samhd1	4.42198e-141	0.532154	0.67	0.379	1.00719e-136	HC
1547	Git2	4.70138e-141	0.342979	0.666	0.315	1.07083e-136	HC
1548	Grb2	8.92952e-141	0.460043	0.848	0.673	2.03388e-136	HC
1549	Pitpna	3.07645e-140	0.457888	0.853	0.671	7.00723e-136	HC
1550	Ralb	1.48452e-139	0.488101	0.798	0.511	3.38129e-135	HC
1551	Cnbp	2.06826e-139	0.386209	0.98	0.972	4.71087e-135	HC
1552	Akap13	2.19233e-139	0.460954	0.822	0.549	4.99347e-135	HC
1553	Gadd45gip1	2.82264e-136	0.484931	0.884	0.791	6.42913e-132	HC
1554	Mtdh	3.39795e-135	0.468156	0.952	0.946	7.7395e-131	HC
1555	Lactb	1.25427e-134	0.367864	0.687	0.369	2.85685e-130	HC
1556	Ccdc115	1.27044e-134	0.385995	0.758	0.478	2.89368e-130	HC
1557	Cdc42se1	7.27667e-134	0.382267	0.751	0.426	1.65741e-129	HC
1558	Rnasek	1.28043e-133	0.46239	0.885	0.725	2.91644e-129	HC
1559	Mybbp1a	2.37451e-133	0.486607	0.893	0.781	5.40842e-129	HC
1560	2410006H16Rik	3.6992e-133	0.560782	0.951	0.913	8.42568e-129	HC
1561	Wdr89	5.60264e-133	0.449951	0.874	0.707	1.27611e-128	HC
1562	Gtf3a	5.95414e-133	0.432929	0.826	0.607	1.35617e-128	HC
1563	Bri3bp	7.12871e-131	0.464263	0.803	0.564	1.62371e-126	HC
1564	Irak1	2.259e-130	0.385119	0.767	0.476	5.14533e-126	HC
1565	Cluh	2.63367e-130	0.271996	0.618	0.291	5.99871e-126	HC
1566	Zeb2	5.97329e-130	0.625269	0.851	0.593	1.36054e-125	HC
1567	Limd2	1.39751e-129	0.474562	0.922	0.834	3.1831e-125	HC
1568	Rpl27	1.80815e-129	0.339167	0.998	0.995	4.11842e-125	HC
1569	Cenpx	2.08821e-129	0.450573	0.89	0.749	4.75632e-125	HC
1570	Micos10	3.01735e-129	0.38916	0.956	0.95	6.87261e-125	HC
1571	2022-03-02	7.92761e-129	0.323451	0.722	0.394	1.80567e-124	HC
1572	Mrps28	8.06626e-129	0.436832	0.838	0.631	1.83725e-124	HC
1573	Gnai2	1.14407e-128	0.46117	0.972	0.96	2.60584e-124	HC
1574	Anp32b	1.73093e-128	0.360545	0.995	0.987	3.94254e-124	HC
1575	Tmem176b	2.7524e-127	0.595032	0.63	0.35	6.26914e-123	HC
1576	Eps15	4.5339e-127	0.261341	0.558	0.24	1.03269e-122	HC
1577	Adipor2	1.90815e-126	0.352899	0.706	0.379	4.34619e-122	HC
1578	Slfn9	4.12039e-126	0.311188	0.444	0.169	9.385e-122	HC
1579	Edem1	2.11533e-125	0.315883	0.555	0.262	4.81808e-121	HC
1580	Serbp1	1.78929e-124	0.310581	0.992	0.991	4.07547e-120	HC
1581	Npepl1	2.75676e-124	0.275724	0.679	0.337	6.27907e-120	HC
1582	Cr1l	4.58319e-123	0.378417	0.688	0.368	1.04391e-118	HC
1583	Nfe2l2	5.46809e-123	0.57027	0.707	0.437	1.24547e-118	HC
1584	Pak2	2.25762e-122	0.420239	0.919	0.846	5.14218e-118	HC
1585	Rgs19	2.69159e-122	0.333112	0.686	0.376	6.13063e-118	HC
1586	Glrx	1.90081e-121	0.334031	0.488	0.213	4.32948e-117	HC
1587	Kctd12	3.82793e-121	0.625098	0.603	0.34	8.71888e-117	HC
1588	Ankrd13a	9.54022e-121	0.303884	0.659	0.343	2.17298e-116	HC
1589	Gpi1	5.46907e-120	0.482219	0.931	0.873	1.24569e-115	HC
1590	Nsun2	5.5781e-120	0.418764	0.85	0.667	1.27052e-115	HC
1591	Necap2	2.19967e-119	0.31746	0.649	0.334	5.0102e-115	HC
1592	Myzap	3.49306e-119	0.254555	0.215	0.054	7.95615e-115	HC
1593	Bcl11a	4.82037e-119	0.650485	0.595	0.334	1.09794e-114	HC
1594	Tmem176a	7.11737e-119	0.386501	0.556	0.265	1.62112e-114	HC
1595	Dusp1	1.35164e-118	1.00183	0.692	0.452	3.07863e-114	HC
1596	Acadm	1.46272e-118	0.285988	0.681	0.354	3.33163e-114	HC
1597	Mgat2	3.46456e-118	0.354575	0.768	0.467	7.89124e-114	HC
1598	Tmbim4	7.73098e-118	0.377479	0.778	0.479	1.76089e-113	HC
1599	Ampd2	8.5857e-118	0.251038	0.541	0.235	1.95556e-113	HC
1600	Nop58	1.30995e-117	0.445866	0.955	0.931	2.98367e-113	HC
1601	Cyp26b1	2.12342e-117	0.285575	0.224	0.058	4.83652e-113	HC
1602	Rac1	1.89995e-116	0.411733	0.939	0.92	4.32751e-112	HC
1603	Larp1	2.52516e-116	0.433035	0.841	0.657	5.75156e-112	HC
1604	Rab21	3.35639e-116	0.322228	0.737	0.416	7.64486e-112	HC
1605	Timm10b	3.45085e-116	0.441183	0.914	0.858	7.86001e-112	HC
1606	Junb	1.71448e-115	0.569432	0.74	0.437	3.90506e-111	HC
1607	Nubp2	2.89359e-115	0.295693	0.654	0.355	6.59074e-111	HC
1608	Gpatch4	3.21989e-115	0.428534	0.822	0.603	7.33395e-111	HC
1609	Ddx39	4.67215e-115	0.478995	0.883	0.798	1.06418e-110	HC
1610	Actb	5.2596e-115	0.522857	1	0.999	1.19798e-110	HC
1611	Tfpi	1.08144e-114	0.272206	0.601	0.276	2.46319e-110	HC
1612	Gnl3	1.74613e-114	0.475102	0.921	0.858	3.97717e-110	HC
1613	Prkab1	3.20272e-114	0.315611	0.656	0.338	7.29484e-110	HC
1614	Tomm20	5.86793e-114	0.358386	0.966	0.971	1.33654e-109	HC
1615	Cdc34	6.53938e-114	0.425971	0.9	0.806	1.48947e-109	HC
1616	Mob1a	1.23044e-113	0.4124	0.793	0.556	2.80258e-109	HC
1617	Snx3	1.78648e-113	0.466622	0.921	0.87	4.06905e-109	HC
1618	Anxa3	6.53403e-113	0.497361	0.533	0.265	1.48826e-108	HC
1619	Fchsd2	6.6514e-113	0.340873	0.618	0.315	1.51499e-108	HC
1620	Arid3a	1.01953e-112	0.469603	0.817	0.626	2.32218e-108	HC
1621	Tram1	1.28065e-112	0.387424	0.803	0.566	2.91693e-108	HC
1622	C1qbp	1.36612e-112	0.459208	0.952	0.933	3.11162e-108	HC
1623	Slc3a2	2.54372e-112	0.469617	0.821	0.632	5.79383e-108	HC
1624	Psat1	2.99851e-112	0.430648	0.776	0.561	6.82971e-108	HC
1625	Asah1	3.14814e-112	0.358169	0.711	0.42	7.17051e-108	HC
1626	Psma1	4.0615e-112	0.38124	0.939	0.915	9.25088e-108	HC
1627	Atp6v1b2	6.91389e-112	0.412591	0.688	0.423	1.57478e-107	HC
1628	Hspa4	7.37635e-112	0.406221	0.943	0.918	1.68011e-107	HC
1629	Haus4	3.95749e-111	0.27793	0.64	0.327	9.01398e-107	HC
1630	Syce2	4.94831e-111	0.433798	0.762	0.503	1.12708e-106	HC
1631	Cotl1	9.72599e-111	0.675695	0.875	0.735	2.21529e-106	HC
1632	Vps36	1.33761e-110	0.420675	0.879	0.749	3.04668e-106	HC
1633	Aup1	1.49473e-110	0.32918	0.728	0.442	3.40455e-106	HC
1634	Klf6	1.56889e-110	0.780873	0.799	0.594	3.57347e-106	HC
1635	Snhg12	5.22928e-110	0.594097	0.867	0.715	1.19107e-105	HC
1636	Eif4a1	5.87339e-110	0.297767	0.996	0.988	1.33778e-105	HC
1637	Rogdi	1.09684e-109	0.261984	0.448	0.191	2.49826e-105	HC
1638	Chchd4	4.37716e-109	0.437298	0.809	0.599	9.96985e-105	HC
1639	Dkc1	1.33171e-108	0.460053	0.898	0.798	3.03323e-104	HC
1640	Dnm2	1.56084e-108	0.252329	0.649	0.329	3.55513e-104	HC
1641	Dgkz	1.71489e-107	0.304133	0.677	0.378	3.906e-103	HC
1642	Bmp2k	5.33289e-107	0.315791	0.46	0.205	1.21467e-102	HC
1643	Ctsd	1.84122e-106	0.610405	0.801	0.574	4.19375e-102	HC
1644	Jmjd1c	2.26883e-106	0.43337	0.813	0.568	5.16771e-102	HC
1645	Ndufa8	6.4268e-106	0.376805	0.901	0.836	1.46383e-101	HC
1646	Ctsb	6.75024e-106	1.40275	0.753	0.566	1.5375e-101	HC
1647	Ifrd2	9.89642e-106	0.258979	0.644	0.336	2.25411e-101	HC
1648	Stk4	1.12385e-105	0.326177	0.69	0.4	2.5598e-101	HC
1649	Idh3a	1.7146e-105	0.350175	0.768	0.524	3.90535e-101	HC
1650	Dleu2	2.42541e-105	0.281142	0.496	0.226	5.52436e-101	HC
1651	Psme2	6.34029e-105	0.406536	0.831	0.655	1.44413e-100	HC
1652	Gart	8.56658e-105	0.350721	0.79	0.552	1.95121e-100	HC
1653	Hspe1	9.16941e-105	0.368798	0.997	0.988	2.08852e-100	HC
1654	Ebna1bp2	2.49049e-104	0.392101	0.898	0.805	5.67259e-100	HC
1655	Irf2bp2	4.75576e-104	0.368309	0.76	0.479	1.08322e-99	HC
1656	Sdcbp	1.1755e-103	0.451998	0.865	0.712	2.67744e-99	HC
1657	Gclm	1.30651e-103	0.297173	0.667	0.37	2.97583e-99	HC
1658	Impa2	1.64103e-103	0.251433	0.622	0.32	3.73778e-99	HC
1659	Ctsz	2.64005e-103	1.2269	0.757	0.611	6.01323e-99	HC
1660	Ctsa	3.19413e-102	0.404926	0.677	0.412	7.27528e-98	HC
1661	Tob2	4.95149e-102	0.297505	0.621	0.327	1.1278e-97	HC
1662	Fbl	5.91516e-102	0.357679	0.937	0.912	1.3473e-97	HC
1663	Ppp2r5a	6.76769e-102	0.314592	0.71	0.426	1.54148e-97	HC
1664	Commd7	1.05622e-101	0.350358	0.796	0.585	2.40574e-97	HC
1665	Map2k3	1.2303e-101	0.281645	0.692	0.398	2.80226e-97	HC
1666	Tomm70a	1.31207e-101	0.406234	0.897	0.78	2.98851e-97	HC
1667	Colgalt1	1.32802e-101	0.400371	0.812	0.592	3.02483e-97	HC
1668	Ubc	1.72092e-101	0.488515	0.972	0.944	3.91974e-97	HC
1669	Slc6a6	3.38555e-101	0.373516	0.788	0.525	7.71126e-97	HC
1670	Hmox1	1.49745e-100	0.780929	0.415	0.18	3.41074e-96	HC
1671	Polr1d	5.44107e-100	0.352706	0.952	0.944	1.23931e-95	HC
1672	Tmem37	6.51036e-100	0.287926	0.317	0.112	1.48286e-95	HC
1673	Atp6v0c	7.58508e-100	0.51451	0.962	0.941	1.72765e-95	HC
1674	Litaf	1.36037e-99	0.436767	0.746	0.497	3.09852e-95	HC
1675	Eea1	3.2554e-99	0.342535	0.728	0.444	7.41482e-95	HC
1676	Reep5	4.54866e-99	0.413254	0.819	0.65	1.03605e-94	HC
1677	Diaph1	1.10796e-97	0.293743	0.654	0.353	2.52359e-93	HC
1678	1810037I17Rik	1.28268e-97	0.366355	0.921	0.843	2.92155e-93	HC
1679	Fkbp1a	1.30386e-97	0.313176	0.972	0.958	2.96981e-93	HC
1680	Sod2	2.43194e-97	0.390206	0.843	0.663	5.53923e-93	HC
1681	B9d2	2.86732e-97	0.278372	0.578	0.291	6.5309e-93	HC
1682	Nop2	2.94943e-97	0.277232	0.673	0.386	6.71793e-93	HC
1683	G6pdx	3.52274e-97	0.260863	0.462	0.213	8.02373e-93	HC
1684	Aprt	4.10285e-97	0.46973	0.936	0.92	9.34505e-93	HC
1685	Rab5c	1.23983e-96	0.369296	0.822	0.612	2.82396e-92	HC
1686	Lamtor5	1.6786e-96	0.353622	0.879	0.791	3.82334e-92	HC
1687	Ccnl1	3.62967e-96	0.420282	0.907	0.836	8.2673e-92	HC
1688	Myh9	4.13739e-96	0.361882	0.813	0.548	9.42373e-92	HC
1689	Usp15	1.17551e-95	0.373323	0.817	0.6	2.67747e-91	HC
1690	Pomp	1.26282e-95	0.330327	0.968	0.963	2.87633e-91	HC
1691	Larp4b	1.31646e-95	0.383989	0.842	0.681	2.9985e-91	HC
1692	Coro1c	1.4915e-95	0.329152	0.795	0.542	3.3972e-91	HC
1693	Otulin	1.58089e-95	0.318723	0.726	0.458	3.60079e-91	HC
1694	Snu13	2.47856e-95	0.338012	0.975	0.964	5.64542e-91	HC
1695	Hapln1	3.63067e-95	0.481572	0.454	0.211	8.26958e-91	HC
1696	Pdcd6ip	7.81589e-95	0.328322	0.773	0.526	1.78023e-90	HC
1697	Cox4i1	1.308e-94	0.292687	0.998	0.988	2.97922e-90	HC
1698	Imp4	2.02401e-94	0.326265	0.815	0.609	4.6101e-90	HC
1699	Ifitm1	1.08525e-93	0.693467	0.585	0.323	2.47187e-89	HC
1700	Ormdl2	2.20503e-93	0.261339	0.64	0.351	5.02239e-89	HC
1701	1190007I07Rik	4.18964e-93	0.272394	0.695	0.405	9.54274e-89	HC
1702	Rabggtb	4.84092e-93	0.394161	0.859	0.706	1.10262e-88	HC
1703	Trappc5	5.6769e-93	0.370965	0.844	0.672	1.29303e-88	HC
1704	Ftsj3	6.62136e-93	0.352455	0.801	0.592	1.50815e-88	HC
1705	Atp5l	8.39004e-93	0.295644	0.98	0.977	1.911e-88	HC
1706	Mrps26	3.57732e-92	0.381847	0.833	0.704	8.14806e-88	HC
1707	Adsl	3.95098e-92	0.352382	0.777	0.542	8.99915e-88	HC
1708	Lman2	4.08388e-92	0.362916	0.828	0.65	9.30186e-88	HC
1709	Hspa9	7.48223e-92	0.362098	0.946	0.895	1.70423e-87	HC
1710	Crip1	8.31377e-92	0.267541	0.668	0.362	1.89363e-87	HC
1711	Lpl	1.08196e-91	1.09072	0.46	0.262	2.46438e-87	HC
1712	Lamp1	4.16609e-91	0.544323	0.907	0.847	9.48909e-87	HC
1713	Zbtb11	6.21032e-91	0.25128	0.643	0.346	1.41452e-86	HC
1714	Sypl	3.76818e-90	0.33951	0.793	0.555	8.58278e-86	HC
1715	Plec	5.05549e-90	0.28516	0.515	0.246	1.15149e-85	HC
1716	Nt5c	7.74887e-90	0.333551	0.749	0.527	1.76496e-85	HC
1717	Cdc42	1.27392e-89	0.324856	0.972	0.97	2.9016e-85	HC
1718	Rps27rt	1.31525e-89	0.358643	0.858	0.658	2.99574e-85	HC
1719	Csk	3.07917e-89	0.308801	0.76	0.514	7.01343e-85	HC
1720	Mrps18b	1.03169e-88	0.326292	0.778	0.561	2.34988e-84	HC
1721	Wdr18	2.04469e-88	0.342155	0.866	0.717	4.65718e-84	HC
1722	Zfp593	3.81064e-88	0.286562	0.668	0.404	8.67949e-84	HC
1723	Tomm34	1.06444e-87	0.256875	0.656	0.366	2.42448e-83	HC
1724	Sft2d1	1.17102e-87	0.261594	0.627	0.343	2.66722e-83	HC
1725	2610507B11Rik	2.72896e-87	0.311985	0.748	0.487	6.21576e-83	HC
1726	Cd164	2.86445e-87	0.50295	0.817	0.668	6.52435e-83	HC
1727	Mpc2	4.23684e-87	0.373872	0.825	0.664	9.65026e-83	HC
1728	Vps26a	4.91536e-87	0.321981	0.646	0.388	1.11957e-82	HC
1729	Nolc1	5.9541e-87	0.416048	0.9	0.831	1.35616e-82	HC
1730	Mmd	1.775e-86	0.306225	0.621	0.353	4.04291e-82	HC
1731	Sde2	2.55107e-86	0.391181	0.823	0.656	5.81058e-82	HC
1732	Kmt5a	2.98653e-86	0.367392	0.882	0.769	6.80241e-82	HC
1733	Mcl1	4.80426e-86	0.423742	0.926	0.872	1.09427e-81	HC
1734	Spcs3	1.09472e-85	0.302225	0.714	0.455	2.49345e-81	HC
1735	Bop1	1.41021e-85	0.25985	0.654	0.377	3.21205e-81	HC
1736	Pts	2.94582e-85	0.269108	0.694	0.419	6.7097e-81	HC
1737	Wdr1	5.14461e-85	0.349021	0.83	0.656	1.17179e-80	HC
1738	Cbl	7.56171e-85	0.325703	0.767	0.523	1.72233e-80	HC
1739	Eif3b	8.74109e-85	0.339835	0.915	0.841	1.99096e-80	HC
1740	Atg3	2.77263e-84	0.294005	0.713	0.463	6.31521e-80	HC
1741	Pes1	2.93805e-84	0.309938	0.768	0.549	6.69199e-80	HC
1742	Aldoa	3.49223e-84	0.504014	0.975	0.965	7.95425e-80	HC
1743	Mapk14	4.39515e-84	0.262864	0.672	0.399	1.00108e-79	HC
1744	Fam120a	5.01771e-84	0.318577	0.805	0.582	1.14288e-79	HC
1745	Eif2s2	5.18904e-84	0.327801	0.979	0.98	1.18191e-79	HC
1746	Jtb	8.10601e-84	0.303251	0.747	0.511	1.84631e-79	HC
1747	Mdh2	8.94042e-84	0.312961	0.947	0.932	2.03636e-79	HC
1748	Zfas1	1.88241e-83	0.474639	0.93	0.896	4.28756e-79	HC
1749	Capza1	2.81687e-83	0.340285	0.854	0.74	6.41598e-79	HC
1750	Tcof1	4.00007e-83	0.358596	0.869	0.741	9.11095e-79	HC
1751	Mapkapk2	9.32331e-83	0.351511	0.775	0.588	2.12357e-78	HC
1752	M6pr	9.9165e-83	0.325391	0.76	0.52	2.25868e-78	HC
1753	Mydgf	2.91699e-82	0.337023	0.868	0.754	6.64404e-78	HC
1754	Capzb	3.7686e-82	0.356867	0.923	0.893	8.58373e-78	HC
1755	Prpf38b	6.06122e-82	0.362547	0.896	0.852	1.38056e-77	HC
1756	Wdr43	7.70562e-82	0.369019	0.886	0.801	1.75511e-77	HC
1757	Tmbim6	8.99287e-82	0.343103	0.891	0.766	2.04831e-77	HC
1758	Bola2	1.00039e-81	0.366877	0.928	0.899	2.27858e-77	HC
1759	Banf1	2.00167e-81	0.323904	0.95	0.938	4.5592e-77	HC
1760	Htra2	4.16591e-81	0.30379	0.714	0.454	9.4887e-77	HC
1761	Nol7	5.6035e-81	0.341071	0.915	0.872	1.27631e-76	HC
1762	Eif4a2	5.73524e-81	0.374056	0.923	0.881	1.30632e-76	HC
1763	Ednrb	7.21853e-81	0.354182	0.294	0.111	1.64417e-76	HC
1764	Adam10	9.85802e-81	0.367034	0.802	0.565	2.24536e-76	HC
1765	Zfpm1	1.48711e-80	0.275069	0.402	0.186	3.38719e-76	HC
1766	Cers2	1.73437e-80	0.269214	0.737	0.463	3.95037e-76	HC
1767	Arhgef2	5.3214e-80	0.305944	0.725	0.463	1.21205e-75	HC
1768	Zfp706	7.74016e-80	0.317436	0.928	0.924	1.76298e-75	HC
1769	Fut8	7.95072e-80	0.446433	0.544	0.313	1.81094e-75	HC
1770	Prkar2b	1.82508e-79	0.261478	0.523	0.28	4.15699e-75	HC
1771	Mrps24	3.44353e-79	0.312187	0.893	0.853	7.84333e-75	HC
1772	Atp11b	6.22916e-79	0.301577	0.733	0.46	1.41882e-74	HC
1773	Cycs	8.50223e-79	0.363606	0.955	0.95	1.93655e-74	HC
1774	Grn	9.54024e-79	0.348404	0.548	0.301	2.17298e-74	HC
1775	Oser1	9.62605e-79	0.309604	0.731	0.514	2.19252e-74	HC
1776	Rab3il1	1.31958e-78	0.376313	0.451	0.239	3.00562e-74	HC
1777	Rad50	1.55666e-78	0.38952	0.813	0.647	3.5456e-74	HC
1778	Coa5	1.81476e-78	0.255797	0.604	0.344	4.13348e-74	HC
1779	Gtf2h1	7.05257e-78	0.287376	0.703	0.476	1.60636e-73	HC
1780	Gspt1	7.96255e-78	0.301541	0.941	0.926	1.81363e-73	HC
1781	Naa50	1.00864e-77	0.327159	0.902	0.834	2.29738e-73	HC
1782	Mrpl12	3.45573e-77	0.340824	0.917	0.898	7.87113e-73	HC
1783	Zfp608	5.64629e-77	0.452898	0.716	0.488	1.28606e-72	HC
1784	Plvap	6.93875e-77	0.306475	0.378	0.171	1.58044e-72	HC
1785	Picalm	1.0471e-76	0.42098	0.817	0.651	2.38499e-72	HC
1786	Tm9sf2	1.16335e-76	0.327857	0.83	0.648	2.64977e-72	HC
1787	Eif6	1.31449e-76	0.319375	0.904	0.836	2.99402e-72	HC
1788	Pde3b	2.14522e-76	0.255769	0.552	0.298	4.88618e-72	HC
1789	Atp1b3	2.41381e-76	0.362028	0.849	0.718	5.49793e-72	HC
1790	Tubb6	8.68444e-76	0.287108	0.64	0.386	1.97805e-71	HC
1791	Mrpl18	1.06973e-75	0.342765	0.925	0.907	2.43653e-71	HC
1792	Polr2f	2.01041e-75	0.313592	0.959	0.945	4.57911e-71	HC
1793	Tm9sf3	3.08955e-75	0.334329	0.908	0.841	7.03706e-71	HC
1794	Asxl2	4.8112e-75	0.269022	0.703	0.436	1.09585e-70	HC
1795	Lamtor4	6.35142e-75	0.311365	0.802	0.649	1.44666e-70	HC
1796	Atp6ap2	2.57138e-74	0.286612	0.638	0.394	5.85683e-70	HC
1797	Vdac2	5.75302e-74	0.296718	0.948	0.947	1.31037e-69	HC
1798	Zyx	5.82562e-74	0.307275	0.819	0.612	1.3269e-69	HC
1799	Psme3	6.1965e-74	0.27444	0.749	0.531	1.41138e-69	HC
1800	Ino80e	8.84967e-74	0.266547	0.715	0.486	2.01569e-69	HC
1801	Pten	9.1943e-74	0.286249	0.796	0.564	2.09419e-69	HC
1802	Psap	1.0443e-73	0.580908	0.797	0.639	2.37861e-69	HC
1803	Gar1	1.73142e-73	0.328654	0.879	0.782	3.94366e-69	HC
1804	Hspa8	6.72064e-73	0.263742	0.998	0.997	1.53076e-68	HC
1805	Ppid	8.03782e-73	0.311989	0.916	0.869	1.83077e-68	HC
1806	Pum3	9.67519e-73	0.314218	0.858	0.7	2.20372e-68	HC
1807	Prdx5	1.44707e-72	0.394462	0.84	0.727	3.29599e-68	HC
1808	Tmem97	4.05753e-72	0.304295	0.734	0.52	9.24184e-68	HC
1809	Ranbp2	4.3081e-72	0.396028	0.845	0.69	9.81257e-68	HC
1810	Fmc1	9.66874e-72	0.302217	0.792	0.607	2.20225e-67	HC
1811	Rock2	1.16916e-71	0.389251	0.876	0.763	2.663e-67	HC
1812	Nfya	1.14719e-70	0.265774	0.647	0.391	2.61296e-66	HC
1813	Hspd1	1.84997e-70	0.312697	0.992	0.983	4.21368e-66	HC
1814	Ptrhd1	2.19982e-70	0.256964	0.679	0.429	5.01054e-66	HC
1815	Mbd2	9.84514e-70	0.258813	0.683	0.439	2.24243e-65	HC
1816	Arhgap17	1.96501e-69	0.287954	0.658	0.432	4.47569e-65	HC
1817	Rexo2	1.97363e-69	0.291946	0.832	0.669	4.49534e-65	HC
1818	Gnb2	4.71549e-69	0.29626	0.951	0.924	1.07405e-64	HC
1819	Tpi1	6.30313e-69	0.474578	0.966	0.941	1.43566e-64	HC
1820	Snhg1	9.32227e-69	0.423628	0.97	0.961	2.12333e-64	HC
1821	Ywhag	9.66668e-69	0.302854	0.864	0.768	2.20178e-64	HC
1822	Btg2	1.18967e-68	0.545193	0.689	0.467	2.70972e-64	HC
1823	Jak1	2.72892e-68	0.274861	0.796	0.593	6.21566e-64	HC
1824	Cmas	2.91784e-68	0.311829	0.8	0.597	6.64596e-64	HC
1825	Timm9	3.37146e-68	0.315233	0.817	0.657	7.67918e-64	HC
1826	Serp1	4.9647e-68	0.476055	0.887	0.815	1.13081e-63	HC
1827	Cdk1	8.79376e-68	0.398453	0.879	0.694	2.00295e-63	HC
1828	Ier5	9.62049e-68	0.35894	0.64	0.422	2.19126e-63	HC
1829	Emc7	1.68356e-67	0.297379	0.771	0.586	3.83465e-63	HC
1830	Tab2	1.76064e-67	0.357594	0.873	0.761	4.01021e-63	HC
1831	Arl6ip1	1.44297e-66	0.276527	0.951	0.865	3.28666e-62	HC
1832	Usp14	1.73645e-66	0.282634	0.889	0.825	3.9551e-62	HC
1833	Cd83	2.34969e-66	0.312592	0.234	0.089	5.35189e-62	HC
1834	Angpt1	2.89191e-66	0.484074	0.484	0.3	6.5869e-62	HC
1835	Chmp3	6.49231e-66	0.278254	0.76	0.527	1.47875e-61	HC
1836	Pam	8.19249e-66	0.342942	0.449	0.242	1.866e-61	HC
1837	Rpl9-ps6	9.471e-66	0.272902	0.802	0.609	2.15721e-61	HC
1838	Calr	1.77094e-65	0.351639	0.981	0.977	4.03367e-61	HC
1839	Maf	2.82412e-65	1.14358	0.431	0.284	6.43249e-61	HC
1840	Ugcg	3.84585e-65	0.301386	0.695	0.446	8.7597e-61	HC
1841	Hk2	4.50937e-65	0.269431	0.676	0.422	1.0271e-60	HC
1842	Ptpmt1	5.18885e-64	0.292564	0.767	0.6	1.18187e-59	HC
1843	Vps35	7.61565e-63	0.310191	0.853	0.745	1.73462e-58	HC
1844	Cpsf2	8.74679e-63	0.290168	0.833	0.675	1.99226e-58	HC
1845	Pgp	8.78607e-63	0.314067	0.849	0.729	2.0012e-58	HC
1846	Mapk3	1.94401e-62	0.254295	0.74	0.493	4.42786e-58	HC
1847	Nars	3.21118e-62	0.301837	0.894	0.811	7.31411e-58	HC
1848	Mrto4	3.27912e-62	0.29804	0.893	0.826	7.46885e-58	HC
1849	Npm3	5.9755e-62	0.299148	0.879	0.795	1.36104e-57	HC
1850	Taf1d	1.06803e-61	0.375375	0.942	0.922	2.43266e-57	HC
1851	Snhg6	5.95934e-61	0.304237	0.901	0.861	1.35736e-56	HC
1852	Hspa14	6.68993e-61	0.270053	0.833	0.675	1.52376e-56	HC
1853	Mrpl20	7.83434e-61	0.288319	0.932	0.921	1.78443e-56	HC
1854	Utp14a	7.87311e-61	0.269002	0.769	0.572	1.79326e-56	HC
1855	Eif4ebp1	1.42343e-60	0.28563	0.885	0.775	3.24216e-56	HC
1856	Snhg16	1.58618e-60	0.272798	0.671	0.451	3.61285e-56	HC
1857	Ccdc86	2.12361e-60	0.2999	0.799	0.625	4.83696e-56	HC
1858	Nop14	2.13348e-60	0.288802	0.819	0.658	4.85943e-56	HC
1859	Ldha	2.69341e-60	0.366911	0.988	0.973	6.13478e-56	HC
1860	Canx	2.97886e-60	0.305682	0.953	0.928	6.78495e-56	HC
1861	Hist2h2ac	3.21361e-60	0.444636	0.519	0.332	7.31965e-56	HC
1862	Atp1a1	3.51829e-60	0.2792	0.824	0.657	8.01362e-56	HC
1863	Nifk	5.68721e-60	0.288901	0.827	0.696	1.29538e-55	HC
1864	Prdx3	1.21989e-59	0.25232	0.752	0.567	2.77855e-55	HC
1865	Naa20	1.44695e-59	0.347567	0.813	0.689	3.29573e-55	HC
1866	Myc	2.03501e-59	0.290048	0.515	0.3	4.63514e-55	HC
1867	Cndp2	2.40036e-59	0.281063	0.589	0.349	5.46731e-55	HC
1868	Impdh2	2.40865e-59	0.283827	0.921	0.902	5.48619e-55	HC
1869	Noc2l	2.4514e-59	0.299427	0.833	0.684	5.58355e-55	HC
1870	Ifrd1	2.65652e-59	0.331888	0.802	0.636	6.05076e-55	HC
1871	Ppp1r15a	2.67996e-59	0.33875	0.638	0.4	6.10414e-55	HC
1872	Hnrnpf	4.4247e-59	0.251035	0.988	0.976	1.00781e-54	HC
1873	Mrpl17	4.96861e-59	0.290003	0.899	0.85	1.1317e-54	HC
1874	Rap1a	9.84721e-59	0.340538	0.841	0.763	2.2429e-54	HC
1875	Chmp2a	1.60788e-58	0.283265	0.817	0.665	3.66227e-54	HC
1876	Pabpc4	1.84233e-58	0.285089	0.825	0.664	4.19627e-54	HC
1877	Emg1	3.13561e-58	0.275545	0.913	0.893	7.14198e-54	HC
1878	Me2	4.55456e-58	0.27644	0.703	0.493	1.03739e-53	HC
1879	Ndufs8	4.92685e-58	0.273928	0.868	0.766	1.12219e-53	HC
1880	Bnip2	9.60655e-58	0.255735	0.867	0.743	2.18808e-53	HC
1881	Wdr26	1.02311e-57	0.335833	0.851	0.759	2.33034e-53	HC
1882	Dtymk	1.93734e-57	0.271222	0.928	0.91	4.41267e-53	HC
1883	Ndufs7	2.32446e-57	0.270749	0.908	0.884	5.29442e-53	HC
1884	Rsbn1l	3.49145e-57	0.319024	0.825	0.64	7.95247e-53	HC
1885	Ecpas	4.39143e-57	0.260552	0.727	0.518	1.00024e-52	HC
1886	Suz12	6.01715e-57	0.290596	0.824	0.695	1.37053e-52	HC
1887	Mrpl33	1.49618e-56	0.263631	0.937	0.914	3.40786e-52	HC
1888	Sdhd	3.84423e-56	0.271074	0.863	0.802	8.75601e-52	HC
1889	Nop16	5.98009e-56	0.264521	0.793	0.649	1.36209e-51	HC
1890	Nufip2	6.60772e-56	0.288324	0.85	0.685	1.50504e-51	HC
1891	Pak1ip1	7.92822e-56	0.275255	0.833	0.722	1.80581e-51	HC
1892	Snhg3	1.93589e-55	0.357149	0.827	0.699	4.40938e-51	HC
1893	Lims1	2.29635e-55	0.318276	0.793	0.614	5.2304e-51	HC
1894	Mrps16	2.37221e-55	0.269077	0.875	0.812	5.40318e-51	HC
1895	Atf4	2.50861e-55	0.305132	0.922	0.88	5.71386e-51	HC
1896	Comt	1.99464e-54	0.282018	0.73	0.511	4.54319e-50	HC
1897	Dpy30	2.14215e-54	0.270422	0.911	0.876	4.87917e-50	HC
1898	Cyb5b	3.14701e-54	0.258578	0.769	0.609	7.16793e-50	HC
1899	Arl8b	3.50431e-54	0.260907	0.692	0.504	7.98177e-50	HC
1900	Ndufaf8	5.0469e-54	0.262975	0.79	0.623	1.14953e-49	HC
1901	Bcap31	5.87505e-54	0.254229	0.882	0.768	1.33816e-49	HC
1902	Atox1	1.03955e-53	0.255473	0.926	0.91	2.36779e-49	HC
1903	Mphosph10	1.27274e-53	0.277265	0.839	0.74	2.89893e-49	HC
1904	Ak2	1.77635e-53	0.267247	0.894	0.829	4.04599e-49	HC
1905	Kras	1.78364e-53	0.280469	0.86	0.765	4.06261e-49	HC
1906	Nudc	2.88712e-53	0.252091	0.96	0.948	6.57599e-49	HC
1907	Ipo7	7.82064e-53	0.278394	0.841	0.726	1.78131e-48	HC
1908	Fam181b	9.57739e-53	0.274608	0.295	0.142	2.18144e-48	HC
1909	Ppm1g	1.06302e-52	0.274903	0.87	0.788	2.42125e-48	HC
1910	Sfxn1	1.21752e-52	0.271489	0.841	0.741	2.77315e-48	HC
1911	Mrpl35	1.34124e-52	0.272854	0.833	0.718	3.05493e-48	HC
1912	Ipo5	1.90677e-52	0.267526	0.865	0.766	4.34304e-48	HC
1913	Emc6	2.07098e-52	0.263709	0.881	0.841	4.71706e-48	HC
1914	Cebpz	3.21945e-52	0.308245	0.909	0.843	7.33293e-48	HC
1915	Abcf1	6.28795e-52	0.255294	0.89	0.853	1.43221e-47	HC
1916	Otud4	7.84113e-52	0.275884	0.721	0.506	1.78597e-47	HC
1917	Isyna1	9.59207e-52	0.373199	0.782	0.676	2.18479e-47	HC
1918	Pop5	9.89023e-52	0.281426	0.812	0.694	2.2527e-47	HC
1919	Wdr75	2.1194e-51	0.251555	0.8	0.63	4.82736e-47	HC
1920	Tor1aip1	2.54606e-51	0.253017	0.72	0.53	5.79915e-47	HC
1921	Clint1	2.89883e-51	0.263538	0.891	0.802	6.60267e-47	HC
1922	Rsrp1	2.92161e-51	0.304853	0.917	0.867	6.65454e-47	HC
1923	Etf1	1.36935e-50	0.271985	0.896	0.839	3.11898e-46	HC
1924	Atp6v0d1	2.82942e-50	0.260263	0.754	0.566	6.44457e-46	HC
1925	Naa38	3.44948e-50	0.251084	0.845	0.724	7.85688e-46	HC
1926	Ifi30	3.47617e-50	0.613278	0.413	0.265	7.91767e-46	HC
1927	Ckb	3.75438e-50	0.497059	0.589	0.431	8.55135e-46	HC
1928	Tut7	5.18687e-50	0.278636	0.799	0.617	1.18141e-45	HC
1929	Mrpl15	2.5893e-49	0.256623	0.868	0.814	5.89765e-45	HC
1930	Gng11	3.44242e-49	0.461929	0.54	0.374	7.8408e-45	HC
1931	Mrpl51	5.00501e-49	0.260227	0.908	0.875	1.13999e-44	HC
1932	Vars	9.03981e-49	0.273873	0.801	0.61	2.059e-44	HC
1933	0610012G03Rik	4.31492e-48	0.274379	0.898	0.837	9.82809e-44	HC
1934	Use1	8.87765e-48	0.27652	0.809	0.691	2.02206e-43	HC
1935	Cavin3	9.08208e-48	0.263242	0.385	0.204	2.06863e-43	HC
1936	Ap2s1	1.73773e-47	0.265161	0.924	0.902	3.95803e-43	HC
1937	Cyc1	3.55678e-47	0.251803	0.923	0.895	8.10128e-43	HC
1938	Rcc2	8.32531e-47	0.268603	0.926	0.858	1.89625e-42	HC
1939	Taldo1	1.75486e-46	0.28316	0.897	0.878	3.99704e-42	HC
1940	Tma16	1.15559e-45	0.252882	0.775	0.615	2.63209e-41	HC
1941	Sdf2l1	2.34279e-45	0.426948	0.6	0.468	5.33617e-41	HC
1942	Lgmn	1.84547e-44	0.659512	0.37	0.245	4.20344e-40	HC
1943	Arhgdia	2.55461e-44	0.284664	0.928	0.919	5.81863e-40	HC
1944	Wsb1	2.99769e-44	0.267858	0.851	0.748	6.82785e-40	HC
1945	Rp9	7.71136e-44	0.261473	0.879	0.793	1.75642e-39	HC
1946	Hist1h4d	1.37394e-43	0.376263	0.606	0.444	3.12942e-39	HC
1947	Uhrf1	1.50808e-43	0.30265	0.874	0.752	3.43496e-39	HC
1948	Lamp2	5.01887e-43	0.25639	0.744	0.552	1.14315e-38	HC
1949	Cltc	5.67298e-43	0.287252	0.892	0.813	1.29213e-38	HC
1950	Rbm25	1.66201e-42	0.266681	0.956	0.964	3.78556e-38	HC
1951	Pcna	2.77571e-42	0.269476	0.94	0.882	6.32224e-38	HC
1952	Ptpn1	6.89893e-42	0.260864	0.773	0.64	1.57137e-37	HC
1953	Rab1a	9.88295e-42	0.269391	0.868	0.801	2.25104e-37	HC
1954	Mki67	1.11682e-41	0.362981	0.817	0.684	2.54379e-37	HC
1955	Atf3	1.53221e-40	0.833301	0.437	0.298	3.48991e-36	HC
1956	1110038B12Rik	2.58459e-40	0.309031	0.952	0.952	5.88692e-36	HC
1957	Arl6ip4	3.44357e-39	0.250391	0.842	0.763	7.84341e-35	HC
1958	Ciao2a	5.33573e-39	0.399119	0.803	0.81	1.21532e-34	HC
1959	Lyar	5.4709e-39	0.258649	0.908	0.877	1.24611e-34	HC
1960	Mat2a	1.4139e-38	0.251382	0.931	0.903	3.22045e-34	HC
1961	Sod1	1.62279e-38	0.266084	0.927	0.9	3.69623e-34	HC
1962	Plin2	2.09925e-38	0.434255	0.705	0.567	4.78147e-34	HC
1963	Hsph1	8.17047e-36	0.32299	0.85	0.785	1.86099e-31	HC
1964	Tubb2a	7.55676e-34	0.377233	0.528	0.394	1.7212e-29	HC
1965	Ramp2	1.55273e-29	0.406897	0.449	0.316	3.53666e-25	HC
1966	Fos	4.42713e-28	0.726024	0.77	0.74	1.00837e-23	HC
1967	Kcnq1ot1	4.78564e-26	0.44	0.907	0.894	1.09003e-21	HC
1968	Jarid2	6.05681e-24	0.27641	0.773	0.641	1.37956e-19	HC
1969	Pgk1	1.17239e-21	0.338757	0.959	0.959	2.67036e-17	HC
1970	Ftl1	3.77651e-18	0.305954	0.991	0.992	8.60176e-14	HC
1971	Hist1h1e	6.08216e-18	0.253371	0.667	0.577	1.38533e-13	HC
1972	Hist1h1b	8.36022e-17	0.44752	0.607	0.544	1.90421e-12	HC
1973	Mycn	1.37475e-16	0.357483	0.46	0.419	3.13126e-12	HC
1974	Cstb	7.51752e-15	0.406932	0.772	0.738	1.71227e-10	HC
1975	Dab2	9.5325e-15	1.18472	0.404	0.39	2.17122e-10	HC
1976	Smc5	1.11603e-14	0.253304	0.765	0.677	2.54199e-10	HC
1977	Lsp1	6.06694e-14	0.305134	0.542	0.474	1.38187e-09	HC
1978	Jun	1.22417e-13	0.255024	0.941	0.926	2.78829e-09	HC
1979	Nfkbia	7.23175e-08	0.388782	0.546	0.491	0.00164718	HC
1980	Col18a1	9.52415e-05	0.345053	0.513	0.508	1	HC
1981	Pf4	0	7.67793	0.735	0.033	0	MK
1982	Hbb-bh1	0	5.52967	0.41	0.016	0	MK
1983	Ctla2a	0	5.05512	0.843	0.057	0	MK
1984	Nrgn	0	3.97456	0.831	0.02	0	MK
1985	Hbb-bt	0	3.41714	0.5	0.006	0	MK
1986	Fermt3	0	3.34795	0.904	0.05	0	MK
1987	Itga2b	0	3.34501	0.813	0.016	0	MK
1988	Plek	0	3.25111	0.837	0.023	0	MK
1989	Clec1b	0	3.23009	0.723	0.029	0	MK
1990	Gp9	0	3.18218	0.705	0.004	0	MK
1991	Ppbp	0	3.1771	0.337	0.002	0	MK
1992	Treml1	0	3.07957	0.681	0.002	0	MK
1993	Itgb3	0	2.80254	0.771	0.022	0	MK
1994	Srgn	0	2.7007	0.699	0.029	0	MK
1995	Fcer1g	0	2.64569	0.741	0.031	0	MK
1996	Rab27b	0	2.61813	0.723	0.036	0	MK
1997	Ctla2b	0	2.55049	0.627	0.026	0	MK
1998	Tuba4a	0	2.53911	0.892	0.028	0	MK
[truncated: 8,103 more rows]

## Sheet: S.data_1-3
Supplemental Data 1-3 :All differnetial expression result between each cluster compared to all other clusters (Related to Figure 5h).
	gene	p_val	avg_log2FC	pct.1	pct.2	p_val_adj	cluster
1	Adrb1	5.00957e-139	0.667116	0.567	0.056	1.14103e-134	vEC1
2	Nrp2	6.80515e-102	1.40654	0.977	0.36	1.55001e-97	vEC1
3	Gm13889	2.2532e-101	0.832813	0.777	0.188	5.13211e-97	vEC1
4	Bmp4	1.1374e-94	1.01703	0.86	0.262	2.59066e-90	vEC1
5	Stab2	8.7547e-94	0.473972	0.474	0.059	1.99406e-89	vEC1
6	Nr2f2	3.03346e-91	1.15953	0.926	0.347	6.9093e-87	vEC1
7	Fmo1	1.21951e-90	0.567228	0.553	0.092	2.77767e-86	vEC1
8	Rspo3	1.95154e-89	0.920017	0.73	0.186	4.44502e-85	vEC1
9	Mafb	6.31909e-88	1.01643	0.777	0.212	1.4393e-83	vEC1
10	Flrt2	1.30927e-86	1.05744	0.902	0.335	2.98213e-82	vEC1
11	Tbx3	6.19688e-82	0.544022	0.553	0.102	1.41146e-77	vEC1
12	Meg3	5.17502e-79	1.9322	0.991	0.736	1.17871e-74	vEC1
13	Aplnr	7.32687e-79	0.969603	0.944	0.316	1.66884e-74	vEC1
14	Tshz2	4.2284e-78	0.936896	0.893	0.376	9.63103e-74	vEC1
15	Igf1	7.80548e-77	1.05675	0.958	0.524	1.77785e-72	vEC1
16	Ptprd	3.35953e-72	0.674009	0.628	0.159	7.65201e-68	vEC1
17	Flrt3	6.69897e-67	0.659442	0.698	0.219	1.52582e-62	vEC1
18	Maf	1.39096e-65	0.676587	0.553	0.133	3.16819e-61	vEC1
19	Rasd1	1.04703e-63	0.57695	0.567	0.144	2.38483e-59	vEC1
20	Tll1	1.4763e-61	0.567617	0.553	0.139	3.36256e-57	vEC1
21	Nexmif	1.32034e-58	0.531875	0.609	0.176	3.00734e-54	vEC1
22	Fcgrt	1.13804e-53	0.281128	0.326	0.05	2.59212e-49	vEC1
23	Peg3	1.55874e-53	1.16767	0.981	0.872	3.55035e-49	vEC1
24	Plac1	2.18237e-52	0.818801	0.707	0.285	4.97079e-48	vEC1
25	Pcsk1n	3.00675e-51	0.288546	0.316	0.048	6.84847e-47	vEC1
26	Rian	2.67601e-50	1.14098	0.902	0.543	6.09516e-46	vEC1
27	Socs3	1.43198e-49	0.729409	0.688	0.263	3.26162e-45	vEC1
28	Adamts9	4.19593e-47	0.567202	0.628	0.227	9.55706e-43	vEC1
29	Pde2a	4.5437e-47	0.478375	0.707	0.268	1.03492e-42	vEC1
30	Eef1a1	1.24348e-45	0.32911	1	1	2.83227e-41	vEC1
31	Irx3	5.15223e-45	0.334575	0.405	0.093	1.17352e-40	vEC1
32	Pim3	1.25029e-44	0.700474	0.814	0.423	2.84779e-40	vEC1
33	Bgn	2.72904e-44	0.574401	0.87	0.419	6.21594e-40	vEC1
34	Rps3	4.75159e-42	0.432935	1	0.998	1.08227e-37	vEC1
35	Lbp	5.61816e-42	0.424904	0.609	0.229	1.27965e-37	vEC1
36	Car8	2.0834e-40	0.487105	0.744	0.332	4.74535e-36	vEC1
37	Mmrn1	2.35101e-38	0.581002	0.819	0.45	5.35489e-34	vEC1
38	Sgk1	1.8264e-37	0.729317	0.86	0.453	4.15998e-33	vEC1
39	Lpar1	9.64802e-37	0.394066	0.447	0.138	2.19753e-32	vEC1
40	Kctd12b	4.87579e-36	0.690724	0.753	0.408	1.11056e-31	vEC1
41	Gsg1	6.21385e-36	0.400488	0.428	0.126	1.41533e-31	vEC1
42	Klf6	1.35981e-35	0.780589	0.958	0.76	3.09724e-31	vEC1
43	Selenop	1.36362e-35	0.692948	0.805	0.538	3.10591e-31	vEC1
44	Rps3a1	2.20995e-35	0.343406	1	0.998	5.03359e-31	vEC1
45	Rps4x	5.28501e-35	0.373799	1	0.999	1.20377e-30	vEC1
46	Rps5	1.34814e-34	0.376091	1	0.997	3.07066e-30	vEC1
47	Rps15a	2.95376e-34	0.348147	1	0.998	6.72779e-30	vEC1
48	Rplp0	3.80585e-34	0.421513	1	0.997	8.66857e-30	vEC1
49	Mest	7.92022e-34	0.651078	1	0.894	1.80399e-29	vEC1
50	Rps20	1.13796e-33	0.340265	1	0.999	2.59193e-29	vEC1
51	Icam1	1.77887e-33	0.581736	0.842	0.507	4.05173e-29	vEC1
52	Tpd52	2.42875e-32	0.462759	0.679	0.349	5.53197e-28	vEC1
53	Rpl39	5.56184e-32	0.488553	1	0.996	1.26682e-27	vEC1
54	Rpl36a	6.80942e-32	0.406084	1	0.994	1.55098e-27	vEC1
55	Aard	7.67656e-32	0.30507	0.372	0.108	1.74849e-27	vEC1
56	Tle4	1.11641e-31	0.477723	0.898	0.663	2.54286e-27	vEC1
57	Mtss1	1.699e-31	0.510297	0.833	0.533	3.86981e-27	vEC1
58	Klf2	3.74339e-31	1.0506	0.912	0.716	8.52632e-27	vEC1
59	Enc1	4.62682e-31	0.538225	0.763	0.445	1.05385e-26	vEC1
60	Phlda1	5.0981e-31	0.617743	0.735	0.383	1.16119e-26	vEC1
61	Rpl23	1.11245e-30	0.286875	1	1	2.53383e-26	vEC1
62	Rpl13	1.74322e-30	0.283533	1	1	3.97054e-26	vEC1
63	Mbnl3	3.00994e-30	0.36364	0.479	0.18	6.85575e-26	vEC1
64	Dab2	3.35167e-30	0.581082	0.791	0.454	7.63409e-26	vEC1
65	Rpl10	3.44143e-30	0.401322	1	0.997	7.83854e-26	vEC1
66	Lck	1.27446e-29	0.33078	0.549	0.225	2.90283e-25	vEC1
67	Rpl28	5.39385e-29	0.292793	1	0.998	1.22856e-24	vEC1
68	Ctla2a	5.55305e-29	0.743651	0.935	0.756	1.26482e-24	vEC1
69	Grrp1	1.57485e-28	0.543537	0.791	0.482	3.58705e-24	vEC1
70	Usp29	1.94067e-28	0.400888	0.558	0.246	4.42027e-24	vEC1
71	Slc39a8	2.13801e-28	0.391082	0.474	0.187	4.86975e-24	vEC1
72	Gng2	2.72775e-28	0.486578	0.888	0.554	6.21299e-24	vEC1
73	Rpl9	4.88008e-28	0.29006	1	0.998	1.11154e-23	vEC1
74	Rpl10a	5.33947e-28	0.310146	1	0.998	1.21617e-23	vEC1
75	Rpl17	6.769e-28	0.304589	1	0.996	1.54177e-23	vEC1
76	Atf3	9.22232e-28	0.618292	0.772	0.448	2.10057e-23	vEC1
77	Hapln1	1.17349e-27	0.52506	0.963	0.745	2.67285e-23	vEC1
78	Hecw2	1.78777e-27	0.270912	0.591	0.254	4.072e-23	vEC1
79	Cd59a	5.13661e-27	0.516813	0.753	0.427	1.16997e-22	vEC1
80	Tmsb10	1.2323e-26	0.491545	1	0.998	2.80681e-22	vEC1
81	Tfpi	1.24215e-26	0.448784	0.888	0.644	2.82924e-22	vEC1
82	Rpl22	1.56033e-26	0.306744	1	0.995	3.55396e-22	vEC1
83	Rpl18a	4.577e-26	0.27538	1	0.997	1.0425e-21	vEC1
84	Spry2	1.19295e-25	0.332047	0.577	0.269	2.71717e-21	vEC1
85	Ctsd	1.26209e-25	0.540273	0.907	0.774	2.87467e-21	vEC1
86	Gem	2.46499e-25	0.368912	0.433	0.166	5.61451e-21	vEC1
87	Plpp3	6.27193e-25	0.468619	0.828	0.497	1.42856e-20	vEC1
88	Rps10	7.11433e-25	0.268721	1	0.998	1.62043e-20	vEC1
89	Rps11	8.71185e-25	0.283789	1	1	1.9843e-20	vEC1
90	Rps18	1.1394e-24	0.27347	1	0.998	2.59522e-20	vEC1
91	Emcn	1.19092e-24	0.566529	1	0.875	2.71255e-20	vEC1
92	Vim	1.73779e-24	0.460655	1	0.983	3.95816e-20	vEC1
93	Rpl32	2.40888e-24	0.306153	1	0.998	5.48671e-20	vEC1
94	Ndufa8	3.2951e-24	0.415757	0.995	0.896	7.50525e-20	vEC1
95	Rps8	4.61717e-24	0.260005	1	0.999	1.05165e-19	vEC1
96	Gdpd1	5.29896e-24	0.380026	0.605	0.311	1.20694e-19	vEC1
97	Rps9	5.42046e-24	0.270658	1	0.998	1.23462e-19	vEC1
98	Tfec	5.69564e-24	0.266549	0.33	0.106	1.2973e-19	vEC1
99	Amotl1	1.34535e-23	0.464134	0.94	0.655	3.06431e-19	vEC1
100	Zfp503	1.61874e-23	0.52156	0.8	0.529	3.687e-19	vEC1
101	Spry1	1.69579e-23	0.35083	0.54	0.243	3.8625e-19	vEC1
102	Igdcc3	1.72741e-23	0.2558	0.46	0.184	3.93451e-19	vEC1
103	Fundc2	1.93976e-23	0.459623	0.953	0.804	4.41818e-19	vEC1
104	Cpne8	2.04104e-23	0.291085	0.419	0.161	4.64887e-19	vEC1
105	Rps2	2.39962e-23	0.367292	1	0.998	5.46561e-19	vEC1
106	Ppp1r14a	8.75923e-23	0.302993	0.53	0.24	1.99509e-18	vEC1
107	Gap43	1.68218e-22	0.520322	0.898	0.607	3.8315e-18	vEC1
108	Rpl6	2.3938e-22	0.275101	1	0.999	5.45236e-18	vEC1
109	Gnas	2.54327e-22	0.367226	1	0.997	5.7928e-18	vEC1
110	Apold1	3.5235e-22	0.459598	0.642	0.332	8.02548e-18	vEC1
111	Fam43a	4.71262e-22	0.466563	0.74	0.495	1.07339e-17	vEC1
112	Rhob	5.19407e-22	0.557262	0.953	0.804	1.18305e-17	vEC1
113	Tiparp	5.77978e-22	0.504207	0.633	0.376	1.31646e-17	vEC1
114	Homer3	6.1853e-22	0.390884	0.823	0.619	1.40883e-17	vEC1
115	Rps26	6.42747e-22	0.305867	1	0.999	1.46399e-17	vEC1
116	Rpl30	9.22527e-22	0.276336	1	0.998	2.10124e-17	vEC1
117	Snrk	1.02819e-21	0.415843	0.833	0.594	2.34192e-17	vEC1
118	D030007L05Rik	1.75159e-21	0.279659	0.563	0.242	3.98959e-17	vEC1
119	Mpp1	2.68792e-21	0.343875	0.558	0.298	6.12227e-17	vEC1
120	Stmn1	2.78277e-21	0.361022	1	0.982	6.33831e-17	vEC1
121	Ripply3	3.22755e-21	0.279205	0.521	0.239	7.3514e-17	vEC1
122	Tgfb2	4.12902e-21	0.362731	0.586	0.298	9.40467e-17	vEC1
123	Rpsa	4.80065e-21	0.293124	1	0.999	1.09344e-16	vEC1
124	Gadd45g	6.23003e-21	0.585297	0.8	0.58	1.41901e-16	vEC1
125	Dusp1	9.85747e-21	0.491292	0.879	0.669	2.24524e-16	vEC1
126	Npl	1.00226e-20	0.265881	0.353	0.133	2.28286e-16	vEC1
127	Cmtm8	2.39974e-20	0.405707	0.907	0.76	5.46588e-16	vEC1
128	Kdr	6.03069e-20	0.445433	1	0.855	1.37361e-15	vEC1
129	Rps28	7.44359e-20	0.400861	1	0.996	1.69543e-15	vEC1
130	Pcdh17	1.01493e-19	0.504242	0.753	0.448	2.31171e-15	vEC1
131	Phactr2	1.48517e-19	0.441867	0.902	0.762	3.38278e-15	vEC1
132	Rpl37a	1.72179e-19	0.3686	1	0.998	3.92173e-15	vEC1
133	Id2	4.87108e-19	0.485667	0.884	0.669	1.10948e-14	vEC1
134	Ubash3b	6.76022e-19	0.304938	0.577	0.321	1.53978e-14	vEC1
135	Rpl35	7.37349e-19	0.53699	1	0.988	1.67946e-14	vEC1
136	Adgrl2	8.00272e-19	0.397142	0.833	0.61	1.82278e-14	vEC1
137	Ralgapa2	1.04511e-18	0.320625	0.567	0.315	2.38045e-14	vEC1
138	Rplp2	1.43511e-18	0.307605	1	0.998	3.26875e-14	vEC1
139	Grap	1.70991e-18	0.361246	0.698	0.469	3.89467e-14	vEC1
140	Svil	3.27538e-18	0.380599	0.823	0.642	7.46032e-14	vEC1
141	Pim1	3.48411e-18	0.410467	0.735	0.501	7.93576e-14	vEC1
142	Map4k5	3.49109e-18	0.327732	0.753	0.489	7.95165e-14	vEC1
143	Junb	3.87176e-18	0.613448	0.879	0.729	8.81872e-14	vEC1
144	Btbd3	4.07448e-18	0.285082	0.605	0.34	9.28045e-14	vEC1
145	Dpysl3	6.10842e-18	0.353707	0.805	0.574	1.39131e-13	vEC1
146	Hilpda	8.37088e-18	0.444111	0.614	0.383	1.90664e-13	vEC1
147	Rpl34	1.48039e-17	0.261945	1	0.995	3.37188e-13	vEC1
148	Arid5b	2.05798e-17	0.387359	0.851	0.624	4.68746e-13	vEC1
149	Rps29	2.54777e-17	0.424333	1	0.998	5.80306e-13	vEC1
150	Rpl36	3.84977e-17	0.394674	1	0.997	8.76861e-13	vEC1
151	Dlk1	4.25576e-17	0.928353	0.479	0.259	9.69334e-13	vEC1
152	Rpl37	8.45134e-17	0.336611	1	0.997	1.92496e-12	vEC1
153	Cda	1.47871e-16	0.308791	0.674	0.409	3.36806e-12	vEC1
154	Jun	1.58429e-16	0.442889	0.986	0.921	3.60854e-12	vEC1
155	Filip1l	1.67453e-16	0.461988	0.781	0.546	3.81408e-12	vEC1
156	Hmgn5	1.68585e-16	0.440486	0.93	0.796	3.83986e-12	vEC1
157	mt-Co1	2.05476e-16	0.418928	1	0.977	4.68014e-12	vEC1
158	Cldn5	2.05787e-16	0.418209	0.995	0.87	4.68721e-12	vEC1
159	Tcn2	3.17037e-16	0.312844	0.623	0.382	7.22115e-12	vEC1
160	Lpar6	3.95217e-16	0.415144	0.879	0.702	9.00185e-12	vEC1
161	Foxc1	5.52483e-16	0.338302	0.619	0.377	1.25839e-11	vEC1
162	Rtraf	6.3692e-16	0.311768	0.995	0.934	1.45071e-11	vEC1
163	Xbp1	9.12997e-16	0.357536	0.819	0.636	2.07953e-11	vEC1
164	Cnrip1	1.27239e-15	0.268311	0.53	0.3	2.89812e-11	vEC1
165	Egr1	1.75673e-15	0.597725	0.577	0.366	4.00131e-11	vEC1
166	mt-Nd5	2.13957e-15	0.406617	0.972	0.891	4.87329e-11	vEC1
167	C430049B03Rik	2.42885e-15	0.403861	0.842	0.641	5.5322e-11	vEC1
168	Pcdh7	2.98341e-15	0.300917	0.665	0.425	6.79532e-11	vEC1
169	Sorbs1	3.2646e-15	0.255404	0.633	0.397	7.43577e-11	vEC1
170	Cfdp1	4.10128e-15	0.316158	0.963	0.886	9.34149e-11	vEC1
171	Usp3	4.28143e-15	0.321775	0.809	0.612	9.7518e-11	vEC1
172	Bin1	5.15693e-15	0.278705	0.781	0.52	1.17459e-10	vEC1
173	Mex3b	1.28664e-14	0.307918	0.623	0.404	2.93058e-10	vEC1
174	Uba52	1.82112e-14	0.457058	1	0.973	4.14797e-10	vEC1
175	Myc	1.82336e-14	0.401701	0.623	0.391	4.15307e-10	vEC1
176	mt-Co2	3.40847e-14	0.328173	1	0.979	7.76347e-10	vEC1
177	Nrip1	4.00069e-14	0.365284	0.921	0.804	9.11237e-10	vEC1
178	Sulf2	4.1985e-14	0.252196	0.698	0.428	9.56292e-10	vEC1
179	Magi3	5.65598e-14	0.375308	0.693	0.493	1.28826e-09	vEC1
180	Klhl13	8.85254e-14	0.326701	0.581	0.361	2.01634e-09	vEC1
181	Cd302	9.38289e-14	0.300595	0.605	0.409	2.13714e-09	vEC1
182	Pafah1b3	1.15649e-13	0.285877	0.814	0.634	2.63413e-09	vEC1
183	Mapre2	1.29324e-13	0.263346	0.679	0.471	2.94561e-09	vEC1
184	Carhsp1	1.32317e-13	0.266557	0.814	0.613	3.01379e-09	vEC1
185	Peak1	1.4894e-13	0.270546	0.73	0.521	3.3924e-09	vEC1
186	Gm10076	1.49361e-13	0.750278	0.995	0.955	3.40201e-09	vEC1
187	Cebpd	1.76097e-13	0.285044	0.516	0.312	4.01097e-09	vEC1
188	Pnrc1	2.00913e-13	0.342399	0.926	0.842	4.57621e-09	vEC1
189	Fos	3.3092e-13	0.54794	0.893	0.709	7.53735e-09	vEC1
190	Gm49708	4.19197e-13	0.313196	0.688	0.471	9.54805e-09	vEC1
191	Plagl1	5.34872e-13	0.331726	0.981	0.858	1.21828e-08	vEC1
192	Mbd2	6.07356e-13	0.408337	0.721	0.583	1.38337e-08	vEC1
193	Hmgb3	6.17531e-13	0.27238	0.981	0.929	1.40655e-08	vEC1
194	mt-Cytb	6.23497e-13	0.355605	1	0.982	1.42014e-08	vEC1
195	Ier2	9.30194e-13	0.348835	0.967	0.896	2.1187e-08	vEC1
196	Sfr1	1.0919e-12	0.295213	0.991	0.963	2.48702e-08	vEC1
197	Csrp2	1.40261e-12	0.275824	0.981	0.922	3.19472e-08	vEC1
198	Rps27	2.0736e-12	0.336075	1	0.993	4.72303e-08	vEC1
199	Akap12	2.19994e-12	0.328621	0.833	0.602	5.01081e-08	vEC1
200	Upp1	2.59673e-12	0.26713	0.698	0.471	5.91456e-08	vEC1
201	Hspa1a	3.92151e-12	0.340167	0.716	0.468	8.93203e-08	vEC1
202	Arl4a	4.3001e-12	0.369399	0.795	0.642	9.79433e-08	vEC1
203	Rap2c	7.53394e-12	0.312957	0.777	0.642	1.71601e-07	vEC1
204	mt-Nd3	8.07663e-12	0.28475	0.986	0.916	1.83962e-07	vEC1
205	Btg1	1.1812e-11	0.294533	0.944	0.835	2.69042e-07	vEC1
206	Morc4	2.17725e-11	0.263649	0.488	0.298	4.95913e-07	vEC1
207	Tcim	2.97524e-11	0.370754	0.726	0.511	6.77671e-07	vEC1
208	Oat	4.19198e-11	0.275349	0.73	0.575	9.54808e-07	vEC1
209	Hoxa5	4.75006e-11	0.267551	0.581	0.374	1.08192e-06	vEC1
210	Hmgn2	5.65962e-11	0.338064	0.977	0.898	1.28909e-06	vEC1
211	Trim71	8.59143e-11	0.254793	0.721	0.552	1.95687e-06	vEC1
212	Ubqln2	9.99104e-11	0.414906	0.777	0.647	2.27566e-06	vEC1
213	Nbdy	1.18681e-10	0.285943	0.786	0.66	2.70319e-06	vEC1
214	Dusp5	1.416e-10	0.301445	0.563	0.381	3.22521e-06	vEC1
215	mt-Nd4	2.72821e-10	0.282904	0.995	0.969	6.21406e-06	vEC1
216	Zfp521	4.46878e-10	0.27801	0.549	0.383	1.01785e-05	vEC1
217	Selenoh	4.50853e-10	0.279254	0.995	0.931	1.02691e-05	vEC1
218	2022-09-06	4.80488e-10	0.252491	0.484	0.324	1.09441e-05	vEC1
219	Eif3e	5.32541e-10	0.256631	0.986	0.959	1.21297e-05	vEC1
220	Rab13	5.9511e-10	0.250906	0.805	0.629	1.35548e-05	vEC1
221	Man1a	8.90518e-10	0.31703	0.526	0.385	2.02833e-05	vEC1
222	Eid1	9.02345e-10	0.300136	0.986	0.925	2.05527e-05	vEC1
223	Gm42047	2.07924e-09	0.30996	0.502	0.334	4.73588e-05	vEC1
224	Bambi	2.69907e-09	0.33864	0.837	0.703	6.14768e-05	vEC1
225	Hhex	3.05672e-09	0.284009	0.888	0.802	6.9623e-05	vEC1
226	mt-Co3	3.05825e-09	0.255778	1	0.985	6.96577e-05	vEC1
227	Klf4	5.33674e-09	0.274422	0.609	0.415	0.000121555	vEC1
228	mt-Nd1	6.34577e-09	0.276194	1	0.971	0.000144538	vEC1
229	Fermt2	6.35403e-09	0.254025	0.935	0.784	0.000144726	vEC1
230	Gipc1	1.31347e-08	0.26849	0.744	0.586	0.000299168	vEC1
231	Snx9	1.5859e-08	0.254869	0.8	0.667	0.00036122	vEC1
232	Rpl38	7.11004e-08	0.277981	1	0.997	0.00161945	vEC1
233	Adamts1	8.44473e-08	0.267504	0.688	0.572	0.00192346	vEC1
234	Ldb2	9.51449e-08	0.255695	0.795	0.669	0.00216711	vEC1
235	Bex2	8.12327e-07	0.268935	0.516	0.362	0.0185024	vEC1
236	Ccn1	7.96645e-05	0.439344	0.633	0.562	1	vEC1
237	Aplnr	2.03332e-128	0.880938	0.894	0.27	4.63129e-124	vEC2
238	Mif	6.59938e-117	0.985549	1	0.971	1.50314e-112	vEC2
239	Clec1b	5.25827e-111	0.902343	0.793	0.269	1.19768e-106	vEC2
240	Ccnd1	1.7328e-109	1.06845	0.937	0.471	3.94679e-105	vEC2
241	Rps2	2.67714e-101	0.631351	1	0.998	6.09771e-97	vEC2
242	Gng11	3.61775e-100	0.853682	0.995	0.927	8.24015e-96	vEC2
243	Gapdh	3.78905e-98	0.697487	1	0.989	8.63032e-94	vEC2
244	D030007L05Rik	1.23397e-97	0.558736	0.682	0.192	2.81062e-93	vEC2
245	Pkm	3.42634e-94	0.731966	0.995	0.971	7.80417e-90	vEC2
246	Gng2	1.00986e-92	0.721195	0.93	0.517	2.30016e-88	vEC2
247	Eno1	8.95653e-89	0.933729	0.978	0.857	2.04003e-84	vEC2
248	Ran	1.31623e-88	0.656738	0.998	0.984	2.99798e-84	vEC2
249	Nrp2	7.02451e-87	0.674461	0.872	0.325	1.59997e-82	vEC2
250	Ldha	3.09627e-85	0.718692	1	0.96	7.05236e-81	vEC2
251	Pgam1	9.49222e-83	0.699654	0.988	0.919	2.16204e-78	vEC2
252	Selenoh	1.27666e-81	0.645487	0.993	0.926	2.90785e-77	vEC2
253	Nr2f2	2.33535e-77	0.598277	0.807	0.318	5.31923e-73	vEC2
254	Tubb4b	2.02466e-75	0.770949	0.959	0.818	4.61156e-71	vEC2
255	Nme1	9.83275e-73	0.650065	0.995	0.938	2.23961e-68	vEC2
256	Cotl1	6.19059e-71	0.682795	0.971	0.816	1.41003e-66	vEC2
257	Tubb5	1.30758e-70	0.528817	1	0.995	2.97828e-66	vEC2
258	Tubb6	1.74643e-70	0.64014	0.884	0.532	3.97784e-66	vEC2
259	Birc5	1.53709e-66	0.752151	0.945	0.655	3.50103e-62	vEC2
260	Pde2a	3.26242e-65	0.385908	0.667	0.237	7.4308e-61	vEC2
261	Hmgb2	3.46307e-65	0.703689	0.995	0.97	7.88784e-61	vEC2
262	Prelid1	7.69998e-64	0.563469	0.981	0.889	1.75383e-59	vEC2
263	Mest	3.41779e-62	0.701339	1	0.884	7.7847e-58	vEC2
264	Ube2s	2.0789e-61	0.600762	0.983	0.935	4.73512e-57	vEC2
265	Pimreg	2.7688e-61	0.566549	0.733	0.354	6.30648e-57	vEC2
266	Ndufa8	6.63119e-60	0.594618	0.966	0.892	1.51039e-55	vEC2
267	Gpr183	8.10661e-60	0.283042	0.405	0.097	1.84644e-55	vEC2
268	Odc1	2.62351e-59	0.880607	0.93	0.732	5.97556e-55	vEC2
269	Rpsa	4.64759e-58	0.366538	1	0.999	1.05858e-53	vEC2
270	Piezo2	2.02598e-56	0.429727	0.672	0.269	4.61457e-52	vEC2
271	Sgk1	1.12283e-54	0.609383	0.81	0.427	2.55747e-50	vEC2
272	Fam167b	2.20297e-54	0.363112	0.475	0.145	5.01771e-50	vEC2
273	Dok4	6.18215e-54	0.439483	0.643	0.263	1.40811e-49	vEC2
274	Lef1	2.08242e-53	0.334524	0.499	0.163	4.74313e-49	vEC2
275	Hmgn2	1.1891e-52	0.580246	0.983	0.89	2.70842e-48	vEC2
276	Cenpa	1.44386e-52	0.645101	0.884	0.643	3.28868e-48	vEC2
277	Cdc20	3.70506e-52	0.628485	0.805	0.483	8.43901e-48	vEC2
278	Tmem255a	4.29846e-52	0.346534	0.757	0.332	9.79061e-48	vEC2
279	Cdkn3	1.49033e-51	0.33719	0.571	0.219	3.39452e-47	vEC2
280	Tuba1b	3.34098e-51	0.508393	1	0.956	7.60975e-47	vEC2
281	Kitl	1.70766e-50	0.424296	0.766	0.358	3.88955e-46	vEC2
282	Bex2	2.20389e-50	0.431259	0.692	0.317	5.01979e-46	vEC2
283	Gap43	3.85423e-50	0.589104	0.904	0.581	8.77879e-46	vEC2
284	Bok	8.53945e-50	0.551867	0.733	0.384	1.94503e-45	vEC2
285	Ywhaq	1.10342e-49	0.443305	0.981	0.941	2.51326e-45	vEC2
286	Tuba1a	1.22377e-49	0.600056	1	0.896	2.78738e-45	vEC2
287	Dynll1	4.00054e-49	0.428391	1	0.989	9.11204e-45	vEC2
288	Ppp1r14b	1.40358e-48	0.46977	0.988	0.958	3.19694e-44	vEC2
289	Cmtm3	1.76284e-48	0.435751	0.848	0.53	4.01521e-44	vEC2
290	Nme2	4.75986e-48	0.331334	1	0.992	1.08415e-43	vEC2
291	Ccnb2	1.59154e-47	0.47661	0.827	0.491	3.62505e-43	vEC2
292	Abcc9	2.02128e-47	0.273594	0.448	0.142	4.60386e-43	vEC2
293	Rplp0	5.08061e-47	0.361428	1	0.997	1.15721e-42	vEC2
294	Prmt1	4.84315e-46	0.45577	0.99	0.932	1.10312e-41	vEC2
295	Cks1b	5.17956e-46	0.509121	0.976	0.886	1.17975e-41	vEC2
296	Nhp2	7.04129e-46	0.504237	0.988	0.868	1.60379e-41	vEC2
297	Ube2c	7.5986e-46	0.894604	0.88	0.587	1.73073e-41	vEC2
298	Tmsb10	9.16624e-46	0.518135	1	0.998	2.08779e-41	vEC2
299	Tpm4	1.40247e-45	0.466051	0.993	0.967	3.1944e-41	vEC2
300	Ppia	1.86949e-45	0.285141	1	1	4.25814e-41	vEC2
301	Carhsp1	2.00006e-45	0.478634	0.853	0.588	4.55554e-41	vEC2
302	Gm13889	2.43294e-45	0.332283	0.513	0.184	5.5415e-41	vEC2
303	Cycs	2.60986e-45	0.480788	0.995	0.908	5.94449e-41	vEC2
304	Ddx39	4.05766e-45	0.47118	0.923	0.717	9.24213e-41	vEC2
305	Crmp1	6.67482e-45	0.400537	0.764	0.4	1.52032e-40	vEC2
306	Kcne3	8.62234e-45	0.410884	0.359	0.099	1.96391e-40	vEC2
307	Cdca8	2.07599e-44	0.544045	0.889	0.591	4.72849e-40	vEC2
308	Ripply3	4.03191e-44	0.354865	0.528	0.213	9.18349e-40	vEC2
309	Lsm4	8.85995e-44	0.447604	0.978	0.828	2.01803e-39	vEC2
310	Mafb	4.38605e-43	0.331378	0.542	0.206	9.9901e-39	vEC2
311	Cda	6.46631e-43	0.39202	0.733	0.375	1.47283e-38	vEC2
312	Actg1	1.57586e-42	0.365756	0.995	0.999	3.58934e-38	vEC2
313	Car8	1.94584e-42	0.352182	0.66	0.311	4.43203e-38	vEC2
314	Atp5o	5.80952e-42	0.430292	0.986	0.94	1.32324e-37	vEC2
315	Hmgn1	7.95039e-42	0.358931	0.993	0.978	1.81086e-37	vEC2
316	Aldoa	2.07434e-41	0.471788	0.988	0.953	4.72472e-37	vEC2
317	Eif2s2	2.73405e-41	0.393039	0.99	0.973	6.22735e-37	vEC2
318	Ccnb1	3.0997e-41	0.496296	0.769	0.452	7.0602e-37	vEC2
319	Rps3	8.21508e-41	0.309266	1	0.997	1.87115e-36	vEC2
320	Hmgb1	1.02356e-40	0.356107	1	0.996	2.33136e-36	vEC2
321	Tpx2	1.52765e-40	0.550807	0.822	0.542	3.47952e-36	vEC2
322	Eif5a	1.7612e-40	0.436655	1	0.986	4.01148e-36	vEC2
323	Pcdh17	1.96044e-40	0.503149	0.783	0.415	4.4653e-36	vEC2
324	H2afz	3.74918e-40	0.42681	1	0.994	8.5395e-36	vEC2
325	Cct8	8.62688e-40	0.403662	0.988	0.935	1.96495e-35	vEC2
326	Sulf2	5.31398e-39	0.357925	0.735	0.397	1.21037e-34	vEC2
327	Cox7b	7.15728e-39	0.420561	0.993	0.95	1.63021e-34	vEC2
328	Btf3	3.12896e-38	0.319225	0.998	0.98	7.12682e-34	vEC2
329	Slc25a4	3.75082e-38	0.344621	0.995	0.965	8.54325e-34	vEC2
330	Knstrn	4.30321e-38	0.355071	0.725	0.406	9.80142e-34	vEC2
331	Hmmr	5.57036e-38	0.456032	0.694	0.378	1.26876e-33	vEC2
332	Cacybp	9.06092e-38	0.435623	0.981	0.886	2.06381e-33	vEC2
333	2010204K13Rik	1.46235e-37	0.277659	0.545	0.247	3.33079e-33	vEC2
334	Grrp1	1.43153e-36	0.323503	0.795	0.454	3.26059e-32	vEC2
335	Pfkl	2.01374e-36	0.388369	0.795	0.531	4.58671e-32	vEC2
336	Prl3b1	3.27966e-36	0.361848	0.325	0.098	7.47008e-32	vEC2
337	Rplp2	4.46751e-36	0.325074	1	0.998	1.01757e-31	vEC2
338	Col15a1	5.66782e-36	0.269714	0.646	0.302	1.29096e-31	vEC2
339	Hmgb3	6.91417e-36	0.389352	0.971	0.927	1.57484e-31	vEC2
340	Arhgap18	1.62127e-35	0.389256	0.827	0.555	3.69278e-31	vEC2
341	Cks2	1.76945e-35	0.540219	0.942	0.81	4.03028e-31	vEC2
342	Hspa8	4.15955e-35	0.318249	1	1	9.47421e-31	vEC2
343	Slc25a5	6.06358e-35	0.391433	1	0.957	1.3811e-30	vEC2
344	Bmp4	2.47792e-34	0.335201	0.569	0.262	5.64395e-30	vEC2
345	Sox11	4.28113e-34	0.448719	0.884	0.651	9.75112e-30	vEC2
346	Ccna2	4.3228e-34	0.387868	0.79	0.492	9.84603e-30	vEC2
347	Palm	7.69086e-34	0.342301	0.699	0.385	1.75175e-29	vEC2
348	Prelid2	1.08503e-33	0.355331	0.68	0.413	2.47136e-29	vEC2
349	Phlda1	1.19509e-33	0.388641	0.672	0.364	2.72205e-29	vEC2
350	Fscn1	1.41464e-33	0.40825	0.971	0.871	3.22213e-29	vEC2
351	Rsad2	1.59255e-33	0.265229	0.318	0.1	3.62735e-29	vEC2
352	Rplp1	1.62679e-33	0.267316	1	0.998	3.70534e-29	vEC2
353	Erh	2.8508e-33	0.432029	0.976	0.907	6.49327e-29	vEC2
354	Bgn	4.00999e-33	0.34292	0.723	0.407	9.13355e-29	vEC2
355	Eif4a1	4.9219e-33	0.307406	0.998	0.989	1.12106e-28	vEC2
356	Rpl41	5.82608e-33	0.29753	1	0.999	1.32701e-28	vEC2
357	Hapln1	7.26685e-33	0.435647	0.937	0.73	1.65517e-28	vEC2
358	Rpl7a	1.3048e-32	0.263817	1	0.994	2.97195e-28	vEC2
359	Eif1	1.46191e-32	0.262778	1	0.992	3.32979e-28	vEC2
360	Rpl38	6.35853e-32	0.417075	0.998	0.997	1.44828e-27	vEC2
361	Tuba1c	7.65576e-32	0.356261	0.711	0.43	1.74375e-27	vEC2
362	Plpp3	8.71963e-32	0.350147	0.8	0.473	1.98607e-27	vEC2
363	Emcn	9.69914e-32	0.463936	0.995	0.864	2.20917e-27	vEC2
364	Tsen15	1.16264e-31	0.353443	0.846	0.591	2.64816e-27	vEC2
365	Rpl36	1.5689e-31	0.378937	1	0.996	3.57348e-27	vEC2
366	Gpx3	2.10612e-31	0.258211	0.622	0.325	4.79711e-27	vEC2
367	Cfdp1	2.29057e-31	0.356145	0.966	0.879	5.21724e-27	vEC2
368	Tcim	2.45103e-31	0.443376	0.776	0.483	5.5827e-27	vEC2
369	Rps29	2.4804e-31	0.446025	1	0.998	5.64962e-27	vEC2
370	Rwdd1	3.02712e-31	0.361864	0.961	0.906	6.89487e-27	vEC2
371	Rpl35	3.09367e-31	0.544148	1	0.987	7.04645e-27	vEC2
372	Plk1	4.44145e-31	0.342467	0.6	0.32	1.01163e-26	vEC2
373	Cdca3	5.3962e-31	0.339204	0.79	0.522	1.22909e-26	vEC2
374	Jpt1	1.16311e-30	0.422279	0.952	0.892	2.64921e-26	vEC2
375	Npm1	1.54594e-30	0.336414	1	0.999	3.52119e-26	vEC2
376	Alad	2.05473e-30	0.330296	0.701	0.448	4.68007e-26	vEC2
377	Aprt	2.38085e-30	0.453492	0.981	0.9	5.42285e-26	vEC2
378	Cct3	3.05089e-30	0.334628	0.99	0.929	6.94902e-26	vEC2
379	Txn1	3.37578e-30	0.301362	0.995	0.978	7.689e-26	vEC2
380	Anxa2	1.89432e-29	0.391476	0.966	0.726	4.3147e-25	vEC2
381	Prdx1	2.34698e-29	0.302374	0.995	0.988	5.34571e-25	vEC2
382	Asns	3.50001e-29	0.251443	0.537	0.28	7.97198e-25	vEC2
383	Hint1	4.24723e-29	0.293844	0.995	0.979	9.67391e-25	vEC2
384	Snrpg	6.78649e-29	0.317731	0.998	0.982	1.54576e-24	vEC2
385	Eef1d	1.27295e-28	0.325465	0.99	0.964	2.8994e-24	vEC2
386	Gm10076	1.52233e-28	0.858863	0.993	0.952	3.46742e-24	vEC2
387	Hmgn5	1.57065e-28	0.440983	0.923	0.785	3.57746e-24	vEC2
388	Cenpw	1.79872e-28	0.374482	0.827	0.606	4.09695e-24	vEC2
389	Snrpd1	2.08367e-28	0.318454	0.988	0.957	4.74596e-24	vEC2
390	Exosc8	2.2184e-28	0.355601	0.916	0.706	5.05284e-24	vEC2
391	Pgk1	2.60557e-28	0.362875	0.988	0.951	5.93471e-24	vEC2
392	Fermt2	3.76811e-28	0.381805	0.933	0.771	8.58263e-24	vEC2
393	Racgap1	4.31296e-28	0.283895	0.716	0.433	9.82364e-24	vEC2
394	Slc16a3	4.46506e-28	0.266224	0.564	0.291	1.01701e-23	vEC2
395	Ppa1	5.55737e-28	0.36814	0.906	0.728	1.2658e-23	vEC2
396	Rpl10	5.66389e-28	0.254091	0.998	0.997	1.29006e-23	vEC2
397	Tpi1	8.36515e-28	0.402626	0.981	0.902	1.90533e-23	vEC2
398	Rtraf	1.13401e-27	0.315665	0.973	0.932	2.58292e-23	vEC2
399	Trmt10a	1.13678e-27	0.2902	0.648	0.385	2.58924e-23	vEC2
400	Atp5g1	2.70731e-27	0.316019	0.99	0.955	6.16644e-23	vEC2
401	Snrpd3	2.77937e-27	0.324884	0.976	0.935	6.33058e-23	vEC2
402	Basp1	3.80956e-27	0.402455	0.954	0.862	8.67704e-23	vEC2
403	Aurka	4.63927e-27	0.327411	0.561	0.314	1.05669e-22	vEC2
404	Tacc3	4.71594e-27	0.343013	0.749	0.511	1.07415e-22	vEC2
405	Hsp90b1	7.7056e-27	0.327212	0.983	0.988	1.7551e-22	vEC2
406	Ndufa12	9.17714e-27	0.330812	0.966	0.903	2.09028e-22	vEC2
407	Pclaf	2.22334e-26	0.367052	0.973	0.685	5.06411e-22	vEC2
408	Ranbp1	2.54822e-26	0.316164	0.998	0.981	5.80409e-22	vEC2
409	Psmb6	3.05978e-26	0.311197	0.986	0.94	6.96927e-22	vEC2
410	Rbx1	3.08084e-26	0.278021	0.988	0.964	7.01722e-22	vEC2
411	Ccdc34	4.5761e-26	0.349663	0.911	0.734	1.0423e-21	vEC2
412	Cct5	5.12034e-26	0.307251	0.986	0.944	1.16626e-21	vEC2
413	Cwc15	6.48841e-26	0.330826	0.899	0.78	1.47786e-21	vEC2
414	St13	6.69136e-26	0.320501	0.983	0.938	1.52409e-21	vEC2
415	Calm1	1.10648e-25	0.263106	1	0.995	2.52023e-21	vEC2
416	Rpl36al	1.26908e-25	0.259338	1	0.982	2.89059e-21	vEC2
417	S100a10	1.29695e-25	0.38825	0.937	0.832	2.95406e-21	vEC2
418	Serpinh1	1.47721e-25	0.346045	0.99	0.94	3.36464e-21	vEC2
419	Rps28	1.7404e-25	0.348856	1	0.996	3.96411e-21	vEC2
420	Eif3j1	1.79541e-25	0.362725	0.928	0.851	4.0894e-21	vEC2
421	Tfpi	2.69409e-25	0.32069	0.846	0.63	6.13633e-21	vEC2
422	Set	3.5119e-25	0.288886	0.995	0.986	7.99905e-21	vEC2
423	Pdcd5	5.03588e-25	0.303595	0.971	0.939	1.14702e-20	vEC2
424	Cct6a	8.17809e-25	0.308006	0.986	0.946	1.86272e-20	vEC2
425	Prdx6	8.99453e-25	0.324056	0.986	0.929	2.04868e-20	vEC2
426	H2afx	9.43023e-25	0.416296	0.901	0.738	2.14792e-20	vEC2
427	Cct7	9.44609e-25	0.295436	0.988	0.94	2.15154e-20	vEC2
428	Snrpa1	1.50765e-24	0.346323	0.942	0.825	3.43398e-20	vEC2
429	Phb2	1.95337e-24	0.306717	0.978	0.91	4.44919e-20	vEC2
430	Slc29a1	2.17247e-24	0.314873	0.752	0.495	4.94823e-20	vEC2
431	Cd81	3.11749e-24	0.32559	0.988	0.971	7.1007e-20	vEC2
432	Spc24	3.12023e-24	0.30183	0.853	0.564	7.10694e-20	vEC2
433	Map4k5	3.32855e-24	0.273879	0.73	0.47	7.58143e-20	vEC2
434	Mtss1	3.8005e-24	0.271432	0.776	0.517	8.65639e-20	vEC2
435	Sub1	3.96446e-24	0.272057	0.993	0.976	9.02985e-20	vEC2
436	Marcks	7.32482e-24	0.396173	0.998	0.934	1.66837e-19	vEC2
437	Cox7a2	1.15926e-23	0.26821	0.995	0.972	2.64044e-19	vEC2
438	Flt4	1.22903e-23	0.271339	0.735	0.459	2.79936e-19	vEC2
439	Rap1a	1.3316e-23	0.356389	0.892	0.78	3.03299e-19	vEC2
440	Manf	1.44457e-23	0.318505	0.978	0.906	3.29031e-19	vEC2
441	Bin1	1.90885e-23	0.283174	0.745	0.504	4.3478e-19	vEC2
442	Rps27l	2.23076e-23	0.304622	0.993	0.957	5.081e-19	vEC2
443	Cox6a1	2.23675e-23	0.297636	0.981	0.927	5.09466e-19	vEC2
444	Ets1	3.2878e-23	0.347248	0.908	0.698	7.48861e-19	vEC2
445	U2af1	3.91981e-23	0.289888	0.976	0.923	8.92815e-19	vEC2
446	Mxra7	4.16951e-23	0.25717	0.552	0.31	9.4969e-19	vEC2
447	Nusap1	4.75739e-23	0.341332	0.545	0.305	1.08359e-18	vEC2
448	Uqcc2	6.9728e-23	0.297508	0.966	0.892	1.5882e-18	vEC2
449	Cdv3	7.48956e-23	0.324066	0.995	0.946	1.7059e-18	vEC2
450	Dbf4	9.08166e-23	0.347429	0.817	0.621	2.06853e-18	vEC2
451	Fkbp3	9.28311e-23	0.301789	0.99	0.926	2.11441e-18	vEC2
452	Polr2l	9.45595e-23	0.398372	0.718	0.526	2.15378e-18	vEC2
453	Utp11	9.47718e-23	0.325023	0.904	0.788	2.15862e-18	vEC2
454	Lsm6	1.04709e-22	0.307472	0.947	0.857	2.38496e-18	vEC2
455	Atp5j2	1.24171e-22	0.290329	0.995	0.97	2.82825e-18	vEC2
456	Grpel1	2.10752e-22	0.330021	0.916	0.764	4.80029e-18	vEC2
457	Pdap1	2.67523e-22	0.28194	0.988	0.954	6.09337e-18	vEC2
458	Bax	3.8776e-22	0.308788	0.952	0.875	8.83201e-18	vEC2
459	Uba52	4.88452e-22	0.469236	0.998	0.971	1.11255e-17	vEC2
460	Anxa3	6.38219e-22	0.293993	0.92	0.673	1.45367e-17	vEC2
461	Ccdc124	9.33998e-22	0.310238	0.855	0.68	2.12737e-17	vEC2
462	Pelo	1.04921e-21	0.254664	0.639	0.409	2.38979e-17	vEC2
463	Snx3	1.38019e-21	0.30154	0.971	0.915	3.14365e-17	vEC2
464	Lsm5	1.41336e-21	0.284745	0.957	0.865	3.21921e-17	vEC2
465	Gpi1	1.4157e-21	0.300222	0.959	0.869	3.22454e-17	vEC2
466	Glrx3	1.63895e-21	0.269074	0.973	0.924	3.73304e-17	vEC2
467	Rrm2	1.83514e-21	0.252522	0.846	0.539	4.17991e-17	vEC2
468	Sdf2l1	2.0017e-21	0.264052	0.624	0.389	4.55928e-17	vEC2
469	Rpl39	3.33332e-21	0.295796	1	0.996	7.59231e-17	vEC2
470	C1qbp	3.5279e-21	0.312395	0.957	0.86	8.03549e-17	vEC2
471	Cct4	3.61414e-21	0.280799	0.973	0.929	8.23193e-17	vEC2
472	Vps29	6.37023e-21	0.307406	0.918	0.801	1.45095e-16	vEC2
473	Ftl1	7.5666e-21	0.2576	1	0.991	1.72344e-16	vEC2
474	Tmem258	9.67341e-21	0.332533	0.957	0.838	2.20331e-16	vEC2
475	Rangap1	1.36426e-20	0.28117	0.882	0.706	3.10738e-16	vEC2
476	Tnfaip1	1.66939e-20	0.258702	0.836	0.585	3.80238e-16	vEC2
477	Acp1	1.74059e-20	0.299017	0.945	0.847	3.96454e-16	vEC2
478	Snrpf	2.02143e-20	0.263089	0.99	0.958	4.60421e-16	vEC2
479	Uchl3	2.05295e-20	0.26957	0.865	0.661	4.676e-16	vEC2
480	Fam162a	2.09366e-20	0.29838	0.906	0.77	4.76873e-16	vEC2
481	Emg1	2.70137e-20	0.275125	0.937	0.837	6.15292e-16	vEC2
482	Ube2i	3.45587e-20	0.258526	0.973	0.946	7.87143e-16	vEC2
483	Sec61g	4.4332e-20	0.285776	0.988	0.973	1.00975e-15	vEC2
484	Mrto4	5.50978e-20	0.285857	0.896	0.723	1.25496e-15	vEC2
485	Med10	6.09435e-20	0.275744	0.923	0.795	1.38811e-15	vEC2
486	Mrpl52	8.90065e-20	0.264842	0.947	0.851	2.0273e-15	vEC2
487	Plekho1	9.98328e-20	0.270933	0.848	0.685	2.27389e-15	vEC2
488	Eif4ebp1	1.07602e-19	0.295706	0.937	0.821	2.45084e-15	vEC2
489	Lsm2	1.15939e-19	0.301721	0.973	0.859	2.64075e-15	vEC2
490	Ccdc58	1.16226e-19	0.266762	0.793	0.611	2.64728e-15	vEC2
491	Vamp5	1.20518e-19	0.307764	0.964	0.859	2.74504e-15	vEC2
492	Ddah2	1.42478e-19	0.271461	0.935	0.795	3.24523e-15	vEC2
493	Calm3	1.65431e-19	0.273862	0.957	0.896	3.76802e-15	vEC2
494	Tomm7	1.85498e-19	0.310751	0.986	0.939	4.22509e-15	vEC2
495	Sumo2	2.55967e-19	0.258567	0.99	0.978	5.83015e-15	vEC2
496	Tomm6	2.62121e-19	0.280268	0.969	0.913	5.97033e-15	vEC2
497	Cenpf	2.71274e-19	0.368093	0.733	0.534	6.17882e-15	vEC2
498	Cbx3	3.20785e-19	0.25567	0.966	0.943	7.30653e-15	vEC2
499	Psmb2	4.36269e-19	0.273271	0.976	0.931	9.9369e-15	vEC2
500	Psma6	4.4808e-19	0.264209	0.964	0.91	1.02059e-14	vEC2
501	Psmc6	4.58035e-19	0.26856	0.935	0.872	1.04327e-14	vEC2
502	Psmc5	5.50136e-19	0.296792	0.916	0.845	1.25305e-14	vEC2
503	Pa2g4	5.65406e-19	0.277787	0.952	0.845	1.28782e-14	vEC2
504	Ppp1cc	7.04567e-19	0.258069	0.94	0.882	1.60479e-14	vEC2
505	Lsm3	8.30799e-19	0.2991	0.92	0.768	1.89231e-14	vEC2
506	Lmnb1	8.47206e-19	0.282679	0.954	0.887	1.92968e-14	vEC2
507	Nucks1	1.02079e-18	0.273736	0.988	0.939	2.32506e-14	vEC2
508	Higd1a	1.71619e-18	0.29419	0.945	0.824	3.90896e-14	vEC2
509	Pno1	2.24219e-18	0.25863	0.749	0.559	5.10704e-14	vEC2
510	Ywhah	2.29255e-18	0.260532	0.969	0.908	5.22174e-14	vEC2
511	Eif3i	2.78463e-18	0.260568	0.969	0.907	6.34256e-14	vEC2
512	Cenpe	6.58364e-18	0.258585	0.737	0.53	1.49956e-13	vEC2
513	Apex1	7.07403e-18	0.261741	0.916	0.779	1.61125e-13	vEC2
514	Rhoj	9.55144e-18	0.269167	0.831	0.664	2.17553e-13	vEC2
515	Tceal8	9.73966e-18	0.271396	0.889	0.774	2.2184e-13	vEC2
516	Ubald2	1.46497e-17	0.293702	0.896	0.795	3.33675e-13	vEC2
517	Phb	2.70566e-17	0.266929	0.889	0.722	6.16269e-13	vEC2
518	Psmd7	3.28695e-17	0.27348	0.969	0.914	7.48668e-13	vEC2
519	Sh3bp5	3.98812e-17	0.251006	0.822	0.606	9.08373e-13	vEC2
520	Phf5a	4.03524e-17	0.254931	0.976	0.914	9.19106e-13	vEC2
521	Ctla2a	4.04248e-17	0.267558	0.901	0.746	9.20757e-13	vEC2
522	Ciao2a	5.44034e-17	0.266105	0.851	0.688	1.23915e-12	vEC2
523	Sdhb	6.06556e-17	0.273189	0.901	0.792	1.38155e-12	vEC2
524	Timm23	7.79531e-17	0.26934	0.954	0.863	1.77554e-12	vEC2
525	Gcsh	8.36425e-17	0.261868	0.875	0.736	1.90513e-12	vEC2
526	Amotl1	1.38917e-16	0.261166	0.863	0.644	3.1641e-12	vEC2
527	Atp5k	1.54802e-16	0.286168	0.976	0.929	3.52593e-12	vEC2
528	Psmb3	2.27636e-16	0.263179	0.978	0.943	5.18487e-12	vEC2
529	Alyref	2.58414e-16	0.297481	0.952	0.889	5.8859e-12	vEC2
530	Map1b	2.78223e-16	0.256344	0.795	0.561	6.33709e-12	vEC2
531	Cdk2ap1	3.22133e-16	0.265469	0.899	0.861	7.33723e-12	vEC2
532	Cdk1	4.03429e-16	0.377651	0.913	0.752	9.1889e-12	vEC2
533	Coa3	6.12586e-16	0.256874	0.918	0.825	1.39529e-11	vEC2
534	Lrrc59	6.79499e-16	0.261914	0.889	0.775	1.5477e-11	vEC2
535	Anp32e	8.26142e-16	0.274369	0.949	0.823	1.8817e-11	vEC2
536	Glrx5	9.95399e-16	0.264123	0.952	0.829	2.26722e-11	vEC2
537	Polr1d	1.17837e-15	0.254297	0.957	0.909	2.68396e-11	vEC2
538	Sap18	1.28667e-15	0.25165	0.918	0.807	2.93065e-11	vEC2
539	Ndufc1	1.34465e-15	0.271309	0.973	0.916	3.06271e-11	vEC2
540	Cmtm8	2.94026e-15	0.284119	0.88	0.752	6.69703e-11	vEC2
541	Polr2e	3.74829e-15	0.27791	0.957	0.88	8.53748e-11	vEC2
542	Dynlt1f	7.9463e-15	0.252356	0.776	0.609	1.80993e-10	vEC2
543	Tcf15	8.00829e-15	0.299525	0.677	0.489	1.82405e-10	vEC2
544	Hras	8.18631e-14	0.255489	0.875	0.759	1.8646e-09	vEC2
545	Mrpl23	9.6721e-13	0.252673	0.858	0.759	2.20301e-08	vEC2
546	Rps21	2.5537e-12	0.255704	1	0.999	5.81657e-08	vEC2
547	Prc1	3.83399e-12	0.267095	0.61	0.453	8.73268e-08	vEC2
548	Hist1h2ae	1.8783e-120	1.54033	0.988	0.474	4.27821e-116	vEC3
549	Hist1h2ap	2.17777e-108	1.90696	0.975	0.399	4.9603e-104	vEC3
550	Pclaf	1.59182e-105	1.15935	0.997	0.693	3.62568e-101	vEC3
551	D030007L05Rik	2.18234e-105	0.600724	0.773	0.199	4.97071e-101	vEC3
552	Hist1h1b	8.19513e-104	0.966501	0.907	0.31	1.8666e-99	vEC3
553	Aplnr	9.64994e-103	0.722086	0.96	0.286	2.19797e-98	vEC3
554	Ccnd1	1.82231e-101	1.16648	0.972	0.485	4.15067e-97	vEC3
555	Nrp2	1.15875e-96	0.796497	0.966	0.334	2.63928e-92	vEC3
556	Rrm2	6.61252e-91	0.882237	0.972	0.535	1.50613e-86	vEC3
557	Kcne3	2.33215e-89	0.647349	0.505	0.09	5.31194e-85	vEC3
558	Mif	3.62972e-86	0.890724	1	0.972	8.26742e-82	vEC3
559	Pkm	4.60713e-86	0.772713	1	0.971	1.04937e-81	vEC3
560	Sgk1	2.46458e-85	0.967991	0.928	0.426	5.61357e-81	vEC3
561	Gpr183	5.07044e-84	0.324431	0.508	0.096	1.15489e-79	vEC3
562	Ldha	8.44288e-81	0.766962	1	0.962	1.92303e-76	vEC3
563	Abcc9	4.14766e-79	0.383994	0.576	0.136	9.44713e-75	vEC3
564	Clec1b	1.88242e-78	0.724218	0.798	0.289	4.28759e-74	vEC3
565	Prl3b1	3.92526e-78	0.541436	0.467	0.088	8.94057e-74	vEC3
566	Apln	5.22071e-76	0.365901	0.467	0.091	1.18912e-71	vEC3
567	Piezo2	7.08268e-76	0.552963	0.785	0.27	1.61322e-71	vEC3
568	Odc1	1.02905e-75	1.03788	0.975	0.734	2.34387e-71	vEC3
569	Hist1h2ab	1.32624e-74	0.45206	0.751	0.23	3.02078e-70	vEC3
570	Gng2	2.98379e-74	0.684919	0.95	0.531	6.79618e-70	vEC3
571	Rps2	4.48356e-73	0.576797	1	0.998	1.02122e-68	vEC3
572	Gapdh	5.00753e-72	0.648653	1	0.989	1.14057e-67	vEC3
573	Pcdh17	1.47986e-71	0.75535	0.907	0.413	3.37068e-67	vEC3
574	Pgam1	5.33419e-71	0.695123	0.994	0.921	1.21497e-66	vEC3
575	Hist1h3c	8.25373e-71	0.664107	0.835	0.327	1.87995e-66	vEC3
576	Tubb5	3.7101e-70	0.534273	1	0.995	8.4505e-66	vEC3
577	Eno1	2.1934e-66	0.825308	0.997	0.859	4.99592e-62	vEC3
578	Apold1	1.63678e-65	0.611733	0.794	0.298	3.72809e-61	vEC3
579	Slc16a3	2.29201e-65	0.462907	0.741	0.278	5.22052e-61	vEC3
580	Nr2f2	1.23154e-64	0.55619	0.847	0.332	2.80507e-60	vEC3
581	Cotl1	2.46089e-64	0.643016	0.988	0.82	5.60516e-60	vEC3
582	Fbxo5	6.74e-64	0.531918	0.879	0.398	1.53517e-59	vEC3
583	Mafb	1.21219e-63	0.471953	0.657	0.203	2.76102e-59	vEC3
584	Rad51ap1	3.3135e-63	0.481539	0.86	0.396	7.54716e-59	vEC3
585	Pde2a	6.07636e-63	0.36088	0.723	0.246	1.38401e-58	vEC3
586	Hist1h3e	4.56304e-61	0.456602	0.71	0.263	1.03932e-56	vEC3
587	Dok4	5.1461e-60	0.419926	0.72	0.268	1.17213e-55	vEC3
588	Phlda1	1.05073e-58	0.59297	0.804	0.358	2.39326e-54	vEC3
589	Hist1h1d	6.97455e-58	0.347743	0.636	0.207	1.58859e-53	vEC3
590	Hist2h2ac	1.82121e-57	0.365081	0.723	0.255	4.14818e-53	vEC3
591	Crmp1	2.2078e-57	0.476501	0.85	0.403	5.0287e-53	vEC3
592	Nme1	3.99452e-56	0.592181	1	0.939	9.09831e-52	vEC3
593	Flt4	4.42793e-54	0.487885	0.897	0.448	1.00855e-49	vEC3
594	Palm	4.94883e-54	0.427792	0.835	0.379	1.12719e-49	vEC3
595	Clspn	1.95972e-53	0.466968	0.897	0.451	4.46365e-49	vEC3
596	Snai1	1.99685e-52	0.264636	0.545	0.168	4.54823e-48	vEC3
597	Tubb6	2.02554e-52	0.518547	0.928	0.54	4.61358e-48	vEC3
598	Ran	3.04177e-52	0.529644	1	0.984	6.92823e-48	vEC3
599	Col15a1	2.07184e-51	0.376893	0.76	0.3	4.71904e-47	vEC3
600	Hist1h1e	2.1784e-51	0.555461	0.869	0.449	4.96175e-47	vEC3
601	Slc29a1	5.7151e-50	0.439284	0.875	0.488	1.30173e-45	vEC3
602	Sh2d3c	1.34447e-49	0.352436	0.717	0.311	3.06229e-45	vEC3
603	Pcna	1.3449e-49	0.600973	0.997	0.826	3.06328e-45	vEC3
604	Adamts9	2.9152e-49	0.268024	0.62	0.21	6.63994e-45	vEC3
605	Gm266	5.57634e-49	0.307495	0.539	0.175	1.27012e-44	vEC3
606	Cdk1	3.35884e-48	0.567025	0.984	0.749	7.65042e-44	vEC3
607	Spry1	4.10847e-48	0.310384	0.611	0.22	9.35787e-44	vEC3
608	Gmnn	8.43846e-48	0.511605	0.984	0.706	1.92203e-43	vEC3
609	Mthfd2	1.36158e-47	0.344931	0.717	0.325	3.10126e-43	vEC3
610	Icam1	1.76384e-47	0.573938	0.863	0.489	4.0175e-43	vEC3
611	Fam167b	2.34673e-47	0.376141	0.495	0.155	5.34514e-43	vEC3
612	Dhfr	2.63489e-47	0.448098	0.891	0.508	6.0015e-43	vEC3
613	Ndufa8	3.71737e-46	0.484863	0.988	0.892	8.46706e-42	vEC3
614	Bmp4	3.81212e-46	0.442796	0.67	0.261	8.68287e-42	vEC3
615	Aurkb	3.87249e-46	0.374923	0.785	0.345	8.82036e-42	vEC3
616	Tpm4	9.12448e-46	0.507397	0.997	0.968	2.07828e-41	vEC3
617	Hecw2	1.06861e-45	0.297045	0.629	0.233	2.43397e-41	vEC3
618	Esco2	5.44334e-45	0.298053	0.667	0.264	1.23983e-40	vEC3
619	Flrt2	7.34195e-45	0.490153	0.741	0.331	1.67228e-40	vEC3
620	Nhs	9.39241e-45	0.294487	0.604	0.226	2.13931e-40	vEC3
621	Hat1	9.92335e-45	0.46876	0.95	0.648	2.26024e-40	vEC3
622	Rpsa	1.02889e-44	0.351742	1	0.999	2.3435e-40	vEC3
623	Lhx6	1.08827e-44	0.25073	0.383	0.099	2.47876e-40	vEC3
624	Cycs	1.63256e-44	0.512828	0.997	0.911	3.71849e-40	vEC3
625	Orc6	2.5487e-44	0.479273	0.956	0.749	5.80517e-40	vEC3
626	Tcim	9.17476e-44	0.507101	0.872	0.481	2.08974e-39	vEC3
627	Tuba1b	1.0962e-43	0.49672	1	0.957	2.49682e-39	vEC3
628	Tk1	1.21711e-43	0.382311	0.841	0.438	2.77222e-39	vEC3
629	Bok	1.23322e-43	0.429598	0.782	0.391	2.8089e-39	vEC3
630	Ywhaq	3.24837e-43	0.410496	0.994	0.941	7.39881e-39	vEC3
631	Car8	7.35196e-43	0.377677	0.71	0.318	1.67456e-38	vEC3
632	Ccne2	9.69276e-43	0.34872	0.601	0.242	2.20772e-38	vEC3
633	Dnajc9	1.36534e-42	0.448148	0.953	0.647	3.10983e-38	vEC3
634	Selenoh	2.59023e-42	0.456058	1	0.928	5.89977e-38	vEC3
635	Lck	3.66695e-42	0.29237	0.558	0.209	8.35222e-38	vEC3
636	Atf3	3.91212e-42	0.5369	0.804	0.429	8.91064e-38	vEC3
637	Hist1h4d	4.68772e-42	0.466609	0.738	0.341	1.06772e-37	vEC3
638	Slbp	8.20437e-42	0.475685	0.975	0.784	1.86871e-37	vEC3
639	Slc25a5	9.73862e-42	0.447191	1	0.959	2.21817e-37	vEC3
640	Pgk1	1.24613e-41	0.462132	0.991	0.952	2.83831e-37	vEC3
641	Cenpq	1.8054e-41	0.408194	0.819	0.444	4.11216e-37	vEC3
642	Lipt2	2.81274e-41	0.400707	0.648	0.297	6.40658e-37	vEC3
643	Ybx1	8.07161e-41	0.319818	1	0.99	1.83847e-36	vEC3
644	Asns	3.55338e-40	0.275655	0.645	0.275	8.09354e-36	vEC3
645	Cda	6.1378e-40	0.385759	0.769	0.384	1.39801e-35	vEC3
646	Chaf1b	6.87826e-40	0.333093	0.779	0.402	1.56666e-35	vEC3
647	Tipin	1.93945e-39	0.456817	0.956	0.716	4.41747e-35	vEC3
648	2010204K13Rik	2.58008e-39	0.27384	0.604	0.251	5.87665e-35	vEC3
649	Gap43	3.40766e-39	0.527618	0.941	0.588	7.76162e-35	vEC3
650	Arhgap18	4.29101e-39	0.45627	0.869	0.56	9.77363e-35	vEC3
651	Dut	4.38732e-39	0.470667	0.997	0.865	9.993e-35	vEC3
652	Ccne1	1.06634e-38	0.283669	0.645	0.274	2.42881e-34	vEC3
653	Tyms	1.63572e-38	0.431939	0.96	0.73	3.72567e-34	vEC3
654	Adgrg3	2.50172e-38	0.288747	0.595	0.248	5.69817e-34	vEC3
655	Eif5a	7.86642e-38	0.446007	1	0.987	1.79174e-33	vEC3
656	Rad51	8.9151e-38	0.297326	0.738	0.35	2.03059e-33	vEC3
657	Cdc45	1.88237e-37	0.282149	0.639	0.285	4.28747e-33	vEC3
658	Prelid1	4.0853e-37	0.4093	0.988	0.892	9.3051e-33	vEC3
659	Npm1	1.14501e-36	0.420001	1	0.999	2.60799e-32	vEC3
660	Sox11	1.46004e-36	0.475684	0.963	0.65	3.32553e-32	vEC3
661	Top2a	1.49535e-36	0.370388	0.981	0.648	3.40597e-32	vEC3
662	Glipr2	2.0876e-36	0.361602	0.735	0.381	4.75494e-32	vEC3
663	Bgn	2.23857e-36	0.355089	0.801	0.409	5.09879e-32	vEC3
664	Gng11	6.60984e-36	0.481234	1	0.929	1.50552e-31	vEC3
665	Pimreg	7.69012e-36	0.295702	0.769	0.364	1.75158e-31	vEC3
666	Tsen15	7.93904e-36	0.37922	0.897	0.594	1.80828e-31	vEC3
667	Cdc6	9.44135e-36	0.32615	0.676	0.322	2.15046e-31	vEC3
668	Kctd17	1.63641e-35	0.270456	0.664	0.297	3.72724e-31	vEC3
669	Ranbp1	1.81768e-35	0.405643	1	0.981	4.14013e-31	vEC3
670	Asf1b	2.04096e-35	0.281311	0.667	0.325	4.6487e-31	vEC3
671	Trib1	4.18375e-35	0.316068	0.692	0.331	9.52933e-31	vEC3
672	Hapln1	5.37327e-35	0.472561	0.96	0.735	1.22387e-30	vEC3
673	Exo1	8.49527e-35	0.255167	0.673	0.318	1.93497e-30	vEC3
674	Gm13889	2.02605e-34	0.253372	0.526	0.195	4.61473e-30	vEC3
675	Srm	2.58069e-34	0.470214	0.966	0.702	5.87803e-30	vEC3
676	Alad	6.44537e-34	0.315094	0.791	0.446	1.46806e-29	vEC3
677	Nme2	7.46511e-34	0.306569	1	0.992	1.70033e-29	vEC3
678	Ncapg2	1.54872e-33	0.25488	0.707	0.347	3.52751e-29	vEC3
679	Carhsp1	2.8821e-33	0.355042	0.913	0.591	6.56457e-29	vEC3
680	Spc24	4.55058e-33	0.381172	0.938	0.564	1.03648e-28	vEC3
681	Rplp1	9.09605e-33	0.295566	1	0.998	2.07181e-28	vEC3
682	Sulf2	9.2422e-33	0.333478	0.779	0.405	2.1051e-28	vEC3
683	Fxyd6	1.26858e-32	0.301257	0.704	0.346	2.88944e-28	vEC3
684	Pelo	1.56766e-32	0.327125	0.732	0.406	3.57066e-28	vEC3
685	Nhp2	1.63415e-32	0.463027	0.991	0.873	3.7221e-28	vEC3
686	Ppp1r14b	2.06663e-32	0.393375	1	0.958	4.70717e-28	vEC3
687	Gins2	2.0806e-32	0.349651	0.872	0.574	4.73897e-28	vEC3
688	Aldoa	3.03208e-32	0.413238	1	0.952	6.90618e-28	vEC3
689	Mest	3.12449e-32	0.536275	1	0.889	7.11666e-28	vEC3
690	Pa2g4	3.29069e-32	0.425549	0.988	0.844	7.49521e-28	vEC3
691	Emcn	3.6185e-32	0.508198	1	0.869	8.24186e-28	vEC3
692	Hmgn1	5.8319e-32	0.342016	1	0.977	1.32833e-27	vEC3
693	Lig1	8.60228e-32	0.436515	0.966	0.765	1.95934e-27	vEC3
694	Lsm2	1.61996e-31	0.394278	0.978	0.863	3.68978e-27	vEC3
695	Prim1	2.3018e-31	0.297556	0.782	0.432	5.24282e-27	vEC3
696	Map4k5	2.673e-31	0.319234	0.798	0.471	6.0883e-27	vEC3
697	Dek	5.0546e-31	0.390944	1	0.931	1.15129e-26	vEC3
698	Bex2	8.6726e-31	0.402155	0.664	0.336	1.97536e-26	vEC3
699	Fen1	1.09008e-30	0.283132	0.838	0.476	2.48287e-26	vEC3
700	Utp11	1.39774e-30	0.378134	0.963	0.785	3.18364e-26	vEC3
701	Pfkl	2.50455e-30	0.312586	0.847	0.535	5.70462e-26	vEC3
702	Map1b	2.75082e-30	0.367942	0.891	0.557	6.26553e-26	vEC3
703	Atad2	5.89642e-30	0.379453	0.96	0.703	1.34303e-25	vEC3
704	Bin1	6.27153e-30	0.309851	0.841	0.5	1.42847e-25	vEC3
705	Eif2s2	6.64091e-30	0.337184	1	0.972	1.5126e-25	vEC3
706	Nasp	6.96458e-30	0.432885	0.997	0.911	1.58632e-25	vEC3
707	Cct8	9.7725e-30	0.35886	1	0.935	2.22588e-25	vEC3
708	Prmt1	1.23718e-29	0.376432	1	0.933	2.81792e-25	vEC3
709	Plpp3	1.2678e-29	0.315079	0.866	0.477	2.88766e-25	vEC3
710	2810408I11Rik	1.71588e-29	0.253661	0.682	0.345	3.90827e-25	vEC3
711	Hnrnpab	4.00198e-29	0.31011	0.997	0.976	9.11531e-25	vEC3
712	Smc4	4.91034e-29	0.477548	0.988	0.785	1.11843e-24	vEC3
713	Rfc4	5.45498e-29	0.336781	0.879	0.585	1.24248e-24	vEC3
714	Hist1h4i	8.47178e-29	0.335376	0.695	0.36	1.92962e-24	vEC3
715	Manf	1.13493e-28	0.377217	0.981	0.909	2.58503e-24	vEC3
716	Psat1	1.74241e-28	0.286271	0.819	0.466	3.96868e-24	vEC3
717	Hspd1	2.96585e-28	0.391562	1	0.951	6.75532e-24	vEC3
718	Cmtm3	6.02556e-28	0.317092	0.835	0.545	1.37244e-23	vEC3
719	Ltv1	7.68783e-28	0.311814	0.891	0.575	1.75106e-23	vEC3
720	Tpi1	1.20021e-27	0.417869	0.981	0.905	2.73372e-23	vEC3
721	Cks1b	1.43494e-27	0.365775	1	0.886	3.26836e-23	vEC3
722	Pim3	1.86003e-27	0.305745	0.729	0.417	4.23658e-23	vEC3
723	Wee1	2.55483e-27	0.252179	0.748	0.411	5.81914e-23	vEC3
724	Grpel1	5.9805e-27	0.339747	0.947	0.766	1.36218e-22	vEC3
725	Snrpa1	8.7867e-27	0.359043	0.972	0.826	2.00135e-22	vEC3
726	Ung	9.63277e-27	0.269523	0.592	0.286	2.19406e-22	vEC3
727	Id2	1.1512e-26	0.55676	0.894	0.658	2.62208e-22	vEC3
728	Ier5l	1.3385e-26	0.282283	0.632	0.333	3.04871e-22	vEC3
729	Nop58	1.65949e-26	0.400001	0.994	0.869	3.77982e-22	vEC3
730	Myc	2.09474e-26	0.353064	0.67	0.374	4.77118e-22	vEC3
731	Fscn1	2.10086e-26	0.332207	0.988	0.873	4.78512e-22	vEC3
732	Rap2a	2.10364e-26	0.304117	0.826	0.504	4.79146e-22	vEC3
733	Uhrf1	2.38541e-26	0.341366	0.925	0.686	5.43324e-22	vEC3
734	Atp5o	2.41969e-26	0.357611	0.991	0.941	5.51134e-22	vEC3
735	Mcm5	3.10808e-26	0.32307	0.903	0.633	7.07929e-22	vEC3
736	Smc2	5.02135e-26	0.37923	0.972	0.812	1.14371e-21	vEC3
737	Sh3bp5	1.53717e-25	0.344761	0.888	0.606	3.5012e-21	vEC3
738	Enc1	1.57806e-25	0.28634	0.76	0.431	3.59436e-21	vEC3
739	Mrto4	4.12311e-25	0.331706	0.956	0.722	9.39121e-21	vEC3
740	Rplp0	6.02424e-25	0.26702	1	0.997	1.37214e-20	vEC3
741	Grrp1	6.4023e-25	0.257751	0.807	0.466	1.45825e-20	vEC3
742	P4ha1	1.37791e-24	0.273646	0.751	0.442	3.13847e-20	vEC3
743	Ppp1r2	1.41214e-24	0.307474	0.981	0.823	3.21644e-20	vEC3
744	Snhg1	2.40019e-24	0.387359	0.997	0.917	5.46691e-20	vEC3
745	Fam111a	2.65316e-24	0.317016	0.885	0.591	6.04311e-20	vEC3
746	Ppa1	3.82123e-24	0.339951	0.95	0.729	8.70362e-20	vEC3
747	Pdap1	3.89999e-24	0.290942	1	0.954	8.88301e-20	vEC3
748	Atp5g1	4.00341e-24	0.334874	1	0.955	9.11856e-20	vEC3
749	Fam162a	8.22056e-24	0.319869	0.941	0.771	1.8724e-19	vEC3
750	Igf1	8.79075e-24	0.320727	0.832	0.522	2.00227e-19	vEC3
751	Ccdc34	1.11843e-23	0.344366	0.972	0.733	2.54744e-19	vEC3
752	Trip13	1.53034e-23	0.26393	0.782	0.465	3.48566e-19	vEC3
753	Eif4a1	1.73876e-23	0.268181	1	0.989	3.96037e-19	vEC3
754	Eef1d	1.91298e-23	0.299285	1	0.964	4.35718e-19	vEC3
755	Rpa2	2.29926e-23	0.285123	0.891	0.592	5.23703e-19	vEC3
756	Pold3	2.561e-23	0.280316	0.807	0.516	5.83318e-19	vEC3
757	Lyar	2.69578e-23	0.310485	0.972	0.756	6.14017e-19	vEC3
758	Fermt2	2.75733e-23	0.350404	0.969	0.773	6.28036e-19	vEC3
759	Eif3i	3.88699e-23	0.312245	0.994	0.906	8.8534e-19	vEC3
760	Gpatch4	4.62141e-23	0.319557	0.875	0.628	1.05262e-18	vEC3
761	Mrps18b	5.76914e-23	0.29573	0.798	0.528	1.31404e-18	vEC3
762	Pmp22	7.24367e-23	0.257872	0.717	0.394	1.64989e-18	vEC3
763	Slc25a4	7.45503e-23	0.278551	0.997	0.966	1.69803e-18	vEC3
764	Hmgn2	9.80743e-23	0.343773	0.994	0.892	2.23384e-18	vEC3
765	Mtss1	1.33162e-22	0.260438	0.826	0.521	3.03303e-18	vEC3
766	Cox5a	1.36579e-22	0.280874	0.997	0.965	3.11087e-18	vEC3
767	N4bp3	1.9499e-22	0.268339	0.801	0.497	4.44129e-18	vEC3
768	Dctpp1	2.46774e-22	0.314268	0.975	0.75	5.62078e-18	vEC3
769	Plk4	4.11224e-22	0.262201	0.769	0.465	9.36646e-18	vEC3
770	Cct3	4.4064e-22	0.309051	0.994	0.93	1.00365e-17	vEC3
771	Txn1	5.82909e-22	0.271122	0.997	0.978	1.32769e-17	vEC3
772	Rplp2	6.38252e-22	0.258252	1	0.998	1.45375e-17	vEC3
773	Tomm40	6.83086e-22	0.307441	0.956	0.778	1.55587e-17	vEC3
774	Srsf2	8.37476e-22	0.298385	1	0.964	1.90752e-17	vEC3
775	Hspe1	1.06851e-21	0.281673	1	0.981	2.43375e-17	vEC3
776	Tfdp1	1.177e-21	0.253671	0.885	0.616	2.68085e-17	vEC3
777	Cox8a	1.19815e-21	0.287541	1	0.981	2.72903e-17	vEC3
778	Nes	1.31654e-21	0.298633	0.882	0.625	2.99869e-17	vEC3
779	Hmgn5	1.41332e-21	0.403699	0.953	0.786	3.21911e-17	vEC3
780	Hmgb2	1.60039e-21	0.388211	1	0.97	3.64522e-17	vEC3
781	Prdx1	2.07078e-21	0.263541	1	0.988	4.71662e-17	vEC3
782	Ssrp1	2.11642e-21	0.306057	0.969	0.856	4.82058e-17	vEC3
783	Ncl	2.35517e-21	0.34617	1	0.985	5.36438e-17	vEC3
784	Timm23	2.49216e-21	0.298729	0.975	0.864	5.67639e-17	vEC3
785	Zwint	3.45883e-21	0.281906	0.944	0.789	7.87818e-17	vEC3
786	Mpp6	4.11317e-21	0.28741	0.907	0.647	9.36856e-17	vEC3
787	Tmem88	7.87005e-21	0.282498	0.86	0.556	1.79256e-16	vEC3
788	Pin1	9.76428e-21	0.285766	0.953	0.793	2.22401e-16	vEC3
789	Mcm6	1.08551e-20	0.294038	0.95	0.763	2.47246e-16	vEC3
790	Cox6a1	2.19374e-20	0.281866	1	0.927	4.99667e-16	vEC3
791	Uchl3	2.60018e-20	0.298179	0.91	0.663	5.92243e-16	vEC3
792	Mrpl12	2.97382e-20	0.282995	0.972	0.826	6.77347e-16	vEC3
793	Cfdp1	3.0364e-20	0.287365	0.981	0.88	6.91601e-16	vEC3
794	Mrpl18	3.0408e-20	0.290536	0.981	0.853	6.92603e-16	vEC3
795	Ddx39	3.64125e-20	0.274728	0.953	0.721	8.29367e-16	vEC3
796	Rhoj	3.72058e-20	0.255772	0.928	0.658	8.47437e-16	vEC3
797	Cox7b	4.09957e-20	0.295646	0.997	0.951	9.33759e-16	vEC3
798	Higd1a	4.46006e-20	0.281799	0.972	0.825	1.01587e-15	vEC3
799	Eif5	5.62437e-20	0.276123	0.997	0.973	1.28106e-15	vEC3
800	Naa20	6.00042e-20	0.257321	0.879	0.68	1.36672e-15	vEC3
801	Phf5a	1.05975e-19	0.274684	0.988	0.915	2.41379e-15	vEC3
802	Tuba1a	1.10826e-19	0.321103	1	0.9	2.52429e-15	vEC3
803	Amotl1	1.3169e-19	0.273557	0.944	0.642	2.99951e-15	vEC3
804	Id1	1.6766e-19	0.498744	0.913	0.81	3.8188e-15	vEC3
805	Gnl3	1.72323e-19	0.310208	0.966	0.772	3.925e-15	vEC3
806	Mcm4	2.12179e-19	0.295439	0.907	0.667	4.83279e-15	vEC3
807	C1qbp	2.12534e-19	0.281474	0.991	0.859	4.84088e-15	vEC3
808	Mrpl17	2.16044e-19	0.311703	0.956	0.837	4.92083e-15	vEC3
809	Dtymk	2.19399e-19	0.284764	0.972	0.834	4.99725e-15	vEC3
810	Galk1	3.46287e-19	0.290965	0.913	0.708	7.88739e-15	vEC3
811	Gimap6	4.11282e-19	0.358038	0.938	0.777	9.36776e-15	vEC3
812	Alyref	4.35746e-19	0.313964	0.994	0.886	9.925e-15	vEC3
813	Cct5	4.73449e-19	0.255561	0.994	0.945	1.07838e-14	vEC3
814	Cnbp	5.17767e-19	0.286706	0.997	0.955	1.17932e-14	vEC3
815	U2af1	6.66133e-19	0.266193	0.994	0.922	1.51725e-14	vEC3
816	Hmgb1	7.18702e-19	0.25175	1	0.997	1.63699e-14	vEC3
817	Birc5	7.44229e-19	0.28677	0.984	0.661	1.69513e-14	vEC3
818	Timp3	1.30884e-18	0.257968	0.866	0.61	2.98114e-14	vEC3
819	Ipo11	1.498e-18	0.280835	0.953	0.835	3.41199e-14	vEC3
820	Svil	1.70867e-18	0.270799	0.86	0.628	3.89183e-14	vEC3
821	Lsm3	2.41317e-18	0.273587	0.95	0.77	5.49648e-14	vEC3
822	Ppid	3.01954e-18	0.299996	0.972	0.82	6.8776e-14	vEC3
823	Cacybp	5.2473e-18	0.288232	0.997	0.887	1.19518e-13	vEC3
824	Snrpg	5.37186e-18	0.251248	1	0.982	1.22355e-13	vEC3
825	Snu13	6.02736e-18	0.250936	0.997	0.941	1.37285e-13	vEC3
826	Fkbp3	9.21064e-18	0.278486	0.988	0.929	2.09791e-13	vEC3
827	Mcm3	9.28227e-18	0.304634	0.975	0.828	2.11422e-13	vEC3
828	Psmc5	9.71525e-18	0.257006	0.966	0.841	2.21284e-13	vEC3
829	Eif3j1	1.22513e-17	0.282947	0.978	0.847	2.79048e-13	vEC3
830	Hsp90aa1	1.26324e-17	0.253786	1	0.987	2.87729e-13	vEC3
831	Hells	1.39333e-17	0.297912	0.935	0.701	3.17358e-13	vEC3
832	Nolc1	1.40914e-17	0.277819	0.947	0.743	3.20959e-13	vEC3
833	Adgrl2	2.05832e-17	0.256472	0.844	0.598	4.68823e-13	vEC3
834	Etf1	2.45505e-17	0.261671	0.956	0.796	5.59186e-13	vEC3
835	Apex1	3.40279e-17	0.26363	0.96	0.778	7.75053e-13	vEC3
836	Egfl7	4.84121e-17	0.284587	1	0.984	1.10268e-12	vEC3
837	Dusp6	4.87408e-17	0.354812	0.888	0.699	1.11017e-12	vEC3
838	Dusp1	7.84658e-17	0.34107	0.857	0.663	1.78722e-12	vEC3
839	Gpi1	9.46154e-17	0.268198	0.978	0.87	2.15505e-12	vEC3
840	Cct7	9.65384e-17	0.253385	0.997	0.941	2.19885e-12	vEC3
841	Fdps	1.22934e-16	0.281243	0.938	0.757	2.80006e-12	vEC3
842	Gm47283	1.54882e-16	0.406467	0.76	0.551	3.52775e-12	vEC3
843	Itga6	2.43764e-16	0.274999	0.95	0.763	5.55221e-12	vEC3
844	Dkc1	2.78934e-16	0.285275	0.931	0.732	6.35329e-12	vEC3
845	Ccn1	6.74853e-16	0.450764	0.745	0.544	1.53711e-11	vEC3
846	Nt5c	7.1627e-16	0.255427	0.857	0.642	1.63145e-11	vEC3
847	H2afz	7.40057e-16	0.288787	1	0.995	1.68563e-11	vEC3
848	Mtap	8.15601e-16	0.252927	0.882	0.688	1.85769e-11	vEC3
849	Acp1	1.10618e-15	0.267346	0.966	0.848	2.51954e-11	vEC3
850	Serpinh1	1.2146e-15	0.254814	1	0.941	2.76649e-11	vEC3
851	Id3	2.78398e-15	0.381454	0.991	0.905	6.34106e-11	vEC3
852	Cisd1	3.02377e-15	0.253788	0.857	0.651	6.88723e-11	vEC3
853	Fos	6.82318e-15	0.328926	0.872	0.703	1.55412e-10	vEC3
854	Rpl36	8.60576e-15	0.261408	1	0.997	1.96013e-10	vEC3
855	Basp1	1.18573e-14	0.272515	0.981	0.862	2.70074e-10	vEC3
856	Rhob	2.11043e-14	0.282071	0.975	0.795	4.80693e-10	vEC3
857	H1f0	2.57346e-14	0.296836	0.857	0.682	5.86156e-10	vEC3
858	Aprt	7.10795e-14	0.279994	0.994	0.901	1.61898e-09	vEC3
859	Tmsb10	9.39729e-14	0.257258	1	0.998	2.14042e-09	vEC3
860	Junb	2.26305e-13	0.361013	0.86	0.725	5.15455e-09	vEC3
861	Hes1	2.85422e-13	0.292621	0.866	0.661	6.50106e-09	vEC3
862	Erh	3.14885e-13	0.259892	0.984	0.909	7.17213e-09	vEC3
863	Gm10076	1.02749e-12	0.562021	0.997	0.953	2.34032e-08	vEC3
864	Peg3	4.53051e-12	0.270076	0.956	0.871	1.03191e-07	vEC3
865	Gadd45g	3.53676e-11	0.282904	0.738	0.578	8.05567e-07	vEC3
866	Rpl35	3.81551e-11	0.310224	1	0.987	8.69058e-07	vEC3
867	Uba52	1.147e-09	0.27355	0.997	0.973	2.61253e-05	vEC3
868	Klf2	4.82229e-09	0.360181	0.872	0.713	0.000109837	vEC3
869	Pbld1	6.45512e-07	0.262892	0.125	0.054	0.0147028	vEC3
870	Tcf4	1.57775e-38	1.17861	0.992	0.91	3.59365e-34	vEC4
871	Kitl	1.58742e-37	1.13865	0.813	0.402	3.61568e-33	vEC4
872	Col15a1	7.30378e-36	1.09063	0.756	0.336	1.66358e-31	vEC4
873	Pkm	5.57045e-30	0.818632	0.992	0.974	1.26878e-25	vEC4
874	Tmem255a	6.54834e-28	1.00302	0.748	0.381	1.49152e-23	vEC4
875	Piezo2	2.18147e-25	0.755886	0.691	0.314	4.96873e-21	vEC4
876	Arhgap18	1.71086e-24	0.979118	0.805	0.587	3.89682e-20	vEC4
877	Plxnd1	3.92857e-24	0.917093	0.984	0.904	8.94811e-20	vEC4
878	Mest	5.64114e-24	0.727909	1	0.897	1.28488e-19	vEC4
879	Pcdh17	6.12268e-24	1.08108	0.78	0.457	1.39456e-19	vEC4
880	Sox11	1.88542e-23	1.02385	0.911	0.677	4.29442e-19	vEC4
881	Nid2	1.00938e-21	0.791388	0.65	0.33	2.29907e-17	vEC4
882	Spry4	1.77502e-21	0.563747	0.463	0.161	4.04297e-17	vEC4
883	Fam89a	1.60037e-20	0.5402	0.48	0.182	3.64517e-16	vEC4
884	Tpm4	5.7081e-20	0.565661	0.967	0.971	1.30013e-15	vEC4
885	Ets1	7.19633e-20	0.873777	0.846	0.725	1.63911e-15	vEC4
886	Hspg2	1.25464e-19	0.930351	0.959	0.797	2.85768e-15	vEC4
887	N4bp3	2.0788e-19	0.729331	0.756	0.523	4.73488e-15	vEC4
888	Myh10	2.4048e-19	0.713173	0.951	0.802	5.47741e-15	vEC4
889	Tuba1a	8.46289e-19	0.73538	0.984	0.908	1.92759e-14	vEC4
890	Slc2a1	1.063e-18	0.681464	0.846	0.694	2.42119e-14	vEC4
891	Palm	1.32394e-18	0.643472	0.715	0.42	3.01553e-14	vEC4
892	Rasgrp3	1.37125e-18	0.710708	0.862	0.71	3.1233e-14	vEC4
893	mt-Co2	2.06898e-18	0.892715	0.976	0.981	4.71251e-14	vEC4
894	Rbpms	9.58162e-18	0.649253	0.959	0.915	2.18241e-13	vEC4
895	Ebf1	1.02179e-17	0.70316	0.683	0.381	2.32733e-13	vEC4
896	Adamts9	1.26041e-17	0.725983	0.553	0.245	2.87083e-13	vEC4
897	Nes	1.88461e-17	0.757601	0.829	0.647	4.29258e-13	vEC4
898	Kdr	4.48792e-17	0.659763	0.984	0.861	1.02221e-12	vEC4
899	Prdm1	4.98724e-17	0.385592	0.341	0.104	1.13594e-12	vEC4
900	Flt4	5.07811e-17	0.857712	0.764	0.489	1.15664e-12	vEC4
901	Ebf3	5.23196e-17	0.529587	0.496	0.215	1.19168e-12	vEC4
902	Apold1	5.31545e-17	0.667416	0.65	0.343	1.2107e-12	vEC4
903	Mcc	6.21313e-17	0.463017	0.407	0.147	1.41517e-12	vEC4
904	mt-Nd1	1.33327e-16	0.951774	0.967	0.974	3.03678e-12	vEC4
905	Map1b	2.91228e-16	0.737368	0.846	0.585	6.6333e-12	vEC4
906	Plk2	2.93129e-16	0.696794	0.943	0.872	6.67661e-12	vEC4
907	Gja1	5.27802e-16	0.754905	0.74	0.558	1.20217e-11	vEC4
908	Rrbp1	1.07082e-15	0.520341	0.976	0.962	2.439e-11	vEC4
909	Col4a1	1.44063e-15	0.54146	0.984	0.939	3.28133e-11	vEC4
910	Rasip1	2.82166e-15	0.718967	0.959	0.866	6.4269e-11	vEC4
911	mt-Co1	3.00163e-15	0.700291	0.976	0.979	6.8368e-11	vEC4
912	Sacs	3.07742e-15	0.75897	0.772	0.552	7.00945e-11	vEC4
913	Serpinh1	3.22353e-15	0.495025	0.959	0.947	7.34223e-11	vEC4
914	Map4k5	4.45962e-15	0.759599	0.707	0.5	1.01577e-10	vEC4
915	mt-Nd2	7.50993e-15	0.908247	0.967	0.967	1.71054e-10	vEC4
916	Rgl1	9.26101e-15	0.562432	0.618	0.35	2.10938e-10	vEC4
917	Sipa1	1.28512e-14	0.686978	0.829	0.75	2.92712e-10	vEC4
918	Lpar6	1.70108e-14	0.546939	0.87	0.709	3.87455e-10	vEC4
919	Pcdh12	2.18087e-14	0.481671	0.561	0.291	4.96736e-10	vEC4
920	Arhgap29	2.18392e-14	0.601195	0.878	0.799	4.97431e-10	vEC4
921	Flna	2.77997e-14	0.729237	0.935	0.853	6.33193e-10	vEC4
922	Nrp2	2.99613e-14	0.847433	0.715	0.395	6.82428e-10	vEC4
923	Marcks	3.02064e-14	0.524835	0.984	0.942	6.88012e-10	vEC4
924	Clic4	3.07317e-14	0.489932	0.911	0.82	6.99976e-10	vEC4
925	Lama4	3.5079e-14	0.776776	0.78	0.585	7.98994e-10	vEC4
926	mt-Co3	4.31033e-14	0.794634	0.967	0.988	9.81763e-10	vEC4
927	mt-Cytb	5.50403e-14	0.672195	0.967	0.984	1.25365e-09	vEC4
928	Dlc1	5.68661e-14	0.681939	0.878	0.68	1.29524e-09	vEC4
929	mt-Atp6	6.44419e-14	0.718671	0.976	0.987	1.46779e-09	vEC4
930	St8sia4	8.29518e-14	0.428543	0.569	0.311	1.88939e-09	vEC4
931	Timp3	1.66711e-13	0.805804	0.813	0.632	3.79718e-09	vEC4
932	Mtss1	1.86095e-13	0.591639	0.748	0.548	4.23869e-09	vEC4
933	Ppp1r2	1.87887e-13	0.656099	0.846	0.841	4.27951e-09	vEC4
934	Sptbn1	2.16074e-13	0.525369	0.959	0.945	4.92151e-09	vEC4
935	Ets2	3.18042e-13	0.734707	0.821	0.765	7.24404e-09	vEC4
936	Sema6d	3.33067e-13	0.626332	0.789	0.568	7.58626e-09	vEC4
937	Gm42702	3.48249e-13	0.544638	0.415	0.191	7.93208e-09	vEC4
938	Hspa5	8.51657e-13	0.490294	0.992	0.977	1.93982e-08	vEC4
939	Robo4	9.74845e-13	0.451712	0.602	0.348	2.22041e-08	vEC4
940	Dock4	1.07506e-12	0.578824	0.593	0.347	2.44866e-08	vEC4
941	Grb10	1.9226e-12	0.501507	0.919	0.871	4.37911e-08	vEC4
942	Cotl1	2.1646e-12	0.51239	0.886	0.838	4.93031e-08	vEC4
943	mt-Nd4	2.53333e-12	0.682668	0.959	0.971	5.77016e-08	vEC4
944	Adam19	3.33552e-12	0.50852	0.61	0.38	7.59731e-08	vEC4
945	Myo10	4.62215e-12	0.531608	0.789	0.654	1.05279e-07	vEC4
946	Hsp90b1	5.04169e-12	0.47632	0.984	0.987	1.14835e-07	vEC4
947	Epha2	5.23518e-12	0.448	0.447	0.219	1.19242e-07	vEC4
948	Igfbp3	5.55978e-12	0.87066	0.789	0.574	1.26635e-07	vEC4
949	Rell1	6.37812e-12	0.593903	0.683	0.505	1.45275e-07	vEC4
950	Klf7	7.75992e-12	0.538	0.837	0.762	1.76748e-07	vEC4
951	Gm42418	8.82306e-12	1.23181	1	0.997	2.00963e-07	vEC4
952	mt-Nd5	1.03133e-11	0.656623	0.935	0.896	2.34906e-07	vEC4
953	Ctnna1	1.09676e-11	0.512138	0.927	0.857	2.4981e-07	vEC4
954	Myo1b	1.36976e-11	0.539494	0.805	0.678	3.11991e-07	vEC4
955	Ephb4	1.41196e-11	0.555436	0.764	0.537	3.21601e-07	vEC4
956	Lcp1	2.33293e-11	0.546457	0.846	0.729	5.31371e-07	vEC4
957	Hdac7	2.36348e-11	0.55997	0.862	0.711	5.38329e-07	vEC4
958	Fscn1	2.54192e-11	0.456233	0.894	0.886	5.78973e-07	vEC4
959	Hecw2	3.84895e-11	0.444815	0.496	0.27	8.76675e-07	vEC4
960	Ccn1	4.81127e-11	0.705214	0.756	0.559	1.09586e-06	vEC4
961	Ccdc88a	4.85193e-11	0.602724	0.902	0.82	1.10512e-06	vEC4
962	Akap12	5.06811e-11	0.681526	0.797	0.612	1.15436e-06	vEC4
963	Gng2	7.7338e-11	0.485503	0.756	0.572	1.76153e-06	vEC4
964	Vcp	8.63303e-11	0.47442	0.984	0.97	1.96635e-06	vEC4
965	Dusp6	1.49888e-10	0.6308	0.846	0.715	3.414e-06	vEC4
966	Sh2d3c	1.52466e-10	0.613766	0.537	0.351	3.47272e-06	vEC4
967	Yes1	1.88199e-10	0.4975	0.772	0.638	4.28662e-06	vEC4
968	Mpzl1	2.10742e-10	0.427927	0.878	0.804	4.80006e-06	vEC4
969	Sh3bp5	2.4558e-10	0.618779	0.74	0.635	5.59358e-06	vEC4
970	Arap3	2.56109e-10	0.571122	0.829	0.722	5.8334e-06	vEC4
971	Aplnr	2.91415e-10	0.764822	0.602	0.355	6.63756e-06	vEC4
972	Peg10	4.18681e-10	0.63984	0.846	0.719	9.53629e-06	vEC4
973	Itpkb	4.21575e-10	0.550045	0.602	0.414	9.6022e-06	vEC4
974	Tubb6	5.00471e-10	0.421864	0.748	0.579	1.13992e-05	vEC4
975	Col4a2	5.54279e-10	0.374749	0.992	0.904	1.26248e-05	vEC4
976	Pcdh1	7.1503e-10	0.484756	0.569	0.361	1.62862e-05	vEC4
977	Pde2a	8.54894e-10	0.530701	0.504	0.294	1.94719e-05	vEC4
978	Adm	9.03153e-10	0.277651	0.187	0.056	2.05711e-05	vEC4
979	Macf1	9.57033e-10	0.61195	0.927	0.895	2.17983e-05	vEC4
980	2610203C22Rik	1.0665e-09	0.411577	0.455	0.252	2.42916e-05	vEC4
981	Rnf144a	1.30606e-09	0.559042	0.634	0.484	2.97481e-05	vEC4
982	Icam1	1.318e-09	0.907042	0.683	0.527	3.00202e-05	vEC4
983	Ptprm	1.33044e-09	0.503767	0.675	0.477	3.03035e-05	vEC4
984	Arhgef12	1.33239e-09	0.541495	0.797	0.644	3.03479e-05	vEC4
985	Afdn	1.33762e-09	0.478757	0.902	0.806	3.04669e-05	vEC4
986	Plagl1	2.02673e-09	0.421607	0.943	0.865	4.61628e-05	vEC4
987	Pdk1	2.16936e-09	0.499984	0.61	0.441	4.94115e-05	vEC4
988	Sgk1	2.17404e-09	0.676169	0.675	0.477	4.95182e-05	vEC4
989	Tgfb2	2.17436e-09	0.415364	0.528	0.311	4.95254e-05	vEC4
990	Pdgfb	2.30425e-09	0.60658	0.715	0.598	5.24838e-05	vEC4
991	Srgap2	2.44953e-09	0.464034	0.715	0.537	5.5793e-05	vEC4
992	Ccnd1	2.5425e-09	0.550659	0.748	0.533	5.79105e-05	vEC4
993	Gm42701	2.6245e-09	0.287764	0.276	0.112	5.97782e-05	vEC4
994	Pxdn	2.77073e-09	0.477876	0.805	0.656	6.31089e-05	vEC4
995	Lpar4	2.9485e-09	0.499693	0.797	0.655	6.7158e-05	vEC4
996	Tspan18	4.03106e-09	0.392045	0.886	0.805	9.18155e-05	vEC4
997	Sptan1	4.65513e-09	0.546892	0.862	0.774	0.00010603	vEC4
998	Nin	6.81155e-09	0.501545	0.691	0.542	0.000155147	vEC4
999	Fam102b	7.66838e-09	0.439329	0.504	0.323	0.000174663	vEC4
1000	Amotl1	7.97221e-09	0.486504	0.829	0.671	0.000181583	vEC4
1001	Itga2	1.24301e-08	0.381188	0.504	0.302	0.000283121	vEC4
1002	Lef1	1.3448e-08	0.340933	0.39	0.206	0.000306306	vEC4
1003	St5	1.35313e-08	0.4629	0.472	0.281	0.000308203	vEC4
1004	Nid1	1.54968e-08	0.396627	0.927	0.782	0.00035297	vEC4
1005	mt-Nd3	1.62473e-08	0.605653	0.902	0.922	0.000370064	vEC4
1006	Ddb1	1.69969e-08	0.496687	0.959	0.915	0.000387138	vEC4
1007	Lamb1	1.8398e-08	0.619931	0.805	0.673	0.000419051	vEC4
1008	Actn4	1.92198e-08	0.341959	0.927	0.914	0.000437769	vEC4
1009	Amotl2	2.07189e-08	0.535793	0.699	0.537	0.000471915	vEC4
1010	Picalm	2.09763e-08	0.559651	0.846	0.798	0.000477778	vEC4
1011	Prex1	2.11188e-08	0.45913	0.667	0.516	0.000481024	vEC4
1012	Elk3	2.15293e-08	0.416901	0.935	0.871	0.000490372	vEC4
1013	Rbms1	2.24114e-08	0.422609	0.894	0.835	0.000510463	vEC4
1014	Dgkh	2.50981e-08	0.60265	0.569	0.392	0.000571658	vEC4
1015	Actr2	2.61274e-08	0.345501	0.927	0.894	0.000595104	vEC4
1016	Crmp1	2.61613e-08	0.498729	0.634	0.448	0.000595877	vEC4
1017	Shank3	2.64299e-08	0.478509	0.569	0.393	0.000601995	vEC4
1018	Cul7	3.23876e-08	0.475335	0.61	0.481	0.000737692	vEC4
1019	Maged1	3.58924e-08	0.387675	0.886	0.751	0.000817521	vEC4
1020	Kcne3	3.89659e-08	0.492262	0.293	0.132	0.000887527	vEC4
1021	Prelid1	3.91558e-08	0.422229	0.862	0.906	0.000891852	vEC4
1022	Notch1	4.23642e-08	0.411342	0.87	0.739	0.00096493	vEC4
1023	Prag1	4.39809e-08	0.340275	0.366	0.195	0.00100175	vEC4
1024	Exoc5	4.91987e-08	0.408302	0.764	0.691	0.0011206	vEC4
1025	Cd81	5.15148e-08	0.408301	0.927	0.976	0.00117335	vEC4
1026	Bin1	5.73167e-08	0.507951	0.683	0.534	0.0013055	vEC4
1027	Podxl	6.14056e-08	0.421602	0.65	0.504	0.00139864	vEC4
1028	Anxa2	6.20388e-08	0.41722	0.862	0.759	0.00141306	vEC4
1029	Mef2a	6.53202e-08	0.546566	0.854	0.838	0.0014878	vEC4
1030	Mef2c	6.59164e-08	0.451833	0.902	0.872	0.00150138	vEC4
1031	Nr2f2	7.17843e-08	0.532163	0.593	0.384	0.00163503	vEC4
1032	Plpp3	7.18677e-08	0.43278	0.675	0.516	0.00163693	vEC4
1033	Dusp3	8.413e-08	0.52604	0.577	0.428	0.00191623	vEC4
1034	Pakap.1	1.02e-07	0.435863	0.724	0.552	0.00232326	vEC4
1035	Pald1	1.02887e-07	0.480854	0.561	0.384	0.00234345	vEC4
1036	Nhs	1.10639e-07	0.453987	0.439	0.263	0.00252003	vEC4
1037	Slc12a2	1.30248e-07	0.633598	0.756	0.659	0.00296667	vEC4
1038	Enc1	1.3451e-07	0.59462	0.618	0.463	0.00306373	vEC4
1039	Fermt2	1.38064e-07	0.370203	0.87	0.792	0.00314469	vEC4
1040	Mmrn1	1.4359e-07	0.475492	0.634	0.472	0.00327056	vEC4
1041	Hes1	2.03693e-07	0.545978	0.772	0.681	0.00463951	vEC4
1042	Phlda1	2.13859e-07	0.498339	0.577	0.403	0.00487106	vEC4
1043	Tmem88	2.14746e-07	0.404374	0.715	0.587	0.00489128	vEC4
1044	Tubb2a	2.19347e-07	0.452555	0.593	0.467	0.00499607	vEC4
1045	A930006K02Rik	2.57514e-07	0.289779	0.301	0.145	0.0058654	vEC4
1046	Raph1	2.72983e-07	0.504615	0.675	0.581	0.00621773	vEC4
1047	Gap43	2.9997e-07	0.437452	0.772	0.624	0.00683241	vEC4
1048	Kctd17	3.18437e-07	0.375972	0.48	0.334	0.00725304	vEC4
1049	Zfp366	3.35857e-07	0.271234	0.309	0.152	0.00764981	vEC4
1050	Golm1	3.65287e-07	0.446146	0.593	0.462	0.00832013	vEC4
1051	Fhl2	3.66531e-07	0.264537	0.366	0.196	0.00834849	vEC4
1052	Ptpn4	3.68614e-07	0.32414	0.431	0.273	0.00839592	vEC4
1053	Lamc1	3.72429e-07	0.520593	0.683	0.591	0.00848282	vEC4
1054	Stab1	3.9586e-07	0.777683	0.772	0.628	0.00901651	vEC4
1055	Cyyr1	4.33782e-07	0.367573	0.65	0.499	0.00988026	vEC4
1056	Kif26a	4.39257e-07	0.331723	0.561	0.406	0.0100049	vEC4
1057	Ranbp2	4.56797e-07	0.577345	0.854	0.829	0.0104045	vEC4
1058	Hmcn1	5.13459e-07	0.473451	0.764	0.583	0.0116951	vEC4
1059	Sulf2	5.22745e-07	0.402708	0.61	0.442	0.0119066	vEC4
1060	Cd93	5.42841e-07	0.362677	0.919	0.892	0.0123643	vEC4
1061	Zfp462	6.29446e-07	0.369712	0.504	0.341	0.0143369	vEC4
1062	Carhsp1	6.45621e-07	0.346503	0.748	0.623	0.0147053	vEC4
1063	Hnrnph1	6.81994e-07	0.446958	0.959	0.96	0.0155338	vEC4
1064	Gnai2	6.89017e-07	0.358703	0.984	0.987	0.0156937	vEC4
1065	Klf6	7.16114e-07	0.519422	0.813	0.774	0.0163109	vEC4
1066	Arhgap27	7.63954e-07	0.354326	0.512	0.356	0.0174006	vEC4
1067	AY036118	7.76886e-07	0.83555	0.951	0.909	0.0176951	vEC4
1068	Coro2b	8.27386e-07	0.297328	0.463	0.3	0.0188454	vEC4
1069	Clec1b	8.56205e-07	0.412423	0.528	0.341	0.0195018	vEC4
1070	Igf2r	8.5954e-07	0.487104	0.821	0.707	0.0195777	vEC4
1071	Ptp4a3	8.91395e-07	0.719817	0.683	0.65	0.0203033	vEC4
1072	Qk	9.21245e-07	0.430898	0.951	0.927	0.0209832	vEC4
1073	4931406P16Rik	9.75002e-07	0.394203	0.87	0.811	0.0222076	vEC4
1074	Atp2a2	9.79761e-07	0.463456	0.846	0.808	0.022316	vEC4
1075	Klhdc10	1.05078e-06	0.437331	0.707	0.61	0.0239335	vEC4
1076	2022-09-09	1.09897e-06	0.502636	0.699	0.612	0.0250311	vEC4
1077	Nrip1	1.09992e-06	0.51477	0.837	0.812	0.0250528	vEC4
1078	Dock6	1.14023e-06	0.590909	0.715	0.599	0.025971	vEC4
1079	Kank3	1.23606e-06	0.354712	0.553	0.392	0.0281537	vEC4
1080	Gimap6	1.42178e-06	0.352874	0.829	0.794	0.0323838	vEC4
1081	Cnn2	1.53536e-06	0.374124	0.886	0.879	0.034971	vEC4
1082	Sema4c	1.63641e-06	0.503174	0.553	0.435	0.0372726	vEC4
1083	Bcl2	1.65e-06	0.347332	0.488	0.336	0.0375822	vEC4
1084	Arhgdia	1.85164e-06	0.32123	0.919	0.928	0.0421747	vEC4
1085	Magi3	1.95463e-06	0.431554	0.626	0.503	0.0445205	vEC4
1086	Tubb2b	1.9673e-06	0.41082	0.569	0.428	0.0448093	vEC4
1087	Plcg1	2.21269e-06	0.388451	0.724	0.64	0.0503985	vEC4
1088	Gm43258	2.26314e-06	0.366317	0.195	0.082	0.0515474	vEC4
1089	Pfkp	2.30216e-06	0.285397	0.301	0.164	0.0524364	vEC4
1090	Mpdz	2.52365e-06	0.40268	0.642	0.515	0.0574811	vEC4
1091	Gnb1	2.94501e-06	0.329376	0.959	0.96	0.0670785	vEC4
1092	Mindy2	3.05346e-06	0.323862	0.431	0.278	0.0695486	vEC4
1093	Eogt	3.1751e-06	0.256472	0.618	0.437	0.0723193	vEC4
1094	Anxa6	3.33578e-06	0.46988	0.732	0.675	0.075979	vEC4
1095	Slc16a3	3.36795e-06	0.369258	0.488	0.326	0.0767119	vEC4
1096	Degs1	3.4129e-06	0.381998	0.748	0.751	0.0777357	vEC4
1097	Map3k1	3.41985e-06	0.398295	0.528	0.394	0.077894	vEC4
1098	Lpp	3.70191e-06	0.316786	0.854	0.769	0.0843185	vEC4
1099	Svil	3.74438e-06	0.563443	0.724	0.653	0.0852857	vEC4
1100	Gng11	3.80456e-06	0.297332	0.927	0.938	0.0866564	vEC4
1101	Xiap	3.96471e-06	0.461037	0.789	0.744	0.0903043	vEC4
1102	Tecpr1	4.09774e-06	0.355136	0.488	0.332	0.0933342	vEC4
1103	Gm43259	4.20495e-06	0.466584	0.268	0.14	0.0957761	vEC4
1104	Wdr1	4.37999e-06	0.372737	0.837	0.824	0.0997631	vEC4
1105	Clip1	4.39543e-06	0.358332	0.683	0.576	0.100115	vEC4
1106	Ptbp3	4.49097e-06	0.344215	0.902	0.903	0.102291	vEC4
1107	Prex2	4.70758e-06	0.254096	0.862	0.7	0.107225	vEC4
1108	Rhob	4.86809e-06	0.389266	0.846	0.815	0.11088	vEC4
1109	Flnb	5.18714e-06	0.409713	0.748	0.637	0.118148	vEC4
1110	Samd4	5.61373e-06	0.349641	0.317	0.176	0.127864	vEC4
1111	Dync1h1	6.05749e-06	0.483508	0.813	0.789	0.137971	vEC4
1112	Zfp41	6.17653e-06	0.278442	0.431	0.277	0.140683	vEC4
1113	Wasf2	6.25424e-06	0.292525	0.854	0.89	0.142453	vEC4
1114	Cdc42ep2	6.26909e-06	0.250782	0.285	0.15	0.142791	vEC4
1115	Ptprg	6.6021e-06	0.398566	0.585	0.446	0.150376	vEC4
1116	Afap1	6.8877e-06	0.316412	0.341	0.202	0.156881	vEC4
1117	Zeb1	6.92041e-06	0.463379	0.732	0.714	0.157626	vEC4
1118	Bambi	7.08734e-06	0.347968	0.756	0.712	0.161428	vEC4
1119	Rapgef4	7.44718e-06	0.310666	0.447	0.282	0.169624	vEC4
1120	Lrrc58	7.57689e-06	0.333802	0.935	0.901	0.172579	vEC4
1121	Bag3	7.66457e-06	0.253842	0.39	0.253	0.174576	vEC4
1122	Tspan9	8.43119e-06	0.338116	0.634	0.5	0.192037	vEC4
1123	mt-Nd4l	8.45355e-06	0.482109	0.854	0.851	0.192546	vEC4
1124	Casd1	8.82225e-06	0.350904	0.813	0.782	0.200944	vEC4
1125	Shroom2	9.04528e-06	0.260505	0.626	0.464	0.206024	vEC4
1126	Pea15a	9.47429e-06	0.334995	0.789	0.698	0.215796	vEC4
1127	Trp53i11	9.56036e-06	0.28066	0.341	0.2	0.217756	vEC4
1128	Arhgef7	9.63923e-06	0.537539	0.699	0.616	0.219553	vEC4
1129	Tcim	9.80593e-06	0.464272	0.65	0.522	0.22335	vEC4
1130	2022-09-11	9.87183e-06	0.293356	0.919	0.933	0.224851	vEC4
1131	Aopep	1.07783e-05	0.369644	0.52	0.402	0.245498	vEC4
1132	Fbxl7	1.16287e-05	0.260528	0.577	0.441	0.264868	vEC4
1133	Auts2	1.1948e-05	0.32688	0.821	0.757	0.272139	vEC4
1134	Dcbld1	1.23504e-05	0.319536	0.472	0.35	0.281305	vEC4
1135	Adamts1	1.24842e-05	0.474975	0.683	0.576	0.284353	vEC4
1136	Dok4	1.26546e-05	0.256658	0.463	0.315	0.288234	vEC4
1137	Abcc9	1.30728e-05	0.303693	0.317	0.183	0.297758	vEC4
1138	Lrrc8c	1.35508e-05	0.398266	0.602	0.474	0.308647	vEC4
1139	Mcam	1.39325e-05	0.327036	0.699	0.532	0.31734	vEC4
1140	Fasn	1.54298e-05	0.419425	0.626	0.535	0.351445	vEC4
1141	Cnn3	1.55095e-05	0.263532	0.878	0.915	0.353259	vEC4
1142	Itga9	1.58853e-05	0.331079	0.642	0.497	0.36182	vEC4
1143	Tnfaip8l1	1.59047e-05	0.289382	0.415	0.277	0.362261	vEC4
1144	Gimap4	1.60469e-05	0.363206	0.528	0.403	0.3655	vEC4
1145	Kpnb1	1.60689e-05	0.404746	0.886	0.876	0.366	vEC4
1146	Cmtm3	1.61991e-05	0.387258	0.642	0.576	0.368967	vEC4
1147	Adgrl2	1.62624e-05	0.537186	0.699	0.624	0.370408	vEC4
1148	Snai1	1.63719e-05	0.263144	0.341	0.207	0.372903	vEC4
1149	Lpcat1	1.64713e-05	0.416977	0.667	0.618	0.375166	vEC4
1150	Basp1	1.72912e-05	0.334673	0.886	0.876	0.393842	vEC4
1151	Hook3	1.80213e-05	0.419936	0.78	0.724	0.410472	vEC4
1152	D1Ertd622e	1.83569e-05	0.314471	0.439	0.306	0.418115	vEC4
1153	Jmjd1c	1.84847e-05	0.405298	0.805	0.785	0.421026	vEC4
1154	Robo1	1.9692e-05	0.323937	0.407	0.264	0.448525	vEC4
1155	Ccn2	2.08613e-05	0.424752	0.374	0.233	0.475159	vEC4
1156	Dbn1	2.2138e-05	0.281892	0.805	0.727	0.504238	vEC4
1157	Dysf	2.23e-05	0.335144	0.52	0.389	0.507927	vEC4
1158	Cavin1	2.23715e-05	0.351731	0.65	0.528	0.509555	vEC4
1159	Adgra2	2.25426e-05	0.33514	0.569	0.45	0.513452	vEC4
1160	Ppp1r10	2.43855e-05	0.473371	0.675	0.591	0.55543	vEC4
1161	Ctnnbip1	2.46822e-05	0.396924	0.707	0.688	0.562186	vEC4
1162	Hmbox1	2.55571e-05	0.421413	0.593	0.501	0.582115	vEC4
1163	Cav1	2.59517e-05	0.438856	0.488	0.354	0.591101	vEC4
1164	P4ha1	2.60109e-05	0.317286	0.577	0.474	0.592449	vEC4
1165	Sema6a	2.61679e-05	0.42633	0.61	0.48	0.596026	vEC4
1166	Sfpq	2.64901e-05	0.384675	0.959	0.973	0.603365	vEC4
1167	Xpo1	2.68696e-05	0.464327	0.789	0.759	0.612008	vEC4
1168	Fus	2.7346e-05	0.361569	0.951	0.967	0.62286	vEC4
1169	Nav1	2.83827e-05	0.39105	0.707	0.688	0.646472	vEC4
1170	Pcbp4	2.87805e-05	0.312647	0.78	0.712	0.655533	vEC4
1171	Mmp15	2.93638e-05	0.381783	0.488	0.356	0.668819	vEC4
1172	Otud4	2.96018e-05	0.540162	0.707	0.622	0.674241	vEC4
1173	Smtn	3.20291e-05	0.42286	0.512	0.416	0.729526	vEC4
1174	Tie1	3.3377e-05	0.335771	0.902	0.86	0.760227	vEC4
1175	Igf1r	3.35543e-05	0.438064	0.748	0.711	0.764265	vEC4
1176	Myh9	3.53027e-05	0.420467	0.87	0.842	0.804089	vEC4
1177	Gjc1	3.64807e-05	0.336161	0.667	0.538	0.830922	vEC4
1178	Sh3pxd2a	3.71448e-05	0.351415	0.52	0.396	0.846047	vEC4
1179	Piezo1	4.01984e-05	0.333766	0.707	0.629	0.9156	vEC4
1180	Peg3	4.12124e-05	0.558029	0.935	0.878	0.938695	vEC4
1181	Limch1	4.29176e-05	0.328045	0.837	0.738	0.977534	vEC4
1182	Map4k4	4.43942e-05	0.310957	0.927	0.92	1	vEC4
1183	Slc38a10	4.58861e-05	0.432536	0.593	0.531	1	vEC4
1184	Ptk2	4.92391e-05	0.367966	0.732	0.682	1	vEC4
1185	Ppp1r16b	4.95691e-05	0.299531	0.439	0.294	1	vEC4
1186	Slc38a2	5.09579e-05	0.527135	0.919	0.928	1	vEC4
1187	Trio	6.08555e-05	0.511889	0.634	0.538	1	vEC4
1188	Pdia6	6.30404e-05	0.299789	0.943	0.974	1	vEC4
1189	Zmiz1	6.31136e-05	0.439452	0.805	0.797	1	vEC4
1190	Srsf11	6.46599e-05	0.253543	0.959	0.953	1	vEC4
1191	Eif4g1	6.5056e-05	0.536158	0.959	0.922	1	vEC4
1192	Dapk2	6.52792e-05	0.291228	0.301	0.177	1	vEC4
1193	Hip1	6.63511e-05	0.355229	0.764	0.705	1	vEC4
1194	Trim28	6.9446e-05	0.487193	0.927	0.897	1	vEC4
1195	Spns1	6.98756e-05	0.286317	0.618	0.506	1	vEC4
1196	Ralb	7.19848e-05	0.328844	0.837	0.884	1	vEC4
1197	Aph1a	7.6135e-05	0.279691	0.667	0.655	1	vEC4
1198	Prrc2b	7.72143e-05	0.495373	0.846	0.781	1	vEC4
1199	Esm1	8.02598e-05	0.286988	0.163	0.068	1	vEC4
1200	Myadm	8.06944e-05	0.258475	0.553	0.422	1	vEC4
1201	Nktr	8.37724e-05	0.418151	0.862	0.876	1	vEC4
1202	Esam	8.46168e-05	0.275663	0.886	0.88	1	vEC4
1203	Pde8a	8.77353e-05	0.252849	0.488	0.355	1	vEC4
1204	Taok1	8.96575e-05	0.450836	0.78	0.774	1	vEC4
1205	Meg3	8.99015e-05	0.46735	0.829	0.753	1	vEC4
1206	Brd2	9.201e-05	0.353592	0.878	0.83	1	vEC4
1207	Emilin1	9.5292e-05	0.521333	0.74	0.712	1	vEC4
1208	Bok	9.53951e-05	0.407979	0.528	0.434	1	vEC4
1209	Trib1	0.000101132	0.321721	0.488	0.368	1	vEC4
1210	Gdpd5	0.000105464	0.278433	0.528	0.386	1	vEC4
1211	Ptpn9	0.000107331	0.277853	0.504	0.386	1	vEC4
1212	C430049B03Rik	0.000110529	0.351953	0.699	0.655	1	vEC4
1213	Ece1	0.000114231	0.267338	0.846	0.753	1	vEC4
1214	Hbegf	0.000119753	0.309471	0.472	0.365	1	vEC4
1215	Hmgcr	0.000120855	0.340923	0.797	0.759	1	vEC4
1216	Arhgef15	0.00012087	0.331162	0.642	0.547	1	vEC4
1217	Tmem204	0.000121267	0.266944	0.48	0.36	1	vEC4
1218	Slc39a10	0.000126923	0.311254	0.707	0.719	1	vEC4
1219	Airn	0.000136132	0.296008	0.423	0.298	1	vEC4
1220	Mast4	0.000142129	0.287683	0.854	0.804	1	vEC4
1221	Mir17hg	0.000148078	0.325461	0.341	0.228	1	vEC4
1222	Fam102a	0.000150437	0.266906	0.382	0.259	1	vEC4
1223	Fyn	0.000150761	0.317325	0.764	0.76	1	vEC4
1224	Tbkbp1	0.000155037	0.382147	0.48	0.378	1	vEC4
1225	Hlx	0.00015967	0.271402	0.407	0.287	1	vEC4
1226	Xbp1	0.000160411	0.271601	0.699	0.649	1	vEC4
1227	Dchs1	0.000174266	0.331059	0.447	0.332	1	vEC4
1228	Hif1a	0.00017886	0.282451	0.772	0.756	1	vEC4
1229	Adam15	0.000189666	0.332087	0.659	0.593	1	vEC4
1230	Itga6	0.000193689	0.441863	0.789	0.785	1	vEC4
1231	Map4	0.000208363	0.332508	0.659	0.607	1	vEC4
1232	Cald1	0.000212004	0.27085	0.959	0.846	1	vEC4
1233	Gm26917	0.000224145	0.890577	0.724	0.722	1	vEC4
1234	Tmpo	0.000230144	0.279594	0.919	0.931	1	vEC4
1235	Rhoj	0.000231804	0.32572	0.691	0.69	1	vEC4
1236	Scd2	0.000242414	0.37447	0.87	0.888	1	vEC4
1237	Smad1	0.000242725	0.335114	0.602	0.531	1	vEC4
1238	Ktn1	0.000248717	0.296591	0.927	0.931	1	vEC4
1239	Luzp1	0.000253334	0.316875	0.886	0.85	1	vEC4
1240	Sparc	0.000280382	0.261201	0.984	0.937	1	vEC4
1241	Fdps	0.000285618	0.353743	0.732	0.781	1	vEC4
1242	BC028528	0.000286105	0.278792	0.52	0.42	1	vEC4
1243	Exoc3l	0.000288131	0.317138	0.488	0.385	1	vEC4
1244	Usp9x	0.000291663	0.374926	0.74	0.714	1	vEC4
1245	Ppm1f	0.000294823	0.343397	0.48	0.377	1	vEC4
1246	Prr5l	0.000297776	0.314018	0.537	0.427	1	vEC4
1247	Rapgef3	0.000325057	0.331989	0.358	0.241	1	vEC4
1248	Zdhhc20	0.000326099	0.311359	0.756	0.77	1	vEC4
1249	Birc6	0.000333085	0.348535	0.854	0.824	1	vEC4
1250	Manf	0.000334948	0.311186	0.878	0.919	1	vEC4
1251	Plekha1	0.000346839	0.321522	0.553	0.43	1	vEC4
1252	Sec61a1	0.000371189	0.385027	0.724	0.678	1	vEC4
1253	Mex3b	0.000377875	0.289259	0.52	0.417	1	vEC4
1254	Rap2a	0.000386496	0.297627	0.602	0.54	1	vEC4
1255	Rbm25	0.000387661	0.271485	0.992	0.965	1	vEC4
1256	Epn1	0.000390412	0.440278	0.667	0.629	1	vEC4
1257	Jak1	0.000395763	0.286545	0.772	0.794	1	vEC4
1258	Bcar1	0.000407063	0.425519	0.52	0.428	1	vEC4
1259	Prpf4b	0.000408668	0.382551	0.902	0.936	1	vEC4
1260	Kctd12b	0.000428451	0.322842	0.537	0.43	1	vEC4
1261	Baz1a	0.000429785	0.380008	0.699	0.662	1	vEC4
1262	Pelo	0.00043744	0.379396	0.512	0.441	1	vEC4
1263	Gapvd1	0.000442169	0.411275	0.74	0.742	1	vEC4
1264	Rap1gds1	0.000448745	0.293497	0.577	0.507	1	vEC4
1265	Syncrip	0.000459562	0.286387	0.927	0.897	1	vEC4
1266	Zcchc14	0.00048671	0.252674	0.52	0.401	1	vEC4
1267	Stard4	0.000493601	0.338058	0.602	0.584	1	vEC4
1268	Tnfaip1	0.00052863	0.291403	0.675	0.621	1	vEC4
1269	Fmnl2	0.000531742	0.261219	0.423	0.318	1	vEC4
1270	Fbxw8	0.000532179	0.370534	0.504	0.436	1	vEC4
1271	Rian	0.000557967	0.534093	0.634	0.568	1	vEC4
1272	Cltc	0.000581057	0.338856	0.886	0.897	1	vEC4
1273	Atf3	0.00059464	0.282329	0.577	0.469	1	vEC4
1274	Sqle	0.000608775	0.275056	0.602	0.528	1	vEC4
1275	Eno1	0.000737159	0.314222	0.87	0.876	1	vEC4
1276	Bcl2l11	0.000753424	0.322452	0.455	0.348	1	vEC4
1277	Ckap5	0.000753972	0.417271	0.707	0.654	1	vEC4
1278	Adgrf5	0.000770175	0.261345	0.772	0.758	1	vEC4
1279	Knop1	0.000785404	0.28812	0.854	0.876	1	vEC4
1280	Ecpas	0.000797299	0.342969	0.667	0.621	1	vEC4
1281	Rlim	0.000824709	0.410509	0.748	0.726	1	vEC4
1282	Tmem131l	0.000849094	0.36115	0.463	0.408	1	vEC4
1283	Zdbf2	0.000856101	0.391003	0.545	0.469	1	vEC4
1284	Tardbp	0.000862868	0.258795	0.927	0.906	1	vEC4
1285	Dpysl2	0.000866062	0.260785	0.732	0.735	1	vEC4
1286	Agfg1	0.000893323	0.30553	0.683	0.665	1	vEC4
1287	Fam171a2	0.000894417	0.31426	0.561	0.513	1	vEC4
1288	Dock1	0.000918132	0.313366	0.667	0.668	1	vEC4
1289	Gpx3	0.000954602	0.252009	0.455	0.366	1	vEC4
1290	Clec1a	0.000978145	0.263329	0.374	0.257	1	vEC4
1291	Spry1	0.000999052	0.281927	0.358	0.262	1	vEC4
1292	Trps1	0.00101183	0.298748	0.358	0.259	1	vEC4
1293	Mapk1ip1l	0.00101911	0.337293	0.829	0.83	1	vEC4
1294	Map4k3	0.00105567	0.27435	0.52	0.429	1	vEC4
1295	Mfge8	0.00106936	0.263319	0.715	0.694	1	vEC4
1296	mt-Atp8	0.00113737	0.320034	0.561	0.465	1	vEC4
1297	Cdc42bpb	0.00121747	0.449121	0.602	0.541	1	vEC4
1298	Gatad2a	0.00124036	0.311506	0.805	0.804	1	vEC4
1299	Apln	0.001326	0.306261	0.22	0.131	1	vEC4
1300	Lars2	0.00135016	0.420563	0.78	0.745	1	vEC4
1301	Map7d1	0.00143746	0.260323	0.756	0.734	1	vEC4
1302	Slc5a3	0.00145037	0.340628	0.528	0.474	1	vEC4
1303	Igf1	0.00147893	0.396286	0.642	0.555	1	vEC4
1304	Rnf165	0.00153807	0.298884	0.309	0.213	1	vEC4
1305	Spry2	0.00154198	0.303854	0.382	0.289	1	vEC4
1306	Slc20a1	0.00159316	0.354013	0.488	0.425	1	vEC4
1307	Arfgef1	0.00161639	0.36284	0.634	0.615	1	vEC4
1308	Mki67	0.00166131	0.413369	0.659	0.603	1	vEC4
1309	Plcb4	0.00167568	0.302163	0.455	0.37	1	vEC4
1310	Cpd	0.00168765	0.334899	0.772	0.776	1	vEC4
1311	Chd7	0.00184198	0.427404	0.772	0.803	1	vEC4
1312	Rbfox2	0.00188265	0.386259	0.675	0.656	1	vEC4
1313	Phldb2	0.00188704	0.318683	0.593	0.489	1	vEC4
1314	Skil	0.00191514	0.328947	0.789	0.78	1	vEC4
1315	Sf1	0.00202752	0.32335	0.797	0.815	1	vEC4
1316	Pitpnc1	0.00204457	0.300095	0.496	0.417	1	vEC4
1317	Celf1	0.00217189	0.270221	0.919	0.865	1	vEC4
1318	Tmem245	0.00217425	0.316708	0.61	0.536	1	vEC4
1319	Tnpo1	0.00227249	0.40326	0.805	0.791	1	vEC4
1320	Csrp1	0.00233374	0.255747	0.78	0.814	1	vEC4
1321	Hmgcs1	0.00234192	0.266316	0.756	0.733	1	vEC4
1322	Spred1	0.00239987	0.405187	0.528	0.494	1	vEC4
1323	Spag9	0.002445	0.265273	0.878	0.86	1	vEC4
1324	Rab33b	0.00245784	0.259613	0.276	0.187	1	vEC4
1325	Tet3	0.00249499	0.35465	0.667	0.636	1	vEC4
1326	Tead1	0.00275895	0.29278	0.602	0.495	1	vEC4
1327	Gm8251	0.00278352	0.286879	0.228	0.145	1	vEC4
1328	2700081O15Rik	0.00287438	0.359954	0.512	0.451	1	vEC4
1329	Ubqln2	0.00289521	0.28248	0.65	0.657	1	vEC4
1330	Tpx2	0.00290834	0.27662	0.659	0.581	1	vEC4
1331	Zfp451	0.00318535	0.310691	0.667	0.65	1	vEC4
1332	Myo18a	0.00323364	0.382279	0.65	0.664	1	vEC4
1333	Tnrc6a	0.00326474	0.367245	0.829	0.835	1	vEC4
1334	Junb	0.00334496	0.321161	0.789	0.739	1	vEC4
1335	Lcorl	0.00348967	0.293157	0.577	0.556	1	vEC4
1336	Gm43260	0.00350597	0.305294	0.252	0.171	1	vEC4
1337	Ccdc82	0.00354675	0.251241	0.447	0.373	1	vEC4
1338	Mycbp2	0.00356051	0.298189	0.829	0.811	1	vEC4
1339	S100a10	0.00363738	0.332822	0.748	0.853	1	vEC4
1340	Lmnb2	0.00372801	0.264848	0.447	0.371	1	vEC4
1341	Ier5l	0.00373171	0.276212	0.447	0.365	1	vEC4
1342	Mcl1	0.00381853	0.256361	0.878	0.91	1	vEC4
1343	Ankrd17	0.00391743	0.292291	0.846	0.839	1	vEC4
1344	Hsph1	0.00392063	0.398061	0.74	0.673	1	vEC4
1345	Huwe1	0.00399405	0.372445	0.862	0.873	1	vEC4
1346	Pkig	0.00403503	0.340623	0.659	0.764	1	vEC4
1347	Rasal2	0.00407387	0.260008	0.496	0.447	1	vEC4
1348	Stil	0.00420149	0.327201	0.317	0.25	1	vEC4
1349	Tgfbr1	0.0042163	0.354393	0.537	0.483	1	vEC4
1350	Mybbp1a	0.00423422	0.298762	0.813	0.773	1	vEC4
1351	Ncln	0.00432517	0.370665	0.569	0.528	1	vEC4
1352	Ino80d	0.00435523	0.380481	0.537	0.514	1	vEC4
1353	Zc3h7a	0.00437455	0.350868	0.593	0.558	1	vEC4
1354	Acly	0.00442241	0.297546	0.642	0.655	1	vEC4
1355	Dhcr24	0.00442641	0.288702	0.561	0.519	1	vEC4
1356	Pxn	0.00453177	0.288784	0.528	0.467	1	vEC4
1357	Ep400	0.00460787	0.283375	0.764	0.706	1	vEC4
1358	Glud1	0.00468638	0.276629	0.797	0.852	1	vEC4
1359	Sash1	0.00478158	0.286781	0.585	0.532	1	vEC4
1360	Wipf1	0.0049116	0.257053	0.561	0.501	1	vEC4
1361	Ldlr	0.00492103	0.259584	0.455	0.374	1	vEC4
1362	Camsap2	0.00498086	0.275506	0.439	0.376	1	vEC4
1363	Herc1	0.00509682	0.382909	0.667	0.68	1	vEC4
1364	Ostf1	0.00538667	0.290395	0.699	0.766	1	vEC4
1365	Msantd2	0.00544515	0.25302	0.504	0.444	1	vEC4
1366	Nbea	0.0054648	0.269941	0.553	0.488	1	vEC4
1367	Ttc3	0.00559678	0.265763	0.927	0.933	1	vEC4
1368	Adam12	0.00576186	0.252841	0.463	0.389	1	vEC4
1369	Hnrnpu	0.00584404	0.259031	0.984	0.979	1	vEC4
1370	Nras	0.00586166	0.272186	0.772	0.829	1	vEC4
1371	Ppp2r5a	0.00586751	0.284157	0.642	0.641	1	vEC4
1372	Naa20	0.00594864	0.261769	0.707	0.703	1	vEC4
1373	Arhgap31	0.00597921	0.314972	0.675	0.644	1	vEC4
1374	Slc29a1	0.00599563	0.282821	0.569	0.533	1	vEC4
1375	Frmd8	0.00611967	0.265239	0.537	0.491	1	vEC4
1376	Rfc1	0.00624883	0.27284	0.805	0.751	1	vEC4
1377	Trip12	0.00637648	0.333497	0.764	0.795	1	vEC4
1378	Rnpep	0.00654125	0.296004	0.626	0.629	1	vEC4
1379	Usp34	0.00658529	0.358261	0.878	0.861	1	vEC4
1380	Abl1	0.0066962	0.379654	0.512	0.47	1	vEC4
1381	Slbp	0.00681011	0.287687	0.813	0.806	1	vEC4
1382	Sox7	0.0068891	0.287086	0.553	0.5	1	vEC4
1383	Dgkz	0.00690224	0.326908	0.65	0.626	1	vEC4
1384	B3gnt5	0.00699023	0.261071	0.366	0.3	1	vEC4
1385	4932438A13Rik	0.00702562	0.45152	0.561	0.545	1	vEC4
1386	Lxn	0.00712409	0.312563	0.65	0.701	1	vEC4
1387	Abl2	0.00713762	0.356128	0.553	0.518	1	vEC4
1388	Fxyd6	0.00735085	0.316183	0.463	0.385	1	vEC4
1389	Matr3	0.00757309	0.328301	0.878	0.885	1	vEC4
1390	Dhx38	0.00777628	0.316027	0.561	0.534	1	vEC4
1391	Wwc2	0.00794755	0.291991	0.732	0.739	1	vEC4
1392	Abca1	0.00820722	0.321303	0.463	0.39	1	vEC4
1393	Pwwp3a	0.00828988	0.325834	0.61	0.59	1	vEC4
1394	Malat1	0.00829541	0.270375	1	0.981	1	vEC4
1395	Khdc4	0.00830618	0.268622	0.593	0.571	1	vEC4
1396	Sgo2a	0.00857895	0.336756	0.463	0.389	1	vEC4
1397	Cit	0.00875892	0.30385	0.431	0.364	1	vEC4
1398	Kctd20	0.00893963	0.299123	0.569	0.553	1	vEC4
1399	Etnk1	0.00964175	0.320216	0.707	0.697	1	vEC4
1400	Ptprd	0.009946	0.251204	0.268	0.193	1	vEC4
1401	Col4a1	1.05654e-91	1.70927	0.995	0.937	2.40647e-87	aEC1
1402	Pecam1	1.89019e-87	1.40528	0.995	0.902	4.30528e-83	aEC1
1403	Unc5b	4.88741e-87	1.43335	0.944	0.442	1.11321e-82	aEC1
1404	Igfbp3	8.31499e-86	2.17284	0.953	0.552	1.89391e-81	aEC1
1405	Col4a2	1.69233e-85	1.72609	0.986	0.902	3.85462e-81	aEC1
1406	Gja5	8.73658e-85	1.67731	0.967	0.378	1.98993e-80	aEC1
1407	Prnd	4.34411e-82	1.69899	0.803	0.3	9.89457e-78	aEC1
1408	Col18a1	5.18204e-79	1.61043	0.995	0.932	1.18031e-74	aEC1
1409	Flt1	7.02325e-76	1.30253	0.995	0.89	1.59968e-71	aEC1
1410	Cd93	2.09491e-74	1.34693	0.981	0.885	4.77157e-70	aEC1
1411	Efnb2	4.93508e-73	1.55591	0.981	0.703	1.12406e-68	aEC1
1412	Sparc	4.37852e-72	1.25062	0.995	0.934	9.97294e-68	aEC1
1413	Slc45a4	3.6268e-71	1.46787	0.775	0.297	8.26077e-67	aEC1
1414	Npr3	5.81274e-70	1.60907	0.925	0.454	1.32397e-65	aEC1
1415	Cdh5	9.89296e-70	1.21773	0.995	0.93	2.25332e-65	aEC1
1416	Nudt4	1.75083e-68	1.31422	0.944	0.888	3.98787e-64	aEC1
1417	Mecom	5.40958e-68	1.43291	0.972	0.683	1.23214e-63	aEC1
1418	Nrp1	1.33159e-66	1.37064	0.995	0.78	3.03296e-62	aEC1
1419	Gja4	3.36846e-65	1.39978	0.93	0.451	7.67234e-61	aEC1
1420	Efna1	3.52113e-62	1.37695	0.911	0.643	8.02007e-58	aEC1
1421	Nedd9	6.78653e-62	1.18669	0.831	0.419	1.54577e-57	aEC1
1422	Dll4	9.24825e-62	1.11516	0.836	0.379	2.10647e-57	aEC1
1423	Sat1	6.69048e-61	1.55256	0.948	0.714	1.52389e-56	aEC1
1424	Hey1	7.27873e-61	1.23355	0.864	0.455	1.65788e-56	aEC1
1425	Sparcl1	4.25014e-60	1.52083	0.854	0.47	9.68054e-56	aEC1
1426	Tcf4	4.43162e-60	1.25265	0.962	0.91	1.00939e-55	aEC1
1427	Notch1	5.89863e-60	1.13802	0.953	0.727	1.34353e-55	aEC1
1428	Sema3g	1.45316e-59	1.10345	0.798	0.338	3.30986e-55	aEC1
1429	Igf2	3.71488e-59	1.27954	0.995	0.987	8.46139e-55	aEC1
1430	Epas1	1.20957e-58	1.17286	0.906	0.529	2.75503e-54	aEC1
1431	Cdkn1c	1.38946e-58	1.6423	0.958	0.928	3.16477e-54	aEC1
1432	Prex2	5.97147e-58	1.13222	0.944	0.687	1.36012e-53	aEC1
1433	Vegfc	7.82386e-56	1.12636	0.887	0.484	1.78204e-51	aEC1
1434	Cxcr4	2.08781e-55	0.945781	0.545	0.154	4.75539e-51	aEC1
1435	Esm1	7.15678e-54	0.809858	0.329	0.051	1.6301e-49	aEC1
1436	Anxa6	1.14707e-53	1.08899	0.873	0.661	2.61269e-49	aEC1
1437	Mast4	2.69442e-53	1.0799	0.948	0.795	6.13707e-49	aEC1
1438	H19	4.98188e-53	1.17952	1	0.994	1.13472e-48	aEC1
1439	Sorbs2	1.3218e-52	0.827257	0.474	0.12	3.01066e-48	aEC1
1440	Hspg2	1.00012e-51	1.10974	0.967	0.79	2.27797e-47	aEC1
1441	Igfbp4	1.16374e-51	0.836059	1	0.991	2.65064e-47	aEC1
1442	Sema7a	3.64157e-51	0.822529	0.577	0.186	8.2944e-47	aEC1
1443	Myo10	4.41076e-51	1.1613	0.854	0.644	1.00464e-46	aEC1
1444	Cemip2	7.80413e-51	1.1476	0.944	0.735	1.77755e-46	aEC1
1445	Vwf	8.70322e-51	1.73166	0.93	0.557	1.98233e-46	aEC1
1446	Mcam	6.16961e-50	1.14125	0.836	0.515	1.40525e-45	aEC1
1447	Rrbp1	3.51636e-49	0.895214	0.981	0.961	8.00921e-45	aEC1
1448	Fryl	1.70359e-48	1.089	0.817	0.53	3.88026e-44	aEC1
1449	Rgs3	3.58743e-46	1.01594	0.831	0.587	8.1711e-42	aEC1
1450	Utrn	1.65606e-45	1.10507	0.901	0.733	3.77202e-41	aEC1
1451	App	1.98901e-45	0.977267	0.911	0.781	4.53037e-41	aEC1
1452	Mmrn2	2.0381e-45	1.01849	0.925	0.717	4.64218e-41	aEC1
1453	Gm42418	1.52612e-44	1.42164	1	0.997	3.47605e-40	aEC1
1454	Nid1	1.75883e-44	1.04894	0.944	0.775	4.00609e-40	aEC1
1455	S100a11	6.20852e-44	1.11456	0.915	0.905	1.41412e-39	aEC1
1456	Pdzd2	7.54705e-44	1.01189	0.624	0.28	1.71899e-39	aEC1
1457	Aplp2	1.10692e-43	0.970909	0.962	0.918	2.52122e-39	aEC1
1458	Camk2d	1.89361e-43	1.11224	0.845	0.561	4.31308e-39	aEC1
1459	Agrn	6.38632e-43	1.12961	0.784	0.461	1.45461e-38	aEC1
1460	Icam2	1.47768e-42	0.980068	0.901	0.836	3.36571e-38	aEC1
1461	Flna	4.09541e-42	0.926255	0.93	0.851	9.32811e-38	aEC1
1462	Cavin3	7.55072e-42	0.972245	0.92	0.876	1.71983e-37	aEC1
1463	Itprid2	1.79134e-41	0.940824	0.779	0.476	4.08013e-37	aEC1
1464	Lama4	8.6698e-41	1.00857	0.822	0.574	1.97472e-36	aEC1
1465	Malat1	9.65053e-41	1.05887	0.995	0.98	2.1981e-36	aEC1
1466	Ammecr1	1.50364e-40	0.991305	0.779	0.57	3.42485e-36	aEC1
1467	Ece1	1.52324e-40	0.938415	0.878	0.747	3.46949e-36	aEC1
1468	Gnai2	1.87546e-40	0.663165	0.995	0.986	4.27173e-36	aEC1
1469	Itgb1	3.6249e-40	0.701876	0.977	0.977	8.25644e-36	aEC1
1470	Tmem255a	4.90114e-40	1.16493	0.704	0.371	1.11633e-35	aEC1
1471	Tox2	4.92784e-40	0.489794	0.432	0.121	1.12241e-35	aEC1
1472	Tie1	6.21914e-40	0.92061	0.934	0.855	1.41653e-35	aEC1
1473	Madcam1	7.32001e-40	0.69024	0.39	0.1	1.66728e-35	aEC1
1474	Auts2	8.62323e-39	0.925651	0.878	0.75	1.96411e-34	aEC1
1475	Apbb2	1.31456e-38	0.809827	0.695	0.365	2.99416e-34	aEC1
1476	Fblim1	2.28882e-38	0.932013	0.784	0.545	5.21324e-34	aEC1
1477	Igfbp2	4.57969e-38	0.903244	0.831	0.587	1.04312e-33	aEC1
1478	Itga5	6.1883e-38	0.979966	0.878	0.691	1.40951e-33	aEC1
1479	Flnb	2.10015e-37	0.932462	0.803	0.628	4.78351e-33	aEC1
1480	Heg1	8.00093e-37	1.00324	0.784	0.536	1.82237e-32	aEC1
1481	Cav1	3.71911e-36	0.945856	0.667	0.334	8.47102e-32	aEC1
1482	Slc6a6	4.88624e-36	0.943943	0.915	0.77	1.11294e-31	aEC1
1483	Cgnl1	6.0335e-36	0.92163	0.901	0.754	1.37425e-31	aEC1
1484	Rasgrp3	2.48488e-35	0.967935	0.859	0.704	5.65982e-31	aEC1
1485	Cyyr1	2.547e-35	0.84408	0.761	0.484	5.8013e-31	aEC1
1486	Esam	2.66902e-35	0.74518	0.93	0.876	6.07924e-31	aEC1
1487	Depp1	2.76804e-35	1.11611	0.498	0.188	6.30476e-31	aEC1
1488	Cavin1	3.44335e-35	0.859079	0.77	0.513	7.84293e-31	aEC1
1489	Lpp	4.27119e-35	0.931517	0.854	0.766	9.7285e-31	aEC1
1490	Clec1a	5.98786e-35	0.643442	0.573	0.236	1.36385e-30	aEC1
1491	Armcx2	1.00461e-34	1.01858	0.822	0.653	2.28821e-30	aEC1
1492	Daam1	1.4623e-34	0.863253	0.704	0.412	3.33069e-30	aEC1
1493	AY036118	3.54898e-34	1.27444	0.958	0.907	8.08351e-30	aEC1
1494	Serpinf1	4.81399e-34	0.900152	0.803	0.535	1.09648e-29	aEC1
1495	Plk2	2.19582e-33	0.816991	0.948	0.869	5.00142e-29	aEC1
1496	Myl6	2.23484e-33	0.692238	0.995	0.996	5.0903e-29	aEC1
1497	Map4k3	3.69025e-33	0.866331	0.676	0.412	8.40528e-29	aEC1
1498	Fndc3b	6.63086e-33	0.939884	0.784	0.554	1.51031e-28	aEC1
1499	Dmd	9.52404e-33	0.658953	0.484	0.178	2.16929e-28	aEC1
1500	Abca1	1.3342e-32	0.778992	0.657	0.371	3.03892e-28	aEC1
1501	Mbnl2	1.87447e-32	0.774176	0.859	0.782	4.26948e-28	aEC1
1502	Ptprm	2.03823e-32	0.712676	0.742	0.464	4.64249e-28	aEC1
1503	Rtn4	4.06423e-32	0.633018	0.934	0.942	9.2571e-28	aEC1
1504	F11r	1.23873e-31	0.815663	0.85	0.768	2.82145e-27	aEC1
1505	Adgrf5	1.73617e-31	0.80214	0.883	0.748	3.95448e-27	aEC1
1506	Ptprb	2.10935e-31	0.926754	0.915	0.732	4.80446e-27	aEC1
1507	Spag9	2.59467e-31	0.699968	0.911	0.856	5.90988e-27	aEC1
1508	Chd3	3.5811e-31	0.822589	0.789	0.558	8.15667e-27	aEC1
1509	Fstl1	4.11545e-31	0.728441	0.967	0.882	9.37376e-27	aEC1
1510	Map4k4	4.52895e-31	0.727944	0.958	0.917	1.03156e-26	aEC1
1511	Jag2	4.93805e-31	0.765728	0.648	0.346	1.12474e-26	aEC1
1512	Myl12a	1.04261e-30	0.626751	0.953	0.977	2.37476e-26	aEC1
1513	Ptprg	1.50298e-30	0.801352	0.685	0.432	3.42335e-26	aEC1
1514	Plagl1	2.81591e-30	0.835111	0.962	0.86	6.41379e-26	aEC1
1515	Dst	6.72164e-30	0.854794	0.638	0.351	1.53099e-25	aEC1
1516	T	7.76598e-30	0.357541	0.239	0.048	1.76886e-25	aEC1
1517	Kdr	7.99704e-30	0.787522	0.977	0.857	1.82149e-25	aEC1
1518	Nrep	9.45047e-30	0.763503	0.831	0.696	2.15253e-25	aEC1
1519	Nfib	1.21989e-29	0.804252	0.887	0.714	2.77855e-25	aEC1
1520	Notch4	1.56547e-29	0.741284	0.695	0.417	3.56568e-25	aEC1
1521	Myo1b	2.94245e-29	0.860369	0.808	0.673	6.70202e-25	aEC1
1522	Slc2a1	5.90031e-29	1.26534	0.803	0.692	1.34391e-24	aEC1
1523	Lrrc58	6.16783e-29	0.743761	0.939	0.899	1.40485e-24	aEC1
1524	Msn	7.10248e-29	0.605986	0.939	0.962	1.61773e-24	aEC1
1525	Sptbn1	9.06829e-29	0.681737	0.972	0.944	2.06548e-24	aEC1
1526	Cnn2	9.63861e-29	0.736073	0.897	0.878	2.19539e-24	aEC1
1527	Ctnnb1	1.98112e-28	0.651582	0.977	0.974	4.51239e-24	aEC1
1528	Tspan2	4.32915e-28	0.781282	0.685	0.45	9.8605e-24	aEC1
1529	Cd38	7.08996e-28	0.763088	0.765	0.602	1.61488e-23	aEC1
1530	Pxdn	7.56733e-28	0.920744	0.779	0.653	1.72361e-23	aEC1
1531	Ltbp4	8.06349e-28	0.951019	0.54	0.234	1.83662e-23	aEC1
1532	Hip1r	8.49922e-28	0.32157	0.277	0.07	1.93587e-23	aEC1
1533	Itm2c	1.43046e-27	0.688278	0.77	0.614	3.25816e-23	aEC1
1534	Fn1	1.44932e-27	0.920466	0.962	0.868	3.30112e-23	aEC1
1535	Nbea	1.6824e-27	0.750189	0.695	0.473	3.83201e-23	aEC1
1536	Eogt	1.7141e-27	0.705834	0.681	0.425	3.90421e-23	aEC1
1537	Bnip3l	2.90132e-27	0.605446	0.859	0.888	6.60834e-23	aEC1
1538	Frmd4b	3.81708e-27	0.75497	0.718	0.506	8.69415e-23	aEC1
1539	Bmpr2	4.42699e-27	0.906505	0.831	0.723	1.00834e-22	aEC1
1540	Sox7	1.08577e-26	0.84961	0.695	0.485	2.47306e-22	aEC1
1541	Ecscr	1.11991e-26	0.624594	0.92	0.933	2.55082e-22	aEC1
1542	Lamb1	1.54512e-26	0.774709	0.831	0.666	3.51932e-22	aEC1
1543	Sox4	1.57598e-26	0.678823	0.981	0.953	3.58961e-22	aEC1
1544	Maged2	2.40976e-26	0.698765	0.897	0.895	5.48871e-22	aEC1
1545	Itm2b	2.47006e-26	0.632829	0.906	0.947	5.62605e-22	aEC1
1546	Dkk2	3.14253e-26	0.715262	0.427	0.158	7.15775e-22	aEC1
1547	Myct1	5.43191e-26	0.666174	0.854	0.776	1.23723e-21	aEC1
1548	Gata6	1.04837e-25	0.705361	0.648	0.371	2.38787e-21	aEC1
1549	Nedd4	1.26164e-25	0.50847	0.991	0.988	2.87363e-21	aEC1
1550	Plekha1	1.7251e-25	0.694842	0.657	0.417	3.92926e-21	aEC1
1551	Oaz2	1.99135e-25	0.733484	0.779	0.712	4.53571e-21	aEC1
1552	Egfl8	3.0553e-25	0.412085	0.324	0.099	6.95907e-21	aEC1
1553	Actn4	3.05791e-25	0.599965	0.944	0.912	6.96501e-21	aEC1
1554	Msx1	6.64255e-25	0.415678	0.347	0.116	1.51297e-20	aEC1
1555	Plxnd1	7.93096e-25	0.705806	0.967	0.902	1.80643e-20	aEC1
1556	Ppic	1.19742e-24	0.561974	0.906	0.939	2.72737e-20	aEC1
1557	Hs6st1	1.37228e-24	0.600103	0.521	0.264	3.12563e-20	aEC1
1558	Krtcap2	2.58679e-24	0.552659	0.915	0.971	5.89192e-20	aEC1
1559	Lrp10	2.81127e-24	0.777183	0.671	0.496	6.40323e-20	aEC1
1560	Pik3r3	3.6498e-24	0.622037	0.577	0.33	8.31314e-20	aEC1
1561	Lamc1	7.07647e-24	0.727981	0.737	0.583	1.61181e-19	aEC1
1562	Myh9	8.92289e-24	0.718583	0.854	0.842	2.03237e-19	aEC1
1563	Mfap2	1.73763e-23	0.584274	0.746	0.529	3.95779e-19	aEC1
1564	Myl9	2.53339e-23	0.852024	0.521	0.266	5.77031e-19	aEC1
1565	Ablim1	3.21252e-23	0.669953	0.737	0.52	7.31715e-19	aEC1
1566	Sptan1	3.52523e-23	0.66321	0.845	0.773	8.02942e-19	aEC1
1567	Tsc22d1	4.60669e-23	0.62937	0.948	0.951	1.04927e-18	aEC1
1568	Mfge8	4.86246e-23	0.71747	0.812	0.685	1.10752e-18	aEC1
1569	Ccdc88a	1.08281e-22	0.704499	0.869	0.82	2.46631e-18	aEC1
1570	Psap	1.66122e-22	0.638354	0.84	0.768	3.78377e-18	aEC1
1571	Lmo7	2.48555e-22	0.458658	0.394	0.151	5.66134e-18	aEC1
1572	Btg1	2.71117e-22	0.593814	0.887	0.84	6.17522e-18	aEC1
1573	Cttn	3.34893e-22	0.682363	0.732	0.588	7.62785e-18	aEC1
1574	F2r	5.04849e-22	0.658077	0.859	0.799	1.1499e-17	aEC1
1575	Ube2h	5.61363e-22	0.688363	0.718	0.589	1.27862e-17	aEC1
1576	Abtb2	6.92462e-22	0.307606	0.202	0.046	1.57722e-17	aEC1
1577	Ctsl	1.16095e-21	0.710453	0.897	0.887	2.64431e-17	aEC1
1578	Pcnx	1.18015e-21	0.632431	0.69	0.493	2.68803e-17	aEC1
1579	Tm9sf3	1.20709e-21	0.544667	0.911	0.909	2.74939e-17	aEC1
1580	Trip12	1.28213e-21	0.595584	0.845	0.79	2.9203e-17	aEC1
1581	C130074G19Rik	1.45733e-21	0.584144	0.526	0.294	3.31937e-17	aEC1
1582	Tspan13	1.47011e-21	0.590045	0.793	0.69	3.34846e-17	aEC1
1583	Ackr3	1.94246e-21	0.344824	0.268	0.079	4.42434e-17	aEC1
1584	Tjp1	2.30426e-21	0.596153	0.925	0.836	5.24842e-17	aEC1
1585	Marcks	2.41192e-21	0.547753	0.986	0.94	5.49363e-17	aEC1
1586	Nisch	2.56305e-21	0.490753	0.944	0.931	5.83786e-17	aEC1
1587	Scd2	3.25017e-21	0.66398	0.878	0.888	7.40291e-17	aEC1
1588	Laptm4a	3.4303e-21	0.517498	0.906	0.916	7.81318e-17	aEC1
1589	Mmp14	3.65833e-21	0.659068	0.779	0.676	8.33257e-17	aEC1
1590	Rhoc	7.67518e-21	0.722955	0.817	0.793	1.74817e-16	aEC1
1591	Tanc1	7.71242e-21	0.661884	0.657	0.442	1.75666e-16	aEC1
1592	Nhsl2	1.03495e-20	0.654447	0.718	0.582	2.3573e-16	aEC1
1593	mt-Co3	1.36721e-20	0.700915	0.986	0.987	3.1141e-16	aEC1
1594	Arhgap29	1.65064e-20	0.603494	0.84	0.8	3.75967e-16	aEC1
1595	Gm14207	1.8132e-20	0.469903	0.46	0.216	4.12993e-16	aEC1
1596	Itpr3	1.91066e-20	0.593794	0.507	0.267	4.3519e-16	aEC1
1597	Tnks2	2.45536e-20	0.583144	0.869	0.859	5.59256e-16	aEC1
1598	Crybg3	2.5174e-20	0.651303	0.61	0.394	5.73389e-16	aEC1
1599	Acvrl1	2.51999e-20	0.620772	0.709	0.535	5.73979e-16	aEC1
1600	Pakap.1	2.56983e-20	0.619457	0.732	0.545	5.85329e-16	aEC1
1601	Tspan18	2.59456e-20	0.608547	0.85	0.805	5.90963e-16	aEC1
1602	Macf1	2.63349e-20	0.636215	0.906	0.895	5.99829e-16	aEC1
1603	Unc13b	3.15644e-20	0.513338	0.404	0.176	7.18942e-16	aEC1
1604	Plec	6.2247e-20	0.696644	0.784	0.672	1.4178e-15	aEC1
1605	Ddah1	8.03003e-20	0.661843	0.709	0.559	1.829e-15	aEC1
1606	Pea15a	9.27855e-20	0.548524	0.798	0.694	2.11337e-15	aEC1
1607	Wdr1	9.73913e-20	0.569069	0.85	0.822	2.21828e-15	aEC1
1608	Anxa5	1.07957e-19	0.569538	0.873	0.867	2.45893e-15	aEC1
1609	Slc7a7	2.44126e-19	0.34412	0.324	0.12	5.56045e-15	aEC1
1610	Hip1	2.75105e-19	0.626191	0.779	0.701	6.26607e-15	aEC1
1611	Tmsb4x	3.10421e-19	0.456527	1	1	7.07045e-15	aEC1
1612	Palld	3.16924e-19	0.781656	0.718	0.579	7.21858e-15	aEC1
1613	Tm6sf1	4.04936e-19	0.659259	0.784	0.781	9.22324e-15	aEC1
1614	Mxd4	5.73035e-19	0.645345	0.662	0.487	1.3052e-14	aEC1
1615	Afap1l1	1.41626e-18	0.52668	0.798	0.76	3.22582e-14	aEC1
1616	Trim46	1.58148e-18	0.318172	0.239	0.073	3.60214e-14	aEC1
1617	Sulf1	1.64284e-18	0.368815	0.31	0.114	3.74189e-14	aEC1
1618	Mir99ahg	1.74527e-18	0.749852	0.61	0.403	3.97519e-14	aEC1
1619	Rras	2.40042e-18	0.647251	0.704	0.594	5.46744e-14	aEC1
1620	Nfkbia	4.2087e-18	0.870334	0.709	0.618	9.58616e-14	aEC1
1621	Jag1	4.92493e-18	0.727824	0.634	0.388	1.12175e-13	aEC1
1622	Nid2	5.39202e-18	0.669969	0.54	0.328	1.22814e-13	aEC1
1623	Dstn	6.19927e-18	0.58805	0.873	0.931	1.41201e-13	aEC1
1624	Pdlim5	7.54496e-18	0.660937	0.704	0.552	1.71852e-13	aEC1
1625	Tead1	8.20935e-18	0.718615	0.657	0.486	1.86984e-13	aEC1
1626	Lpar4	9.4706e-18	0.67241	0.784	0.651	2.15712e-13	aEC1
1627	Hmcn1	9.69347e-18	0.693782	0.746	0.578	2.20788e-13	aEC1
1628	B2m	9.78659e-18	0.566219	0.831	0.884	2.22909e-13	aEC1
1629	Ccdc88c	1.24373e-17	0.54554	0.516	0.307	2.83284e-13	aEC1
1630	Gdpd5	1.38894e-17	0.586543	0.568	0.377	3.16358e-13	aEC1
1631	Aqp1	1.4396e-17	0.479	0.352	0.146	3.27899e-13	aEC1
1632	Trp53inp1	1.52537e-17	0.433662	0.366	0.16	3.47433e-13	aEC1
1633	Tec	1.55312e-17	0.407541	0.3	0.115	3.53754e-13	aEC1
1634	Dab2ip	1.78581e-17	0.604925	0.765	0.698	4.06753e-13	aEC1
1635	Zcchc14	1.93444e-17	0.601129	0.582	0.391	4.40607e-13	aEC1
1636	Shroom2	2.90768e-17	0.628612	0.634	0.458	6.62282e-13	aEC1
1637	Fzd6	3.16667e-17	0.487839	0.437	0.22	7.21273e-13	aEC1
1638	Podxl	3.31599e-17	0.764594	0.648	0.499	7.55284e-13	aEC1
1639	Filip1l	3.47442e-17	0.627926	0.714	0.552	7.91369e-13	aEC1
1640	Ktn1	4.00936e-17	0.473326	0.934	0.931	9.13213e-13	aEC1
1641	Ehd4	4.17297e-17	0.508389	0.831	0.73	9.50477e-13	aEC1
1642	Atrx	4.46139e-17	0.474167	0.962	0.953	1.01617e-12	aEC1
1643	Fcho2	4.56492e-17	0.624032	0.789	0.728	1.03975e-12	aEC1
1644	Git2	4.6562e-17	0.623106	0.737	0.635	1.06054e-12	aEC1
1645	Pmepa1	4.68288e-17	0.733683	0.704	0.545	1.06662e-12	aEC1
1646	Adgre5	5.39983e-17	0.518932	0.521	0.313	1.22992e-12	aEC1
1647	Gpx8	6.05609e-17	0.561954	0.577	0.402	1.37939e-12	aEC1
1648	Itga1	6.66094e-17	0.610282	0.643	0.452	1.51716e-12	aEC1
1649	Cd82	7.23107e-17	0.283133	0.235	0.075	1.64702e-12	aEC1
1650	Adarb1	7.28749e-17	0.484585	0.418	0.215	1.65987e-12	aEC1
1651	Nrarp	7.94853e-17	0.675431	0.69	0.556	1.81044e-12	aEC1
1652	Gja1	9.5646e-17	0.866613	0.653	0.559	2.17853e-12	aEC1
1653	Ahnak	1.04177e-16	0.65849	0.502	0.278	2.37284e-12	aEC1
1654	Pls3	1.15701e-16	0.553769	0.624	0.475	2.63532e-12	aEC1
1655	Igfbp7	1.24257e-16	0.419019	0.268	0.093	2.83021e-12	aEC1
1656	Tgfbr3	1.54325e-16	0.632541	0.662	0.491	3.51506e-12	aEC1
1657	Rnasek	2.44417e-16	0.535141	0.85	0.897	5.56708e-12	aEC1
1658	Lcp1	2.73141e-16	0.509067	0.789	0.73	6.22133e-12	aEC1
1659	Furin	2.78971e-16	0.513681	0.516	0.323	6.35413e-12	aEC1
1660	Afdn	3.70815e-16	0.523354	0.887	0.804	8.44606e-12	aEC1
1661	Rftn2	4.14721e-16	0.40561	0.38	0.184	9.44609e-12	aEC1
1662	Slc38a2	4.66693e-16	0.532026	0.958	0.925	1.06299e-11	aEC1
1663	Cpd	5.84498e-16	0.487912	0.826	0.771	1.33131e-11	aEC1
1664	Asap2	6.29288e-16	0.526509	0.775	0.719	1.43333e-11	aEC1
1665	Edn1	7.045e-16	0.738601	0.709	0.485	1.60464e-11	aEC1
1666	Myh10	8.81023e-16	0.605269	0.812	0.808	2.00671e-11	aEC1
1667	Actb	9.83588e-16	0.322946	1	1	2.24032e-11	aEC1
1668	Rc3h1	1.44987e-15	0.59792	0.728	0.675	3.30238e-11	aEC1
1669	Ctsb	1.5133e-15	0.62683	0.737	0.735	3.44685e-11	aEC1
1670	Sox5	1.56015e-15	0.26835	0.263	0.097	3.55355e-11	aEC1
1671	Ptms	1.98594e-15	0.470921	0.901	0.875	4.52337e-11	aEC1
1672	Plekhg1	2.02018e-15	0.582427	0.526	0.354	4.60136e-11	aEC1
1673	Cd109	2.08509e-15	0.57335	0.596	0.418	4.74921e-11	aEC1
1674	Sox6	2.20133e-15	0.588669	0.479	0.265	5.01396e-11	aEC1
1675	Zfp69	2.28964e-15	0.532744	0.535	0.338	5.21511e-11	aEC1
1676	Tmem44	2.47916e-15	0.471559	0.437	0.24	5.64678e-11	aEC1
1677	Sema6d	2.49186e-15	0.682683	0.69	0.569	5.67572e-11	aEC1
1678	Tmem100	2.81485e-15	0.44524	0.601	0.311	6.41137e-11	aEC1
1679	Pcsk5	3.08169e-15	0.599418	0.559	0.328	7.01916e-11	aEC1
1680	Cavin2	3.08597e-15	0.471221	0.61	0.338	7.02892e-11	aEC1
1681	Arhgef12	3.12972e-15	0.516251	0.751	0.643	7.12856e-11	aEC1
1682	Lifr	4.35002e-15	0.605598	0.714	0.539	9.90805e-11	aEC1
1683	Btbd7	4.49135e-15	0.54502	0.784	0.752	1.02299e-10	aEC1
1684	Slc5a3	5.3162e-15	0.612945	0.615	0.465	1.21087e-10	aEC1
1685	Arhgef28	5.55459e-15	0.450243	0.474	0.282	1.26517e-10	aEC1
1686	Uaca	5.76149e-15	0.620466	0.648	0.541	1.31229e-10	aEC1
1687	Rsrp1	6.87531e-15	0.455783	0.892	0.899	1.56599e-10	aEC1
1688	Vim	7.51121e-15	0.436078	0.977	0.985	1.71083e-10	aEC1
1689	Nfat5	7.53254e-15	0.656352	0.742	0.676	1.71569e-10	aEC1
1690	Mphosph8	7.61475e-15	0.708455	0.854	0.883	1.73441e-10	aEC1
1691	Smad7	8.73985e-15	0.59276	0.751	0.667	1.99068e-10	aEC1
1692	Cldn5	1.00605e-14	0.497811	0.948	0.874	2.29147e-10	aEC1
1693	Robo4	1.12246e-14	0.527741	0.521	0.346	2.55664e-10	aEC1
1694	Ckap4	1.13674e-14	0.447564	0.878	0.844	2.58914e-10	aEC1
1695	Stmn2	1.60634e-14	0.752123	0.629	0.416	3.65875e-10	aEC1
1696	Lamb2	1.61633e-14	0.362827	0.296	0.124	3.6815e-10	aEC1
1697	Bmx	1.66757e-14	0.479679	0.455	0.246	3.79822e-10	aEC1
1698	Elovl7	1.67732e-14	0.309076	0.249	0.093	3.82044e-10	aEC1
1699	Ralgapa1	3.02961e-14	0.544274	0.606	0.471	6.90054e-10	aEC1
1700	H2-D1	3.95734e-14	0.534918	0.629	0.496	9.01363e-10	aEC1
1701	Atp1a1	4.05047e-14	0.542573	0.808	0.822	9.22575e-10	aEC1
1702	Tmed10	4.69696e-14	0.358408	0.892	0.939	1.06983e-09	aEC1
1703	mt-Atp6	4.75229e-14	0.57086	0.986	0.986	1.08243e-09	aEC1
1704	Ehd2	4.78776e-14	0.522084	0.746	0.653	1.09051e-09	aEC1
1705	Adam15	5.13329e-14	0.631853	0.681	0.589	1.16921e-09	aEC1
1706	Wbp1l	5.29557e-14	0.556714	0.653	0.559	1.20617e-09	aEC1
1707	Adam10	5.96396e-14	0.500007	0.831	0.805	1.35841e-09	aEC1
1708	Casp4	6.14552e-14	0.359502	0.319	0.145	1.39977e-09	aEC1
1709	Lipa	6.26881e-14	0.501579	0.624	0.486	1.42785e-09	aEC1
1710	Kcnq1ot1	6.55595e-14	0.808666	0.925	0.876	1.49325e-09	aEC1
1711	Dbn1	6.74059e-14	0.518949	0.784	0.726	1.5353e-09	aEC1
1712	Fjx1	7.12727e-14	0.51817	0.469	0.291	1.62338e-09	aEC1
1713	Prnp	8.42051e-14	0.477599	0.582	0.404	1.91794e-09	aEC1
1714	Mcf2l	9.12934e-14	0.290664	0.249	0.097	2.07939e-09	aEC1
1715	Map1b	9.33468e-14	0.731837	0.704	0.587	2.12616e-09	aEC1
1716	Ubc	1.07009e-13	0.363833	0.962	0.973	2.43735e-09	aEC1
1717	Atp9a	1.0742e-13	0.412093	0.366	0.19	2.4467e-09	aEC1
1718	Prdm16	1.22259e-13	0.374226	0.38	0.196	2.78469e-09	aEC1
1719	Map4	1.31973e-13	0.564004	0.69	0.603	3.00596e-09	aEC1
1720	Atp2c1	1.40822e-13	0.509365	0.615	0.501	3.2075e-09	aEC1
1721	Dync1h1	1.5772e-13	0.508781	0.812	0.788	3.59238e-09	aEC1
1722	Lars2	1.74e-13	0.654027	0.784	0.744	3.9632e-09	aEC1
1723	Itsn2	1.85508e-13	0.5466	0.704	0.658	4.22532e-09	aEC1
1724	Msrb3	1.99394e-13	0.413106	0.423	0.239	4.5416e-09	aEC1
1725	Itga9	2.10826e-13	0.590269	0.61	0.495	4.80198e-09	aEC1
1726	Calcrl	2.1339e-13	0.5443	0.911	0.884	4.86038e-09	aEC1
1727	Lhfpl2	2.13673e-13	0.460306	0.404	0.228	4.86682e-09	aEC1
1728	Fam13c	2.53537e-13	0.307891	0.282	0.12	5.77481e-09	aEC1
1729	Arf5	2.95688e-13	0.355063	0.906	0.954	6.73488e-09	aEC1
1730	Itpripl2	3.20064e-13	0.478838	0.526	0.376	7.2901e-09	aEC1
1731	Itga2	3.80961e-13	0.595485	0.474	0.297	8.67715e-09	aEC1
1732	Stx6	3.95016e-13	0.447167	0.69	0.644	8.99728e-09	aEC1
1733	Pld1	4.41891e-13	0.340213	0.324	0.151	1.00649e-08	aEC1
1734	Pcdh1	4.63194e-13	0.625055	0.512	0.358	1.05502e-08	aEC1
1735	Atox1	4.86325e-13	0.462266	0.854	0.954	1.1077e-08	aEC1
1736	Tacc2	5.2141e-13	0.542502	0.624	0.507	1.18761e-08	aEC1
1737	Rock1	5.39513e-13	0.435164	0.883	0.901	1.22885e-08	aEC1
1738	Ssx2ip	5.435e-13	0.418854	0.474	0.31	1.23793e-08	aEC1
1739	Rbms1	6.60148e-13	0.392235	0.887	0.834	1.50362e-08	aEC1
1740	Atp1b3	7.30317e-13	0.481606	0.808	0.828	1.66344e-08	aEC1
1741	Kif1b	7.54912e-13	0.487814	0.742	0.706	1.71946e-08	aEC1
1742	Usp9x	7.639e-13	0.605558	0.737	0.714	1.73994e-08	aEC1
1743	Pdgfb	7.78414e-13	0.543194	0.676	0.597	1.77299e-08	aEC1
1744	Creb3l2	8.11406e-13	0.595315	0.629	0.529	1.84814e-08	aEC1
1745	Slc9a3r2	8.69376e-13	0.447184	0.775	0.679	1.98018e-08	aEC1
1746	Pon2	1.10572e-12	0.432122	0.765	0.744	2.51849e-08	aEC1
1747	S1pr1	1.25629e-12	0.493651	0.784	0.742	2.86145e-08	aEC1
1748	Stab1	1.32315e-12	0.678109	0.751	0.625	3.01375e-08	aEC1
1749	Dennd5b	1.54006e-12	0.597145	0.798	0.745	3.50779e-08	aEC1
1750	Cast	1.68455e-12	0.492453	0.676	0.58	3.8369e-08	aEC1
1751	Armcx3	1.73321e-12	0.50478	0.681	0.623	3.94773e-08	aEC1
1752	Smad6	1.88722e-12	0.509358	0.498	0.327	4.29852e-08	aEC1
1753	Tmem47	1.89384e-12	0.545348	0.568	0.447	4.3136e-08	aEC1
1754	Diaph2	2.25587e-12	0.489394	0.545	0.398	5.13818e-08	aEC1
1755	Cdk19	2.27298e-12	0.498868	0.451	0.299	5.17717e-08	aEC1
1756	Gabarap	2.29737e-12	0.327344	0.864	0.94	5.23271e-08	aEC1
1757	Degs1	2.42678e-12	0.534507	0.765	0.75	5.52749e-08	aEC1
1758	Tpm1	2.96175e-12	0.619509	0.864	0.915	6.74597e-08	aEC1
1759	Apoe	3.25541e-12	0.643068	0.812	0.73	7.41486e-08	aEC1
1760	Relb	3.46509e-12	0.296896	0.286	0.131	7.89244e-08	aEC1
1761	Iqgap1	3.53934e-12	0.451639	0.864	0.856	8.06155e-08	aEC1
1762	Prrc2b	3.5447e-12	0.467574	0.803	0.782	8.07377e-08	aEC1
1763	Pcmtd1	3.86541e-12	0.504083	0.643	0.558	8.80425e-08	aEC1
1764	Tsg101	4.26448e-12	0.457772	0.761	0.82	9.7132e-08	aEC1
1765	S100a16	4.42718e-12	0.455414	0.822	0.771	1.00838e-07	aEC1
1766	Grk5	4.42854e-12	0.336875	0.291	0.139	1.00869e-07	aEC1
1767	Selenon	4.63405e-12	0.528655	0.615	0.532	1.0555e-07	aEC1
1768	Gpx4	4.7047e-12	0.282963	0.944	0.974	1.07159e-07	aEC1
1769	Clec14a	5.07658e-12	0.470048	0.793	0.645	1.15629e-07	aEC1
1770	Kdelr1	5.07945e-12	0.389048	0.779	0.814	1.15695e-07	aEC1
1771	Kdm5b	5.22091e-12	0.484524	0.765	0.73	1.18917e-07	aEC1
1772	Il17rd	5.45307e-12	0.405851	0.371	0.202	1.24204e-07	aEC1
1773	Gask1b	5.59944e-12	0.41369	0.606	0.416	1.27538e-07	aEC1
1774	Nuak1	5.98024e-12	0.357184	0.338	0.167	1.36212e-07	aEC1
1775	Smtn	6.03814e-12	0.58996	0.535	0.41	1.37531e-07	aEC1
1776	2022-09-04	6.51221e-12	0.35983	0.282	0.127	1.48329e-07	aEC1
1777	Akap9	6.57909e-12	0.492847	0.803	0.797	1.49852e-07	aEC1
1778	Sipa1l2	7.3453e-12	0.429048	0.427	0.261	1.67304e-07	aEC1
1779	Slc44a1	7.73151e-12	0.511803	0.488	0.33	1.76101e-07	aEC1
1780	Akap12	7.92089e-12	0.521937	0.714	0.612	1.80414e-07	aEC1
1781	mt-Nd4	8.30432e-12	0.508367	0.967	0.971	1.89148e-07	aEC1
1782	Arid4b	8.34194e-12	0.384085	0.859	0.861	1.90004e-07	aEC1
1783	Sox17	9.13354e-12	0.497327	0.756	0.647	2.08035e-07	aEC1
1784	Arhgap5	9.74209e-12	0.529559	0.761	0.761	2.21896e-07	aEC1
1785	Ralb	9.9078e-12	0.380292	0.845	0.885	2.2567e-07	aEC1
1786	Clec2d	1.01937e-11	0.380612	0.329	0.166	2.32182e-07	aEC1
1787	Maged1	1.02474e-11	0.442734	0.798	0.754	2.33405e-07	aEC1
1788	Copa	1.0764e-11	0.535232	0.765	0.755	2.45173e-07	aEC1
1789	Glg1	1.07872e-11	0.529637	0.756	0.774	2.457e-07	aEC1
1790	Ccdc80	1.08523e-11	0.457097	0.526	0.355	2.47184e-07	aEC1
1791	Hbp1	1.11028e-11	0.447334	0.69	0.605	2.52888e-07	aEC1
1792	Dlc1	1.14459e-11	0.508335	0.761	0.683	2.60704e-07	aEC1
1793	Guk1	1.18977e-11	0.487777	0.723	0.749	2.70994e-07	aEC1
1794	Jcad	1.31572e-11	0.488995	0.568	0.444	2.99681e-07	aEC1
1795	Alox12	1.39045e-11	0.316156	0.282	0.127	3.16702e-07	aEC1
1796	Rhbdf2	1.52311e-11	0.263127	0.197	0.073	3.46919e-07	aEC1
1797	C530008M17Rik	1.59819e-11	0.464324	0.474	0.322	3.64019e-07	aEC1
1798	Cd40	1.71289e-11	0.447818	0.446	0.284	3.90145e-07	aEC1
1799	Fermt2	1.71759e-11	0.462574	0.822	0.794	3.91216e-07	aEC1
1800	Cdc42bpa	1.76745e-11	0.526664	0.7	0.644	4.02572e-07	aEC1
1801	Cracr2b	1.82196e-11	0.401143	0.46	0.292	4.14987e-07	aEC1
1802	Il2rg	1.91783e-11	0.380351	0.404	0.241	4.36823e-07	aEC1
1803	Pdia3	2.16818e-11	0.319146	0.953	0.98	4.93845e-07	aEC1
1804	Abca3	2.45871e-11	0.485458	0.376	0.219	5.6002e-07	aEC1
1805	Fbxl7	2.729e-11	0.537975	0.549	0.438	6.21585e-07	aEC1
1806	Map1lc3b	3.23278e-11	0.354352	0.84	0.915	7.36331e-07	aEC1
1807	Ctnnd1	4.14274e-11	0.431463	0.751	0.753	9.43592e-07	aEC1
1808	Nos3	4.14591e-11	0.495796	0.62	0.471	9.44314e-07	aEC1
1809	Rasip1	4.77507e-11	0.486056	0.897	0.868	1.08762e-06	aEC1
1810	Cib1	4.99417e-11	0.541711	0.723	0.743	1.13752e-06	aEC1
1811	Actg1	5.74866e-11	0.301167	0.995	0.998	1.30937e-06	aEC1
1812	mt-Cytb	5.81378e-11	0.487124	0.977	0.984	1.3242e-06	aEC1
1813	Ddit4	5.81658e-11	0.383517	0.502	0.333	1.32484e-06	aEC1
1814	Aff4	6.58363e-11	0.486478	0.775	0.753	1.49955e-06	aEC1
1815	H2-K1	7.31546e-11	0.352754	0.404	0.247	1.66624e-06	aEC1
1816	Tnrc6b	7.50731e-11	0.553501	0.709	0.696	1.70994e-06	aEC1
1817	Tgfb1i1	7.62421e-11	0.499047	0.455	0.305	1.73657e-06	aEC1
1818	Efr3b	8.65371e-11	0.266436	0.197	0.075	1.97106e-06	aEC1
1819	C430049B03Rik	9.07271e-11	0.563699	0.714	0.652	2.06649e-06	aEC1
1820	Atp13a3	9.18043e-11	0.751827	0.643	0.604	2.09103e-06	aEC1
1821	Zfyve1	1.06561e-10	0.274243	0.319	0.166	2.42715e-06	aEC1
1822	Pde8a	1.08891e-10	0.39473	0.516	0.348	2.48021e-06	aEC1
1823	Ret	1.10225e-10	0.251689	0.197	0.075	2.5106e-06	aEC1
1824	Arap3	1.1217e-10	0.454029	0.756	0.724	2.55489e-06	aEC1
1825	Bcl6b	1.14536e-10	0.494349	0.526	0.408	2.60878e-06	aEC1
1826	Wsb1	1.24489e-10	0.535479	0.803	0.84	2.83549e-06	aEC1
1827	Zfp36l1	1.25227e-10	0.429147	0.915	0.882	2.8523e-06	aEC1
1828	Tmem59	1.33201e-10	0.327471	0.85	0.914	3.03391e-06	aEC1
1829	Rsu1	1.34142e-10	0.466674	0.7	0.737	3.05534e-06	aEC1
1830	Igf1r	1.7309e-10	0.546639	0.728	0.712	3.94248e-06	aEC1
1831	Igdcc3	1.75129e-10	0.368673	0.343	0.194	3.9889e-06	aEC1
1832	Fkbp9	2.30384e-10	0.507801	0.676	0.656	5.24747e-06	aEC1
1833	Itgav	2.81733e-10	0.553366	0.451	0.316	6.41704e-06	aEC1
1834	Nav3	2.87938e-10	0.261482	0.254	0.116	6.55836e-06	aEC1
1835	Rell1	3.12186e-10	0.516424	0.606	0.506	7.11067e-06	aEC1
1836	Nbeal1	3.20581e-10	0.560231	0.596	0.519	7.30188e-06	aEC1
1837	Timm10b	3.2226e-10	0.413571	0.822	0.921	7.34011e-06	aEC1
1838	Plod1	3.68187e-10	0.441246	0.592	0.505	8.3862e-06	aEC1
1839	Isg15	3.7642e-10	0.26892	0.169	0.06	8.57373e-06	aEC1
1840	Golgb1	3.88441e-10	0.548196	0.742	0.77	8.84752e-06	aEC1
1841	Cds2	4.33631e-10	0.46861	0.516	0.407	9.8768e-06	aEC1
1842	Helz	4.99568e-10	0.451023	0.714	0.696	1.13787e-05	aEC1
1843	Hook3	5.13118e-10	0.498139	0.742	0.725	1.16873e-05	aEC1
1844	Slc18a2	5.13514e-10	0.530482	0.624	0.472	1.16963e-05	aEC1
1845	Calu	5.16733e-10	0.473379	0.812	0.841	1.17696e-05	aEC1
1846	Plxdc2	5.252e-10	0.320792	0.315	0.169	1.19625e-05	aEC1
1847	Palmd	5.33446e-10	0.281469	0.268	0.127	1.21503e-05	aEC1
1848	Plat	5.99737e-10	0.262753	0.305	0.156	1.36602e-05	aEC1
1849	Glmp	6.55645e-10	0.417137	0.606	0.535	1.49336e-05	aEC1
1850	Thsd7a	6.64879e-10	0.479654	0.371	0.212	1.5144e-05	aEC1
1851	Abhd17a	6.65941e-10	0.407924	0.85	0.919	1.51681e-05	aEC1
1852	Txnip	6.9073e-10	0.366041	0.808	0.772	1.57328e-05	aEC1
1853	Clic4	6.9534e-10	0.444857	0.789	0.827	1.58378e-05	aEC1
1854	Rabac1	7.47204e-10	0.408867	0.737	0.737	1.70191e-05	aEC1
1855	Ppp1r2	7.90162e-10	0.481717	0.803	0.845	1.79975e-05	aEC1
1856	Kmt2a	8.1548e-10	0.4709	0.742	0.75	1.85742e-05	aEC1
1857	C1qtnf6	8.15779e-10	0.396667	0.474	0.337	1.8581e-05	aEC1
1858	Slc43a2	8.55561e-10	0.497239	0.408	0.27	1.94871e-05	aEC1
1859	Snn	8.68158e-10	0.511051	0.554	0.465	1.9774e-05	aEC1
1860	Erbin	8.76654e-10	0.50061	0.667	0.631	1.99675e-05	aEC1
1861	Taok1	9.57598e-10	0.50293	0.779	0.774	2.18112e-05	aEC1
1862	Luzp1	9.86908e-10	0.401543	0.836	0.853	2.24788e-05	aEC1
1863	Ebf1	1.0114e-09	0.472988	0.531	0.383	2.30366e-05	aEC1
1864	Kmt2e	1.12184e-09	0.422689	0.784	0.802	2.55521e-05	aEC1
1865	Mall	1.21176e-09	0.320124	0.423	0.257	2.76003e-05	aEC1
1866	Ogt	1.32401e-09	0.501495	0.751	0.756	3.0157e-05	aEC1
1867	BC028528	1.34351e-09	0.363923	0.531	0.415	3.06011e-05	aEC1
1868	Picalm	1.34932e-09	0.534657	0.779	0.802	3.07336e-05	aEC1
1869	Chrdl1	1.44161e-09	0.283987	0.178	0.068	3.28355e-05	aEC1
1870	Sox13	1.49239e-09	0.410339	0.469	0.338	3.39922e-05	aEC1
1871	Fbn1	1.49412e-09	0.563248	0.601	0.394	3.40315e-05	aEC1
1872	Pik3c2a	1.53896e-09	0.464268	0.587	0.498	3.50528e-05	aEC1
1873	Cxcl12	1.58075e-09	0.543954	0.282	0.151	3.60048e-05	aEC1
1874	Tmod2	1.67127e-09	0.250479	0.221	0.1	3.80665e-05	aEC1
1875	Tgfbr2	1.71396e-09	0.444516	0.606	0.573	3.90389e-05	aEC1
1876	Ctnna1	1.72093e-09	0.352635	0.85	0.861	3.91977e-05	aEC1
1877	Ttc28	1.72909e-09	0.480869	0.704	0.662	3.93835e-05	aEC1
1878	Fzd4	1.74702e-09	0.37741	0.681	0.588	3.97919e-05	aEC1
1879	Armcx4	1.77096e-09	0.564617	0.718	0.653	4.03372e-05	aEC1
1880	Adgrl4	1.80979e-09	0.425934	0.69	0.636	4.12216e-05	aEC1
1881	Tnfaip1	2.01097e-09	0.383348	0.695	0.618	4.58039e-05	aEC1
1882	Reep3	2.01789e-09	0.521554	0.69	0.68	4.59615e-05	aEC1
1883	Cltc	2.06829e-09	0.350516	0.864	0.899	4.71093e-05	aEC1
1884	Plvap	2.30452e-09	0.365516	0.962	0.9	5.249e-05	aEC1
1885	Arpc5	2.3861e-09	0.365441	0.873	0.934	5.43483e-05	aEC1
1886	Oga	2.62027e-09	0.496004	0.671	0.633	5.96818e-05	aEC1
1887	Gadd45b	3.10688e-09	0.439054	0.329	0.194	7.07655e-05	aEC1
1888	Gcnt2	3.12787e-09	0.342105	0.418	0.278	7.12435e-05	aEC1
1889	Nxpe4	3.58066e-09	0.250306	0.282	0.144	8.15567e-05	aEC1
1890	Spata6	3.74279e-09	0.392216	0.563	0.47	8.52496e-05	aEC1
1891	Adam19	3.84419e-09	0.490533	0.502	0.381	8.75591e-05	aEC1
1892	Eef2	3.9468e-09	0.280003	0.991	0.992	8.98964e-05	aEC1
1893	Nckap1	4.02667e-09	0.454215	0.714	0.675	9.17154e-05	aEC1
1894	Mpzl1	4.11355e-09	0.403346	0.793	0.809	9.36944e-05	aEC1
1895	Rhob	4.21558e-09	0.3894	0.84	0.814	9.60182e-05	aEC1
1896	Cd2ap	4.79555e-09	0.402164	0.831	0.844	0.000109228	aEC1
1897	Ccny	5.02823e-09	0.426306	0.732	0.741	0.000114528	aEC1
1898	Ppp1r16b	5.07671e-09	0.386138	0.432	0.289	0.000115632	aEC1
1899	Atp11b	5.47932e-09	0.604241	0.615	0.587	0.000124803	aEC1
1900	Cav2	5.63869e-09	0.328463	0.446	0.309	0.000128433	aEC1
1901	Wwtr1	5.79715e-09	0.423805	0.638	0.578	0.000132042	aEC1
1902	Wipf3	5.79753e-09	0.250143	0.319	0.172	0.00013205	aEC1
1903	Aif1l	6.04672e-09	0.314467	0.338	0.205	0.000137726	aEC1
1904	H13	6.25917e-09	0.403673	0.714	0.705	0.000142565	aEC1
1905	Sec24d	6.43757e-09	0.256175	0.282	0.149	0.000146629	aEC1
1906	Pdlim7	7.03895e-09	0.484817	0.704	0.713	0.000160326	aEC1
1907	Ecm1	8.91726e-09	0.458184	0.563	0.449	0.000203108	aEC1
1908	Leprot	9.08578e-09	0.39003	0.685	0.69	0.000206947	aEC1
1909	Atp6v1g1	9.4225e-09	0.2996	0.84	0.903	0.000214616	aEC1
1910	Hsd17b11	9.93994e-09	0.352644	0.516	0.413	0.000226402	aEC1
1911	Tm4sf1	1.01342e-08	0.429044	0.545	0.365	0.000230827	aEC1
1912	Tmem88	1.24722e-08	0.394125	0.676	0.585	0.000284079	aEC1
1913	Atrnl1	1.26517e-08	0.282622	0.343	0.206	0.000288168	aEC1
1914	Rbm5	1.2658e-08	0.341385	0.793	0.828	0.000288311	aEC1
1915	Fgfr1	1.34617e-08	0.535521	0.638	0.582	0.000306617	aEC1
1916	Arl4a	1.37949e-08	0.395265	0.676	0.653	0.000314207	aEC1
1917	Parva	1.44015e-08	0.375311	0.596	0.517	0.000328023	aEC1
1918	Dync1i2	1.55772e-08	0.384786	0.84	0.899	0.000354802	aEC1
1919	Vat1	1.57586e-08	0.42218	0.671	0.645	0.000358935	aEC1
1920	mt-Co2	1.59537e-08	0.458314	0.977	0.981	0.000363378	aEC1
1921	Atxn1	1.63391e-08	0.431465	0.451	0.334	0.000372157	aEC1
1922	Limch1	1.67304e-08	0.499461	0.784	0.739	0.000381068	aEC1
1923	Capn2	1.73403e-08	0.429448	0.624	0.585	0.00039496	aEC1
1924	Arhgap26	1.75148e-08	0.251461	0.188	0.082	0.000398934	aEC1
1925	Prss23	1.87899e-08	0.400455	0.376	0.239	0.000427977	aEC1
1926	Srgap1	1.96318e-08	0.419687	0.704	0.657	0.000447154	aEC1
1927	Tgfb2	1.99613e-08	0.431947	0.432	0.311	0.000454658	aEC1
1928	Atp7a	2.08535e-08	0.343239	0.484	0.36	0.000474981	aEC1
1929	Klf3	2.26975e-08	0.377355	0.765	0.74	0.00051698	aEC1
1930	Dchs1	2.3011e-08	0.408968	0.446	0.328	0.000524122	aEC1
1931	Ptpn14	2.53125e-08	0.344213	0.554	0.437	0.000576543	aEC1
1932	Cables1	2.62783e-08	0.292043	0.329	0.195	0.000598541	aEC1
1933	Cachd1	2.81667e-08	0.362104	0.516	0.405	0.000641553	aEC1
1934	Ophn1	3.01276e-08	0.410928	0.455	0.351	0.000686217	aEC1
1935	Ext1	3.01948e-08	0.376473	0.469	0.371	0.000687746	aEC1
1936	Shisa5	3.20249e-08	0.310523	0.587	0.489	0.000729432	aEC1
1937	Znrf1	3.32968e-08	0.39496	0.728	0.744	0.000758401	aEC1
1938	Tut7	3.48337e-08	0.450352	0.761	0.804	0.000793408	aEC1
1939	mt-Co1	3.76646e-08	0.412226	0.977	0.979	0.000857888	aEC1
1940	Tpgs2	3.79273e-08	0.373634	0.554	0.495	0.000863871	aEC1
1941	Myo1e	4.0336e-08	0.256027	0.324	0.197	0.000918732	aEC1
1942	Eng	4.13854e-08	0.504526	0.812	0.833	0.000942636	aEC1
1943	Adcy4	4.23349e-08	0.39919	0.469	0.347	0.000964263	aEC1
1944	Btg2	4.30951e-08	0.42337	0.756	0.699	0.000981576	aEC1
1945	Rc3h2	4.32612e-08	0.445041	0.643	0.631	0.00098536	aEC1
1946	Pon3	4.44113e-08	0.366227	0.441	0.336	0.00101156	aEC1
1947	Meis2	4.78123e-08	0.530501	0.681	0.575	0.00108902	aEC1
1948	Mapk3	5.04837e-08	0.377241	0.751	0.796	0.00114987	aEC1
1949	Tram2	5.40352e-08	0.397609	0.46	0.351	0.00123076	aEC1
1950	Capns1	5.72202e-08	0.367138	0.836	0.907	0.00130331	aEC1
1951	Crim1	5.75846e-08	0.542691	0.554	0.499	0.00131161	aEC1
1952	Aak1	5.79395e-08	0.403765	0.554	0.475	0.00131969	aEC1
1953	Epha4	5.81178e-08	0.346534	0.277	0.154	0.00132375	aEC1
1954	Tnip1	5.92086e-08	0.346524	0.376	0.254	0.00134859	aEC1
1955	Vangl1	6.06055e-08	0.403532	0.484	0.384	0.00138041	aEC1
1956	Arl5b	6.16823e-08	0.463609	0.582	0.519	0.00140494	aEC1
1957	Tspan8	6.81363e-08	0.343385	0.319	0.196	0.00155194	aEC1
1958	Tbc1d1	6.8407e-08	0.377791	0.624	0.564	0.00155811	aEC1
1959	Amot	7.02997e-08	0.378056	0.507	0.41	0.00160122	aEC1
1960	Thsd1	7.15672e-08	0.357843	0.62	0.556	0.00163009	aEC1
1961	Tes	7.29589e-08	0.400902	0.7	0.732	0.00166178	aEC1
1962	Tulp4	7.85045e-08	0.457891	0.592	0.528	0.0017881	aEC1
1963	Cyba	7.90012e-08	0.467362	0.756	0.791	0.00179941	aEC1
1964	Hey2	9.68572e-08	0.295366	0.39	0.237	0.00220612	aEC1
1965	Pbxip1	9.76483e-08	0.34532	0.38	0.272	0.00222414	aEC1
1966	Serinc1	9.84289e-08	0.445651	0.728	0.778	0.00224192	aEC1
1967	Prcp	9.90536e-08	0.411694	0.808	0.841	0.00225614	aEC1
1968	Tnks1bp1	9.95493e-08	0.289066	0.324	0.197	0.00226743	aEC1
1969	Qk	1.00206e-07	0.392229	0.906	0.93	0.00228239	aEC1
1970	Rab10	1.02192e-07	0.273324	0.822	0.859	0.00232762	aEC1
1971	Dram2	1.04862e-07	0.419052	0.531	0.458	0.00238845	aEC1
1972	Chd6	1.0524e-07	0.392801	0.69	0.681	0.00239704	aEC1
1973	Ttc3	1.05527e-07	0.317486	0.92	0.934	0.00240358	aEC1
1974	Atp6v0e	1.07515e-07	0.323855	0.779	0.843	0.00244887	aEC1
1975	Ptp4a3	1.08504e-07	0.637454	0.643	0.652	0.0024714	aEC1
1976	Purb	1.22993e-07	0.339833	0.864	0.894	0.00280142	aEC1
1977	Lrch3	1.26494e-07	0.398312	0.516	0.441	0.00288115	aEC1
1978	2022-03-02	1.32231e-07	0.397733	0.7	0.741	0.00301182	aEC1
1979	Sema6a	1.39905e-07	0.502891	0.563	0.479	0.00318662	aEC1
1980	Stox2	1.39973e-07	0.410039	0.507	0.421	0.00318816	aEC1
1981	Fam124b	1.4089e-07	0.287345	0.282	0.156	0.00320906	aEC1
1982	Tmbim6	1.4581e-07	0.342743	0.803	0.894	0.00332112	aEC1
1983	Ppfibp1	1.49402e-07	0.412831	0.69	0.656	0.00340292	aEC1
1984	Iffo2	1.54184e-07	0.325399	0.465	0.364	0.00351184	aEC1
1985	Rnf144a	1.60127e-07	0.441996	0.559	0.485	0.00364721	aEC1
1986	Parvb	1.63327e-07	0.426827	0.549	0.477	0.00372011	aEC1
1987	0610009E02Rik	1.66576e-07	0.258897	0.235	0.123	0.00379411	aEC1
1988	Nhsl1	1.70177e-07	0.347477	0.404	0.296	0.00387613	aEC1
1989	4931406P16Rik	1.84589e-07	0.36565	0.779	0.817	0.00420439	aEC1
1990	Cd200	1.9657e-07	0.294366	0.324	0.203	0.00447727	aEC1
1991	Tubb2b	1.9903e-07	0.461849	0.516	0.428	0.00453331	aEC1
1992	Sqstm1	2.08031e-07	0.440889	0.577	0.564	0.00473833	aEC1
1993	Ptbp3	2.12728e-07	0.375487	0.85	0.907	0.00484531	aEC1
1994	Bmp1	2.20522e-07	0.469103	0.493	0.397	0.00502284	aEC1
1995	Litaf	2.21135e-07	0.352373	0.681	0.695	0.0050368	aEC1
1996	Npc1	2.30671e-07	0.36302	0.455	0.348	0.005254	aEC1
1997	Pik3r1	2.32688e-07	0.521549	0.629	0.603	0.00529994	aEC1
1998	Ccdc28b	2.40115e-07	0.341704	0.516	0.434	0.00546909	aEC1
[truncated: 3,547 more rows]

## Sheet: S.data_1-4
Supplemental Data 1-4 : All differential expression results between Ctr vs KO in HEC, pre-HSC Ⅰ and pre-HSC Ⅱ clusters (Related to Figure 7d.e.f).
	gene	p_val	avg_log2FC	pct.1	pct.2	p_val_adj	cluster
1	Ddx3y	2.66733e-09	1.6145	0.654	0.269	6.07538e-05	HEC
2	Gm47283	1.0218e-07	-1.82895	0.362	0.635	0.00232736	HEC
3	Eif2s3y	2.13491e-07	1.28152	0.508	0.163	0.00486268	HEC
4	Rad50	9.99446e-06	1.23788	0.677	0.471	0.227644	HEC
5	Crim1	2.0391e-05	1.16128	0.654	0.365	0.464446	HEC
6	Drosha	2.08543e-05	1.12748	0.562	0.269	0.474998	HEC
7	Immt	3.04073e-05	0.842867	0.831	0.654	0.692586	HEC
8	Kdm5d	3.6267e-05	1.39551	0.369	0.125	0.826052	HEC
9	Bptf	4.00002e-05	0.422609	0.862	0.654	0.911084	HEC
10	Rpl34	4.12022e-05	-0.38373	0.992	0.99	0.938461	HEC
11	Yes1	4.51969e-05	1.3128	0.562	0.269	1	HEC
12	Ccdc85b	5.32981e-05	-0.589228	0.908	0.923	1	HEC
13	Fam78a	5.56569e-05	1.51198	0.454	0.221	1	HEC
14	Atf1	6.35496e-05	1.48702	0.515	0.269	1	HEC
15	Mfsd14b	7.69881e-05	2.23331	0.431	0.192	1	HEC
16	Prpf4	9.28328e-05	1.2297	0.531	0.279	1	HEC
17	Uty	0.000103044	1.03835	0.377	0.144	1	HEC
18	Atm	0.000108609	1.17228	0.315	0.096	1	HEC
19	Gna12	0.000116594	1.09402	0.462	0.221	1	HEC
20	Bmpr2	0.000125293	0.735927	0.815	0.558	1	HEC
21	Tcf20	0.00013266	0.986148	0.469	0.24	1	HEC
22	Rab3gap1	0.000149796	1.13481	0.538	0.317	1	HEC
23	Pcbp2	0.00015351	0.383534	0.969	0.894	1	HEC
24	Ccdc127	0.000170306	1.04781	0.608	0.365	1	HEC
25	Slk	0.000172841	0.412619	0.869	0.673	1	HEC
26	Dennd1b	0.000175943	1.19187	0.392	0.173	1	HEC
27	Srsf4	0.000181927	0.865927	0.646	0.394	1	HEC
28	Atg5	0.000187712	0.734666	0.462	0.221	1	HEC
29	Slc12a2	0.000204751	1.03798	0.762	0.644	1	HEC
30	Il16	0.000221233	1.94489	0.123	0	1	HEC
31	Bod1l	0.000227125	0.505603	0.838	0.663	1	HEC
32	Poglut1	0.00022895	0.754234	0.446	0.192	1	HEC
33	Rictor	0.000234682	0.711533	0.646	0.413	1	HEC
34	Lcp1	0.000237518	1.46643	0.646	0.413	1	HEC
35	Cdc5l	0.000243357	0.911212	0.846	0.654	1	HEC
36	Gm35082	0.000252459	0.464774	0.169	0.019	1	HEC
37	Prpf40a	0.000273414	0.576875	0.931	0.817	1	HEC
38	Xiap	0.000280556	1.0244	0.708	0.481	1	HEC
39	Brd2	0.000288147	0.696926	0.815	0.558	1	HEC
40	Lnpep	0.000305359	1.54975	0.5	0.279	1	HEC
41	Prrc2c	0.000310918	0.372923	0.931	0.856	1	HEC
42	Depdc5	0.000311046	0.366641	0.3	0.106	1	HEC
43	Rora	0.000321597	0.372073	0.238	0.058	1	HEC
44	Uggt1	0.000337386	0.92745	0.623	0.394	1	HEC
45	Zfhx3	0.00034268	0.525904	0.715	0.519	1	HEC
46	Ywhae	0.000354174	-0.419957	0.954	0.99	1	HEC
47	Ash1l	0.000357548	0.731789	0.777	0.606	1	HEC
48	Slc29a3	0.000363011	1.74125	0.177	0.029	1	HEC
49	Prelid3b	0.000365078	0.948556	0.577	0.337	1	HEC
50	Atf2	0.000368786	0.563139	0.662	0.375	1	HEC
51	Scd2	0.000372889	0.613178	0.908	0.731	1	HEC
52	Gls	0.000385006	0.968376	0.831	0.625	1	HEC
53	Senp1	0.000391887	0.523274	0.523	0.288	1	HEC
54	Zcchc7	0.000436079	0.456154	0.615	0.413	1	HEC
55	Pign	0.000440198	1.03049	0.308	0.115	1	HEC
56	Gse1	0.000445093	0.856145	0.615	0.337	1	HEC
57	Fam98a	0.000448077	0.898738	0.462	0.221	1	HEC
58	Seh1l	0.000474607	0.717299	0.585	0.317	1	HEC
59	Rpl37	0.00049115	-0.499668	0.992	1	1	HEC
60	Hmga2	0.000493886	0.416241	0.954	0.913	1	HEC
61	Chm	0.00050388	0.478111	0.477	0.25	1	HEC
62	Mybbp1a	0.000505999	0.598285	0.838	0.587	1	HEC
63	Zbtb7a	0.000525862	1.03482	0.569	0.346	1	HEC
64	Ubn2	0.000545265	0.672996	0.746	0.558	1	HEC
65	Pdk3	0.00054701	1.22759	0.454	0.231	1	HEC
66	Lhpp	0.000580196	1.3517	0.131	0.01	1	HEC
67	Sdad1	0.000585678	0.730741	0.538	0.308	1	HEC
68	Csnk2a2	0.000590681	0.720311	0.777	0.587	1	HEC
69	Aasdhppt	0.000603972	0.665077	0.615	0.394	1	HEC
70	Cdh5	0.000614269	0.509847	0.977	0.846	1	HEC
71	Cstf3	0.000618015	0.857226	0.538	0.327	1	HEC
72	Nipbl	0.000640517	0.84863	0.846	0.702	1	HEC
73	Zfp280d	0.000729624	1.08823	0.646	0.452	1	HEC
74	Tle4	0.000731558	0.972085	0.6	0.394	1	HEC
75	Angpt1	0.000762308	1.30772	0.454	0.26	1	HEC
76	Tm9sf2	0.000764563	1.04278	0.738	0.567	1	HEC
77	Nbea	0.000771091	0.843063	0.546	0.337	1	HEC
78	Matr3	0.000776136	0.516015	0.908	0.712	1	HEC
79	Socs5	0.000807525	0.913154	0.308	0.125	1	HEC
80	Rpl36a	0.000832599	-0.37706	0.992	1	1	HEC
81	Ptk2b	0.000848227	1.05875	0.2	0.048	1	HEC
82	Cd93	0.000891812	0.280928	0.915	0.74	1	HEC
83	Pola1	0.000914677	0.843241	0.462	0.25	1	HEC
84	Usp38	0.000922737	1.48797	0.3	0.135	1	HEC
85	Zmym4	0.000925258	0.505749	0.692	0.548	1	HEC
86	Gaa	0.000992956	0.906492	0.415	0.212	1	HEC
87	Amfr	0.00100302	1.67797	0.454	0.26	1	HEC
88	Rbm25	0.00103867	0.422293	0.923	0.846	1	HEC
89	Plin3	0.0010791	1.31863	0.569	0.375	1	HEC
90	Pdxp	0.00110355	1.05047	0.308	0.125	1	HEC
91	Phip	0.00111294	0.903858	0.792	0.587	1	HEC
92	Hspa12b	0.00111679	1.33278	0.462	0.25	1	HEC
93	Tmed7	0.00113127	0.408161	0.662	0.423	1	HEC
94	Ltbp1	0.00114906	0.569149	0.7	0.462	1	HEC
95	Tshz3	0.00116376	1.84549	0.185	0.048	1	HEC
96	Zfp638	0.0012024	0.400837	0.769	0.558	1	HEC
97	Tut4	0.00120262	0.492291	0.854	0.731	1	HEC
98	Prnd	0.0012221	1.18601	0.562	0.375	1	HEC
99	Tgif2	0.00130539	0.779392	0.577	0.356	1	HEC
100	Bcdin3d	0.00133494	1.48581	0.138	0.019	1	HEC
101	Coro7	0.00134646	1.1083	0.262	0.096	1	HEC
102	Impad1	0.00135332	0.618738	0.769	0.635	1	HEC
103	Hirip3	0.00136077	0.658929	0.531	0.327	1	HEC
104	Atp1a1	0.00136529	0.592504	0.854	0.692	1	HEC
105	Glb1	0.00136972	1.08762	0.4	0.202	1	HEC
106	Aff4	0.00141683	0.281611	0.823	0.663	1	HEC
107	Adk	0.00144803	1.01484	0.462	0.24	1	HEC
108	Ccdc88a	0.0014698	0.693663	0.769	0.577	1	HEC
109	Dmxl1	0.0014723	0.282287	0.6	0.346	1	HEC
110	Eogt	0.00147449	0.28265	0.408	0.192	1	HEC
111	Chchd7	0.00147835	0.433809	0.654	0.49	1	HEC
112	Pum3	0.00150333	0.849536	0.715	0.548	1	HEC
113	Srp72	0.00152105	0.612824	0.815	0.673	1	HEC
114	Pdzd8	0.00153055	0.776993	0.608	0.375	1	HEC
115	Chmp5	0.00153874	-0.605614	0.685	0.75	1	HEC
116	Hmg20b	0.00158395	-0.89667	0.662	0.75	1	HEC
117	Slc6a6	0.00159417	0.312486	0.846	0.692	1	HEC
118	Fbxl5	0.00163498	0.912185	0.523	0.327	1	HEC
119	Fam168b	0.0016489	0.702345	0.531	0.346	1	HEC
120	Sqle	0.00167084	0.861988	0.508	0.288	1	HEC
121	Cox8a	0.0016916	-0.535835	0.969	0.981	1	HEC
122	Impdh2	0.0017706	0.501303	0.877	0.712	1	HEC
123	Jak1	0.0017765	0.470736	0.785	0.587	1	HEC
124	Iqgap1	0.00177843	0.56207	0.885	0.683	1	HEC
125	Scarb2	0.00179999	0.7362	0.238	0.077	1	HEC
126	Mef2c	0.00181172	0.665562	0.754	0.587	1	HEC
127	Erlin1	0.00183644	0.336743	0.346	0.154	1	HEC
128	Nktr	0.00183948	0.590769	0.846	0.683	1	HEC
129	Mbnl2	0.00184947	0.586327	0.838	0.663	1	HEC
130	Ppp6r3	0.00185051	0.655906	0.662	0.423	1	HEC
131	Cul7	0.00185441	0.283522	0.554	0.356	1	HEC
132	Tmed5	0.00187449	0.468523	0.762	0.596	1	HEC
133	Uba52	0.00188548	-0.889875	0.946	0.962	1	HEC
134	Tkt	0.00189594	0.353029	0.931	0.769	1	HEC
135	Mpp7	0.00191129	0.850327	0.338	0.154	1	HEC
136	Ntn4	0.00192466	1.06381	0.185	0.048	1	HEC
137	Sik1	0.00192939	0.506359	0.277	0.106	1	HEC
138	Pcf11	0.00193095	0.875627	0.638	0.433	1	HEC
139	Notch1	0.00195102	0.537258	0.777	0.577	1	HEC
140	Smpd4	0.00195412	0.496575	0.385	0.192	1	HEC
141	Trim8	0.00197195	0.763107	0.685	0.462	1	HEC
142	Zfp871	0.0019847	0.785403	0.615	0.356	1	HEC
143	Hmgcr	0.00199644	0.733117	0.7	0.529	1	HEC
144	Cdk8	0.00204254	1.03464	0.577	0.375	1	HEC
145	Cxxc5	0.00209166	0.532848	0.754	0.596	1	HEC
146	2810001G20Rik	0.00210022	0.720854	0.246	0.087	1	HEC
147	Frmd4b	0.00213946	0.292517	0.546	0.375	1	HEC
148	Nudt19	0.00214127	1.24826	0.262	0.106	1	HEC
149	Ubb	0.00215713	-0.508068	1	0.99	1	HEC
150	Ide	0.00219999	0.523654	0.585	0.385	1	HEC
151	Fem1a	0.00221455	1.81175	0.215	0.077	1	HEC
152	Arhgap12	0.00224154	0.558911	0.431	0.221	1	HEC
153	Gusb	0.00224814	1.00236	0.569	0.356	1	HEC
154	Cenpp	0.00226112	1.35085	0.208	0.067	1	HEC
155	Emsy	0.00226711	0.839547	0.7	0.51	1	HEC
156	Rps28	0.00230165	-0.42003	0.985	1	1	HEC
157	Cebpd	0.00230908	1.65851	0.262	0.106	1	HEC
158	Treml2	0.00231616	1.27817	0.108	0.01	1	HEC
159	Dhrs1	0.00232135	-1.34126	0.292	0.462	1	HEC
160	Phf3	0.0023316	0.798648	0.754	0.587	1	HEC
161	Parp4	0.00233954	1.44988	0.223	0.077	1	HEC
162	Zfp770	0.0023437	1.41714	0.254	0.096	1	HEC
163	Setd2	0.00236078	0.566327	0.746	0.548	1	HEC
164	Safb2	0.00239443	0.474639	0.638	0.433	1	HEC
165	Rb1cc1	0.00242518	0.41614	0.777	0.558	1	HEC
166	Rnaset2a	0.00244046	0.393539	0.515	0.298	1	HEC
167	Cstf2t	0.0024642	0.89421	0.362	0.183	1	HEC
168	Tpr	0.00247341	0.371822	0.946	0.837	1	HEC
169	Rps26	0.00248678	-0.429966	1	0.99	1	HEC
170	Tm9sf3	0.00249474	0.37344	0.869	0.76	1	HEC
171	Mthfd2	0.00250381	1.22384	0.246	0.087	1	HEC
172	Srsf10	0.00250785	0.622926	0.885	0.75	1	HEC
173	Mpc2	0.00251117	0.432265	0.723	0.51	1	HEC
174	Emc1	0.00251273	1.25643	0.4	0.212	1	HEC
175	Gm42418	0.00251891	0.594447	1	0.971	1	HEC
176	Stat3	0.0025414	0.771068	0.615	0.404	1	HEC
177	Rfc5	0.00255213	1.01451	0.4	0.212	1	HEC
178	Tob2	0.00255833	0.662452	0.423	0.221	1	HEC
179	Peg3	0.00259233	0.293861	0.869	0.731	1	HEC
180	Bdp1	0.00260158	0.629677	0.738	0.529	1	HEC
181	Capsl	0.00261456	1.11382	0.108	0.01	1	HEC
182	Shld2	0.00267088	1.09895	0.292	0.135	1	HEC
183	Nfatc2ip	0.00268433	-0.363433	0.2	0.058	1	HEC
184	Selenoi	0.002702	0.618868	0.323	0.144	1	HEC
185	Fam120a	0.0027102	0.348007	0.738	0.538	1	HEC
186	Tnrc6a	0.00278731	0.596803	0.854	0.635	1	HEC
187	Gps2	0.00281506	1.18087	0.446	0.269	1	HEC
188	Lpp	0.00281586	0.452134	0.754	0.577	1	HEC
189	Tnpo3	0.00283136	0.37539	0.754	0.529	1	HEC
190	Zbtb38	0.00283506	0.926456	0.415	0.231	1	HEC
191	Dnajc3	0.00285581	0.610054	0.823	0.625	1	HEC
192	Ctdspl	0.00290787	1.25604	0.438	0.269	1	HEC
193	Dnajc25	0.0029217	-0.375477	0.392	0.221	1	HEC
194	Gart	0.00292215	1.3634	0.531	0.365	1	HEC
195	Snapc1	0.00292933	0.999864	0.362	0.183	1	HEC
196	Cyth4	0.0029303	0.522296	0.392	0.192	1	HEC
197	Acly	0.00295619	0.817197	0.662	0.462	1	HEC
198	Dusp11	0.00296346	0.489654	0.723	0.548	1	HEC
199	Bcl11a	0.00299348	0.380893	0.785	0.577	1	HEC
200	Zscan21	0.00299563	1.17417	0.262	0.106	1	HEC
201	Mrpl33	0.00300537	0.820108	0.908	0.769	1	HEC
202	Btf3	0.00301033	0.317847	0.977	0.962	1	HEC
203	Hook3	0.00302309	0.386272	0.708	0.538	1	HEC
204	Msn	0.00306969	0.375144	0.938	0.837	1	HEC
205	Tra2a	0.0030858	0.276428	0.869	0.769	1	HEC
206	Flad1	0.00313831	-1.74113	0.038	0.144	1	HEC
207	Uggt2	0.00315588	0.874484	0.208	0.067	1	HEC
208	Ermard	0.00317075	1.00079	0.123	0.019	1	HEC
209	Snap25	0.00319241	0.687414	0.162	0.038	1	HEC
210	Itsn2	0.00319893	0.887498	0.692	0.49	1	HEC
211	Phf10	0.00322551	0.914968	0.531	0.356	1	HEC
212	Elovl7	0.00325979	0.478774	0.254	0.096	1	HEC
213	Nop58	0.0032623	0.555319	0.908	0.769	1	HEC
214	Rpl37a	0.00328812	-0.397272	1	1	1	HEC
215	Frs2	0.00329082	1.21493	0.292	0.135	1	HEC
216	Atad2	0.00330097	0.896247	0.723	0.538	1	HEC
217	Insr	0.00330908	0.588962	0.554	0.346	1	HEC
218	Dcaf17	0.00332971	0.469045	0.354	0.163	1	HEC
219	Tex9	0.00334798	1.06569	0.292	0.135	1	HEC
220	Ipo8	0.00335953	1.19416	0.423	0.24	1	HEC
221	Nasp	0.00336541	0.504733	0.923	0.827	1	HEC
222	P4hb	0.00339085	0.554932	0.931	0.798	1	HEC
223	Psmd2	0.00339233	0.682196	0.9	0.663	1	HEC
224	Med14	0.00341515	0.688892	0.331	0.163	1	HEC
225	Acp2	0.003417	0.670289	0.323	0.144	1	HEC
226	Zfp553	0.00345468	1.66849	0.369	0.192	1	HEC
227	Usp25	0.00346577	0.406822	0.5	0.298	1	HEC
228	Top3b	0.00348152	0.990592	0.323	0.154	1	HEC
229	Atp13a3	0.00348944	0.649294	0.638	0.442	1	HEC
230	2510046G10Rik	0.0034942	-1.84132	0.092	0.231	1	HEC
231	Zfp397	0.00351555	0.710603	0.446	0.26	1	HEC
232	Zfp36l1	0.00351745	0.325973	0.892	0.769	1	HEC
233	Crip2	0.0035367	-0.686425	0.915	0.933	1	HEC
234	Heph	0.00358201	0.506448	0.492	0.298	1	HEC
235	Mrpl11	0.0035891	-0.803353	0.785	0.808	1	HEC
236	Fubp1	0.00359806	0.482614	0.915	0.817	1	HEC
237	Hadhb	0.00361245	0.39928	0.577	0.385	1	HEC
238	Rpf2	0.0037094	1.10939	0.485	0.308	1	HEC
239	Dbnl	0.0037367	0.542195	0.646	0.433	1	HEC
240	Cdk11b	0.00376284	0.568712	0.731	0.587	1	HEC
241	Ankrd11	0.00382571	0.432914	0.908	0.75	1	HEC
242	Lpar1	0.00386764	0.977231	0.1	0.01	1	HEC
243	AY036118	0.00387402	0.305708	0.985	0.885	1	HEC
244	Nsun2	0.00387497	0.393859	0.669	0.471	1	HEC
245	Kdm7a	0.00390311	0.756285	0.492	0.279	1	HEC
246	Mipol1	0.00394851	0.826755	0.2	0.067	1	HEC
247	Ccnl1	0.0039554	0.340243	0.885	0.74	1	HEC
248	Aak1	0.00399742	0.269855	0.646	0.413	1	HEC
249	Rnf139	0.00401028	0.500443	0.408	0.24	1	HEC
250	Trim45	0.0040457	1.52437	0.1	0.01	1	HEC
251	Rnf11	0.00406275	0.577029	0.623	0.481	1	HEC
252	Hnrnpul1	0.0040808	0.503824	0.692	0.529	1	HEC
253	Prkd1	0.00408692	0.968301	0.138	0.029	1	HEC
254	Etaa1	0.00412792	0.667849	0.477	0.269	1	HEC
255	Ddx10	0.00413497	-0.28627	0.538	0.356	1	HEC
256	Plaa	0.00415515	0.641076	0.638	0.462	1	HEC
257	Pacsin2	0.00415596	0.631979	0.508	0.298	1	HEC
258	Tshz1	0.00419172	1.61769	0.346	0.173	1	HEC
259	Mthfsd	0.00419994	0.57241	0.331	0.154	1	HEC
260	Prpf19	0.00421092	0.781944	0.792	0.625	1	HEC
261	Cmip	0.00423437	0.953848	0.385	0.221	1	HEC
262	Ect2	0.00424157	1.43149	0.138	0.029	1	HEC
263	Aggf1	0.00426087	0.718876	0.569	0.365	1	HEC
264	Kdm5b	0.00426098	0.418945	0.762	0.615	1	HEC
265	R3hdm1	0.00429364	0.612502	0.823	0.644	1	HEC
266	Mindy2	0.00429453	1.7025	0.238	0.096	1	HEC
267	Rbm15	0.00429803	1.19795	0.408	0.231	1	HEC
268	Pou2f1	0.00430089	1.13499	0.492	0.317	1	HEC
269	Kat2b	0.00432003	1.17079	0.254	0.106	1	HEC
270	Armcx2	0.00438461	0.722248	0.769	0.596	1	HEC
271	Ep400	0.00442183	1.03955	0.677	0.471	1	HEC
272	Flt4	0.00448936	1.77423	0.331	0.163	1	HEC
273	Orc3	0.00449627	1.17496	0.331	0.173	1	HEC
274	Ralgapa2	0.00450878	1.25647	0.231	0.096	1	HEC
275	Mms19	0.00451469	1.1181	0.315	0.154	1	HEC
276	Ezh2	0.00456744	0.532683	0.8	0.644	1	HEC
277	Rnf157	0.00461459	0.627324	0.246	0.106	1	HEC
278	Fxyd6	0.00465436	-0.462693	0.223	0.385	1	HEC
279	Zfp945	0.0046571	0.914165	0.446	0.269	1	HEC
280	Wdr33	0.00468291	0.388954	0.738	0.577	1	HEC
281	Cdr2	0.00469764	0.868344	0.323	0.163	1	HEC
282	Cstf2	0.0047103	0.773677	0.562	0.365	1	HEC
283	Nbeal2	0.00472295	0.678614	0.169	0.048	1	HEC
284	Slc2a3	0.00472801	1.15979	0.431	0.25	1	HEC
285	Coq2	0.00473579	0.742245	0.377	0.212	1	HEC
286	Lin9	0.00475106	0.432981	0.338	0.163	1	HEC
287	Zbtb18	0.00476556	0.53676	0.3	0.144	1	HEC
288	Piezo1	0.00477396	0.853813	0.669	0.49	1	HEC
289	Hnrnpc	0.00481657	0.298385	0.977	0.933	1	HEC
290	P3h3	0.00481824	0.504499	0.562	0.385	1	HEC
291	Kras	0.00483584	0.445961	0.792	0.606	1	HEC
292	Alkbh5	0.00484659	0.509534	0.623	0.442	1	HEC
293	Map1lc3b	0.00484679	-0.455185	0.892	0.933	1	HEC
294	Myh10	0.00485039	0.398514	0.792	0.644	1	HEC
295	Chd1	0.00485438	0.37348	0.8	0.673	1	HEC
296	Malat1	0.00487234	0.462058	0.954	0.923	1	HEC
297	Atp5j2	0.00487604	-0.315641	0.946	0.99	1	HEC
298	Cbfa2t3	0.00491161	0.75689	0.792	0.625	1	HEC
299	Gstm5	0.00492184	0.549314	0.677	0.471	1	HEC
300	Ccdc138	0.00492272	1.5928	0.185	0.058	1	HEC
301	Heatr3	0.00494294	1.38591	0.438	0.279	1	HEC
302	Ankle2	0.00495196	0.453245	0.408	0.221	1	HEC
303	Dysf	0.00498661	0.727712	0.431	0.25	1	HEC
304	Fnip2	0.00504352	0.628555	0.415	0.221	1	HEC
305	Ppig	0.00505401	0.488274	0.892	0.769	1	HEC
306	Maml1	0.0051394	0.354491	0.269	0.115	1	HEC
307	Zfp36l2	0.00513962	0.707285	0.769	0.673	1	HEC
308	Ppip5k2	0.00516569	0.919966	0.492	0.317	1	HEC
309	Exoc6	0.00516682	0.663402	0.469	0.298	1	HEC
310	Hnrnpm	0.00517279	0.4508	0.923	0.827	1	HEC
311	Upf2	0.0051952	0.78513	0.546	0.385	1	HEC
312	Gtpbp2	0.00525174	2.33119	0.262	0.115	1	HEC
313	Maff	0.00529337	1.13791	0.192	0.067	1	HEC
314	Kansl2	0.0053051	-0.256343	0.577	0.356	1	HEC
315	Sgsm3	0.00530781	1.33714	0.115	0.019	1	HEC
316	Cdt1	0.005346	0.628576	0.538	0.375	1	HEC
317	Erg	0.00540839	0.426891	0.7	0.51	1	HEC
318	Col3a1	0.0055088	-1.91685	0.169	0.317	1	HEC
319	Lama5	0.00552024	0.329917	0.477	0.26	1	HEC
320	Pidd1	0.00552297	1.07738	0.162	0.048	1	HEC
321	Elmo1	0.00555086	0.480311	0.708	0.519	1	HEC
322	Nav1	0.00556448	0.568051	0.685	0.481	1	HEC
323	Med24	0.00561624	0.496644	0.277	0.125	1	HEC
324	Ing3	0.0057252	0.671989	0.392	0.212	1	HEC
325	Itga5	0.00574106	0.488211	0.777	0.654	1	HEC
326	Arfrp1	0.00576151	0.478795	0.577	0.385	1	HEC
327	Ppp4r3a	0.00578481	0.485054	0.638	0.49	1	HEC
328	Lamp1	0.00578911	-0.525562	0.808	0.827	1	HEC
329	Hnrnpa2b1	0.00590739	0.2524	0.992	0.962	1	HEC
330	2310022B05Rik	0.00591949	0.909893	0.246	0.106	1	HEC
331	Cers4	0.00598898	-0.281779	0.531	0.317	1	HEC
332	Dusp18	0.00601175	0.942332	0.238	0.096	1	HEC
333	Got2	0.00606775	0.385241	0.723	0.519	1	HEC
334	Fam126b	0.00613051	-1.06925	0.246	0.096	1	HEC
335	Stoml2	0.00618784	0.67404	0.8	0.625	1	HEC
336	Mctp1	0.00620023	1.2253	0.146	0.038	1	HEC
337	Daxx	0.00621093	0.569205	0.346	0.173	1	HEC
338	Llgl1	0.00621934	0.644003	0.485	0.298	1	HEC
339	St8sia4	0.00622324	2.1295	0.169	0.058	1	HEC
340	Bicd2	0.00625777	0.487213	0.469	0.279	1	HEC
341	Naa15	0.00638432	0.544747	0.823	0.644	1	HEC
342	Fbrs	0.00640055	0.635106	0.354	0.192	1	HEC
343	Ncor1	0.00646391	0.714176	0.885	0.75	1	HEC
344	Rad1	0.00649292	1.31613	0.292	0.144	1	HEC
345	Pld1	0.0065498	0.377699	0.285	0.135	1	HEC
346	Zfp760	0.006617	1.57138	0.3	0.154	1	HEC
347	Atp5d	0.00662774	-0.546699	0.977	0.971	1	HEC
348	Reck	0.00663154	0.960379	0.246	0.106	1	HEC
349	Rplp0	0.00674582	-0.27314	0.992	0.99	1	HEC
350	Dip2a	0.0067514	0.78209	0.323	0.154	1	HEC
351	Hipk1	0.00681418	0.624382	0.577	0.385	1	HEC
352	Ppard	0.006957	-1.82555	0.046	0.144	1	HEC
353	Ankrd17	0.00696407	0.286739	0.823	0.702	1	HEC
354	Ticrr	0.00698462	0.981019	0.177	0.058	1	HEC
355	Supt16	0.00700603	0.550094	0.885	0.798	1	HEC
356	Ptpn23	0.00701126	0.541728	0.285	0.125	1	HEC
357	Brwd1	0.00701244	0.320509	0.723	0.519	1	HEC
358	Mbd5	0.00707828	-0.257963	0.262	0.115	1	HEC
359	Ndufb4	0.00708068	-0.896874	0.831	0.837	1	HEC
360	Arid4a	0.0071019	0.720449	0.623	0.471	1	HEC
361	Cpped1	0.00710198	0.284191	0.231	0.096	1	HEC
362	Dcaf1	0.00712538	0.887313	0.477	0.317	1	HEC
363	Vdr	0.00712839	0.835469	0.177	0.058	1	HEC
364	Cdk2ap1	0.00715996	0.459299	0.892	0.721	1	HEC
365	Clk2	0.00722614	0.658557	0.331	0.173	1	HEC
366	Gm50232	0.00723598	1.98189	0.162	0.048	1	HEC
367	Golga3	0.00729057	1.36536	0.323	0.173	1	HEC
368	Trnau1ap	0.00730987	0.947367	0.6	0.433	1	HEC
369	Cept1	0.0073336	0.644548	0.423	0.26	1	HEC
370	Spast	0.00736081	0.603372	0.623	0.433	1	HEC
371	Map4k4	0.00739201	0.3769	0.923	0.817	1	HEC
372	Zfand5	0.00740049	0.421719	0.9	0.798	1	HEC
373	Rnf111	0.00740424	0.458687	0.677	0.519	1	HEC
374	Ndufs6	0.00741914	-0.749663	0.869	0.894	1	HEC
375	Sdha	0.00745439	0.675952	0.792	0.663	1	HEC
376	Actr2	0.00747437	0.49406	0.854	0.75	1	HEC
377	Uvssa	0.00748976	1.18522	0.231	0.096	1	HEC
378	Trib1	0.00753197	0.855018	0.223	0.087	1	HEC
379	Med20	0.00754887	0.904751	0.377	0.212	1	HEC
380	Tmem218	0.0075544	-1.89452	0.1	0.221	1	HEC
381	Rpl36	0.00755713	-0.418755	1	1	1	HEC
382	Gimap5	0.0075914	0.912403	0.438	0.26	1	HEC
383	Pikfyve	0.00761703	0.824724	0.431	0.269	1	HEC
384	Ftl1	0.00762273	-0.266032	0.985	0.971	1	HEC
385	Tiam2	0.00764948	0.864553	0.208	0.077	1	HEC
386	Atad5	0.00770084	0.562456	0.477	0.298	1	HEC
387	Nxf1	0.00772366	1.64694	0.485	0.327	1	HEC
388	Uba1	0.00773579	0.532477	0.8	0.615	1	HEC
389	Ptbp3	0.00776736	0.483681	0.846	0.779	1	HEC
390	Wdr36	0.00776756	0.397195	0.538	0.356	1	HEC
391	Idi1	0.00778638	0.56658	0.546	0.385	1	HEC
392	Pcmtd1	0.00781668	0.786563	0.631	0.471	1	HEC
393	H19	0.00784639	0.326139	0.992	0.99	1	HEC
394	Nolc1	0.00791915	0.322515	0.754	0.606	1	HEC
395	Ucp2	0.00792956	0.274849	0.523	0.327	1	HEC
396	Rab6a	0.00793554	0.474927	0.792	0.567	1	HEC
397	Zdhhc20	0.00800127	0.74227	0.792	0.615	1	HEC
398	Pms2	0.00805051	0.966302	0.354	0.183	1	HEC
399	Klc2	0.00808462	-1.02806	0.038	0.135	1	HEC
400	Caprin1	0.00808509	0.491267	0.923	0.817	1	HEC
401	Metap1	0.00813014	0.984978	0.415	0.25	1	HEC
402	Rad54l2	0.00815105	0.79891	0.515	0.375	1	HEC
403	Ocrl	0.00817638	0.884578	0.331	0.173	1	HEC
404	Fam13b	0.00819015	1.9256	0.3	0.163	1	HEC
405	Hspd1	0.00820579	0.384004	0.985	0.865	1	HEC
406	Plxnb1	0.00821654	0.433435	0.162	0.048	1	HEC
407	Dbr1	0.00824525	1.08468	0.338	0.183	1	HEC
408	Rock2	0.00828835	0.551117	0.846	0.692	1	HEC
409	Khdrbs3	0.00830935	0.272902	0.823	0.577	1	HEC
410	Dynlt1a	0.00837354	0.959064	0.2	0.077	1	HEC
411	Fn1	0.00841674	0.438388	0.915	0.827	1	HEC
412	Rest	0.00848993	0.584477	0.808	0.606	1	HEC
413	Slc25a25	0.00850743	0.658756	0.277	0.135	1	HEC
414	Zc3h11a	0.0085098	1.34528	0.138	0.038	1	HEC
415	Ganc	0.00851272	0.440996	0.354	0.192	1	HEC
416	Fbxo33	0.00864526	1.19849	0.315	0.173	1	HEC
417	Pik3r1	0.00868262	0.765314	0.554	0.404	1	HEC
418	Gadd45b	0.00868753	0.291216	0.215	0.087	1	HEC
419	Mfsd10	0.00876391	0.380564	0.569	0.365	1	HEC
420	Klhl23	0.00879321	0.644943	0.377	0.221	1	HEC
421	Znhit6	0.00879468	0.563603	0.523	0.356	1	HEC
422	Arid2	0.00885637	0.769206	0.7	0.51	1	HEC
423	Rabggtb	0.00887846	0.651747	0.762	0.615	1	HEC
424	Dazap2	0.00888731	0.503747	0.738	0.596	1	HEC
425	Arhgap32	0.00891967	1.22438	0.154	0.048	1	HEC
426	Synrg	0.00899273	1.09637	0.369	0.212	1	HEC
427	Mre11a	0.0090078	0.947104	0.315	0.173	1	HEC
428	Zdhhc1	0.00907537	0.51965	0.3	0.144	1	HEC
429	Wdfy3	0.00913978	0.615027	0.515	0.337	1	HEC
430	Shprh	0.00917287	0.522281	0.477	0.308	1	HEC
431	Apc	0.00917454	0.571787	0.715	0.625	1	HEC
432	Kcnq1ot1	0.00918615	0.357813	0.823	0.769	1	HEC
433	Dbt	0.00923713	1.56079	0.446	0.288	1	HEC
434	Sh3d19	0.00924547	0.651141	0.592	0.413	1	HEC
435	Map3k20	0.00927248	1.08552	0.331	0.183	1	HEC
436	Zfp595	0.00930232	0.740951	0.108	0.019	1	HEC
437	Pnn	0.00933281	0.624559	0.908	0.76	1	HEC
438	Rpl39	0.00934048	-0.412785	1	0.99	1	HEC
439	Dnttip2	0.00936256	0.687835	0.8	0.615	1	HEC
440	Lars	0.00941879	0.326402	0.692	0.481	1	HEC
441	Laptm5	0.00945958	0.681323	0.708	0.529	1	HEC
442	Hipk3	0.00946612	0.60616	0.531	0.356	1	HEC
443	Rmnd5a	0.00947634	0.934054	0.523	0.356	1	HEC
444	Zranb3	0.00957041	1.17237	0.169	0.058	1	HEC
445	Prrg3	0.00957306	1.73126	0.208	0.087	1	HEC
446	Cldn10	0.00959738	1.65335	0.192	0.077	1	HEC
447	Prrc2b	0.00961623	0.426986	0.815	0.606	1	HEC
448	Dab2ip	0.00964604	0.320794	0.715	0.538	1	HEC
449	Rsad1	0.00968241	0.979543	0.123	0.029	1	HEC
450	Erbin	0.00970103	0.489254	0.631	0.481	1	HEC
451	Prdm2	0.00982488	0.52481	0.454	0.279	1	HEC
452	AC149090.1	0.00985359	0.321043	0.408	0.231	1	HEC
453	Tatdn1	0.0099031	0.939666	0.3	0.163	1	HEC
454	D16Ertd472e	0.00995145	0.970327	0.446	0.308	1	HEC
455	Zfp617	0.00996788	1.04651	0.3	0.154	1	HEC
456	Sugt1	0.0100189	0.423713	0.885	0.769	1	HEC
457	Mgat5	0.010063	1.17699	0.292	0.154	1	HEC
458	Adam10	0.010083	0.851429	0.792	0.625	1	HEC
459	Snx27	0.0100945	0.744656	0.423	0.269	1	HEC
460	Tomm7	0.0101126	-0.510482	0.9	0.933	1	HEC
461	Wsb2	0.0101473	0.680259	0.415	0.25	1	HEC
462	Otud5	0.0101473	0.964829	0.415	0.25	1	HEC
463	Frk	0.0101778	0.688365	0.138	0.038	1	HEC
464	Pde4b	0.0102143	0.777147	0.508	0.365	1	HEC
465	Ywhaz	0.0102358	0.309736	0.954	0.894	1	HEC
466	Tcp1	0.0105385	0.319706	0.923	0.885	1	HEC
467	Slc20a2	0.010563	1.71655	0.208	0.087	1	HEC
468	Hmga1b	0.0105731	0.80032	0.169	0.058	1	HEC
469	Irgq	0.0105731	0.90074	0.169	0.058	1	HEC
470	Chka	0.0106766	0.53486	0.446	0.26	1	HEC
471	Adss	0.0107706	0.4831	0.815	0.721	1	HEC
472	Gabarap	0.0107882	-0.432311	0.923	0.913	1	HEC
473	Smarcd1	0.0108558	0.299266	0.754	0.615	1	HEC
474	Zfp326	0.0108558	0.435259	0.754	0.615	1	HEC
475	Dkc1	0.0109523	0.611217	0.746	0.644	1	HEC
476	Snhg15	0.0109666	0.513967	0.623	0.423	1	HEC
477	Snhg5	0.0109719	0.553135	0.592	0.442	1	HEC
478	Mex3c	0.0110852	0.2872	0.577	0.385	1	HEC
479	Dpy19l4	0.0111019	1.10425	0.392	0.231	1	HEC
480	Mbd2	0.0111697	0.402689	0.577	0.413	1	HEC
481	Rab11fip2	0.0111702	0.456481	0.338	0.183	1	HEC
482	Tti1	0.0112388	0.322378	0.138	0.038	1	HEC
483	Kif5b	0.0112935	0.383514	0.915	0.837	1	HEC
484	Ammecr1	0.0113096	0.487388	0.677	0.548	1	HEC
485	Cbl	0.0113161	0.340939	0.7	0.548	1	HEC
486	Arl15	0.0113392	1.12597	0.208	0.087	1	HEC
487	Zmiz1	0.0113716	0.447606	0.792	0.615	1	HEC
488	Trim44	0.0113746	0.38379	0.723	0.558	1	HEC
489	Syt11	0.0113993	0.942357	0.246	0.115	1	HEC
490	Pole	0.0114466	0.260819	0.262	0.125	1	HEC
491	Mcrip2	0.0114681	0.723844	0.315	0.163	1	HEC
492	Serf2	0.0114902	-0.300457	0.992	1	1	HEC
493	Ndufa11	0.0115672	-0.584781	0.892	0.894	1	HEC
494	Naip6	0.0116428	0.614783	0.277	0.135	1	HEC
495	Adgrf5	0.0117077	0.342409	0.846	0.731	1	HEC
496	Hnrnph1	0.0118096	0.377482	0.931	0.875	1	HEC
497	Fer	0.0118288	0.430993	0.315	0.154	1	HEC
498	Stradb	0.011871	1.3308	0.177	0.067	1	HEC
499	Znrf2	0.0119551	0.424605	0.492	0.288	1	HEC
500	Pus7	0.0119788	0.648008	0.485	0.308	1	HEC
501	Dynlt3	0.0120312	0.616951	0.5	0.327	1	HEC
502	Eif2b4	0.0120678	0.884524	0.315	0.163	1	HEC
503	Mcm4	0.0121558	0.268957	0.746	0.587	1	HEC
504	Smad4	0.0121594	0.407653	0.7	0.51	1	HEC
505	Rasal2	0.0121944	0.877103	0.392	0.24	1	HEC
506	Cops2	0.012271	0.517368	0.7	0.577	1	HEC
507	Rp2	0.0122807	0.416017	0.238	0.106	1	HEC
508	Lemd3	0.0122918	0.718509	0.277	0.144	1	HEC
509	B3gat2	0.0123617	1.03365	0.1	0.019	1	HEC
510	Arhgap25	0.0123715	0.679105	0.215	0.096	1	HEC
511	Gins4	0.0123738	0.821292	0.477	0.327	1	HEC
512	Nfe2l1	0.012449	0.720974	0.723	0.577	1	HEC
513	Rif1	0.0125138	0.314851	0.815	0.635	1	HEC
514	Ptpre	0.0125513	0.528212	0.592	0.433	1	HEC
515	Mtrex	0.0126386	0.610707	0.577	0.413	1	HEC
516	Stx6	0.0126669	-0.314945	0.708	0.51	1	HEC
517	Tmsb10	0.0126867	-0.481955	1	1	1	HEC
518	Acads	0.0126978	-0.481319	0.477	0.577	1	HEC
519	Vdac2	0.0127367	-0.52921	0.877	0.913	1	HEC
520	Foxk2	0.012785	0.361029	0.431	0.269	1	HEC
521	Uqcrh	0.0127907	-0.296716	0.969	0.99	1	HEC
522	Gm4013	0.0128495	0.928448	0.1	0.019	1	HEC
523	Gorasp1	0.0129245	1.10746	0.177	0.067	1	HEC
524	Fam172a	0.0129399	0.6874	0.454	0.298	1	HEC
525	Rbm48	0.0129497	1.29676	0.277	0.154	1	HEC
526	Gm29170	0.0129905	0.885376	0.192	0.077	1	HEC
527	Nck2	0.0130436	0.736512	0.338	0.183	1	HEC
528	Gpatch2l	0.0130763	1.8106	0.115	0.029	1	HEC
529	Phykpl	0.0131048	0.764485	0.385	0.212	1	HEC
530	Fam160b1	0.0131783	0.535458	0.492	0.327	1	HEC
531	Mtcp1	0.0131841	0.84666	0.1	0.019	1	HEC
532	Arap3	0.0131922	0.523916	0.708	0.558	1	HEC
533	Agrn	0.0132113	0.43876	0.646	0.452	1	HEC
534	Hsp90aa1	0.0132134	0.315214	0.992	0.913	1	HEC
535	Rhoq	0.0132856	0.372835	0.331	0.173	1	HEC
536	H2-Ke6	0.0133162	1.5913	0.285	0.154	1	HEC
537	Usp37	0.0134552	0.826264	0.515	0.375	1	HEC
538	Arhgap28	0.0134591	0.524775	0.731	0.567	1	HEC
539	Riok3	0.0134669	0.890364	0.669	0.519	1	HEC
540	Stag1	0.0134745	0.475631	0.669	0.538	1	HEC
541	Cebpg	0.013572	0.407527	0.508	0.346	1	HEC
542	Epb41l2	0.0135928	0.358713	0.7	0.471	1	HEC
543	Tia1	0.0136222	0.491917	0.823	0.615	1	HEC
544	Pccb	0.013638	0.303551	0.254	0.115	1	HEC
545	Cabp1	0.0137003	0.862708	0.1	0.019	1	HEC
546	Ano8	0.0137067	1.31232	0.115	0.029	1	HEC
547	Eprs	0.0137419	0.375564	0.854	0.712	1	HEC
548	Tmtc2	0.0137428	0.765241	0.262	0.135	1	HEC
549	Osbpl3	0.0137564	1.02084	0.2	0.087	1	HEC
550	Fau	0.0137667	-0.346193	1	1	1	HEC
551	Tal1	0.0138104	0.433735	0.638	0.51	1	HEC
552	Ydjc	0.0138764	0.768325	0.1	0.019	1	HEC
553	Ppp2cb	0.0139254	0.751312	0.6	0.423	1	HEC
554	Mtmr2	0.0139316	1.20428	0.408	0.269	1	HEC
555	Nfat5	0.0141074	0.322858	0.808	0.625	1	HEC
556	Gtpbp6	0.0141106	0.575951	0.285	0.144	1	HEC
557	Pabpc1	0.0142055	0.358604	0.946	0.913	1	HEC
558	Dock9	0.0142234	0.736705	0.577	0.404	1	HEC
559	Hivep1	0.0142429	1.19185	0.408	0.24	1	HEC
560	Fgd5	0.0143074	0.625385	0.8	0.606	1	HEC
561	Adgrg1	0.0143525	0.419422	0.638	0.471	1	HEC
562	Prrc2a	0.0143818	0.279413	0.723	0.577	1	HEC
563	Trp53bp1	0.0144503	0.378656	0.508	0.346	1	HEC
564	Dexi	0.0144693	0.311833	0.208	0.087	1	HEC
565	Gbp7	0.0144939	1.74484	0.192	0.087	1	HEC
566	Tdrd3	0.0145026	1.26723	0.392	0.24	1	HEC
567	Smad2	0.0145571	0.504924	0.5	0.337	1	HEC
568	Slc12a7	0.0146056	0.838954	0.292	0.154	1	HEC
569	Nrgn	0.0147391	1.43679	0.215	0.106	1	HEC
570	Kin	0.014886	0.664438	0.531	0.365	1	HEC
571	Znrf1	0.0149956	0.317407	0.785	0.606	1	HEC
572	Sumo3	0.0150514	-0.430872	0.785	0.837	1	HEC
573	Taf4	0.0150629	1.25617	0.262	0.135	1	HEC
574	Commd9	0.015111	-1.59387	0.392	0.51	1	HEC
575	Cd55	0.015242	0.387511	0.338	0.183	1	HEC
576	2410002F23Rik	0.0152497	0.312557	0.577	0.413	1	HEC
577	Tarbp1	0.0152671	0.846844	0.162	0.058	1	HEC
578	Hmgn5	0.0152713	0.638399	0.723	0.587	1	HEC
579	Zfp46	0.0153054	0.585227	0.146	0.048	1	HEC
580	Rad51ap1	0.015316	0.752756	0.292	0.144	1	HEC
581	Twistnb	0.0154055	0.427411	0.723	0.558	1	HEC
582	Nop56	0.0154591	0.539698	0.846	0.702	1	HEC
583	Baz1a	0.0154783	0.267752	0.608	0.404	1	HEC
584	Hsf1	0.0154949	0.470776	0.438	0.279	1	HEC
585	Ankrd13b	0.0154959	1.35847	0.131	0.038	1	HEC
586	Ythdc2	0.0155411	0.825682	0.285	0.154	1	HEC
587	Napg	0.0155681	-0.960854	0.331	0.433	1	HEC
588	Rps27	0.0155806	-0.638684	1	0.99	1	HEC
589	Lcorl	0.0155939	-0.573921	0.492	0.317	1	HEC
590	Galk2	0.0155993	0.751448	0.3	0.163	1	HEC
591	Ppfibp1	0.015623	0.428072	0.569	0.404	1	HEC
592	Ylpm1	0.0156785	0.43096	0.646	0.442	1	HEC
593	Rnf170	0.0156815	1.21511	0.192	0.087	1	HEC
594	Slfn9	0.0157129	1.07589	0.446	0.308	1	HEC
595	Pafah1b2	0.0157824	0.375278	0.846	0.663	1	HEC
596	Cd68	0.0158332	0.688321	0.131	0.038	1	HEC
597	Ccnd2	0.0159873	0.424494	0.931	0.856	1	HEC
598	Ssrp1	0.015999	0.41221	0.854	0.731	1	HEC
599	Myo6	0.0160086	0.644926	0.6	0.423	1	HEC
600	Ankrd13c	0.0161087	0.917098	0.423	0.26	1	HEC
601	Cep290	0.0161087	1.11481	0.423	0.26	1	HEC
602	Impa2	0.0161266	0.847161	0.254	0.125	1	HEC
603	Skiv2l	0.0161711	0.583741	0.315	0.163	1	HEC
604	Lamc1	0.0163186	0.580214	0.562	0.423	1	HEC
605	Phax	0.0163409	0.461654	0.715	0.529	1	HEC
606	Gpm6b	0.0163428	0.985547	0.238	0.115	1	HEC
607	Cfap97	0.0163507	0.513705	0.431	0.26	1	HEC
608	Myh9	0.0163511	0.326891	0.769	0.625	1	HEC
609	Tbl1x	0.0163823	0.557161	0.762	0.654	1	HEC
610	Nfx1	0.0164033	0.678911	0.546	0.394	1	HEC
611	Lpgat1	0.0164356	0.581706	0.523	0.375	1	HEC
612	Rnf217	0.0164402	-0.355647	0.315	0.173	1	HEC
613	Dtnb	0.0164494	1.08616	0.169	0.067	1	HEC
614	Dctd	0.0164524	0.550756	0.492	0.317	1	HEC
615	Ctdspl2	0.0164923	0.73712	0.562	0.413	1	HEC
616	Rbm33	0.0165249	0.276751	0.538	0.346	1	HEC
617	Rsf1	0.0165444	0.473039	0.792	0.606	1	HEC
618	Chst2	0.0165624	1.09082	0.4	0.26	1	HEC
619	Mfsd5	0.0166872	0.664664	0.362	0.212	1	HEC
620	Rabl6	0.0166935	0.445742	0.631	0.5	1	HEC
621	Ppp6r1	0.0167139	0.572459	0.369	0.231	1	HEC
622	Elmo2	0.0167271	1.06026	0.269	0.144	1	HEC
623	Fbln1	0.0167334	0.597262	0.631	0.481	1	HEC
624	Fli1	0.0168687	0.304352	0.877	0.75	1	HEC
625	Bend4	0.0169176	0.709427	0.423	0.269	1	HEC
626	Map2k2	0.0170416	-0.834329	0.831	0.846	1	HEC
627	2022-09-09	0.0170651	0.327723	0.554	0.346	1	HEC
628	4732440D04Rik	0.0170819	0.281504	0.115	0.029	1	HEC
629	Ttyh3	0.0171333	0.557805	0.692	0.51	1	HEC
630	Nfatc3	0.0171657	0.87358	0.508	0.356	1	HEC
631	Dpp8	0.0172371	0.365824	0.485	0.308	1	HEC
632	Apobec3	0.017253	0.715932	0.469	0.308	1	HEC
633	Tmem33	0.017372	0.293021	0.7	0.529	1	HEC
634	Nf1	0.0174255	0.672313	0.385	0.24	1	HEC
635	Kars	0.0174814	1.01105	0.631	0.471	1	HEC
636	Gtf2h1	0.0175175	0.371485	0.508	0.337	1	HEC
637	Pik3cg	0.0175231	0.670512	0.308	0.173	1	HEC
638	Fam20b	0.0175381	1.1223	0.254	0.125	1	HEC
639	Selenon	0.0175839	0.611236	0.554	0.375	1	HEC
640	Lcp2	0.0176889	1.13506	0.138	0.048	1	HEC
641	Syne4	0.0177915	0.410421	0.162	0.058	1	HEC
642	Nedd9	0.0179116	-0.458554	0.531	0.385	1	HEC
643	Krit1	0.0179194	0.724877	0.608	0.5	1	HEC
644	Mfsd13a	0.0180501	0.598391	0.362	0.212	1	HEC
645	Slc16a6	0.0180524	1.12486	0.138	0.048	1	HEC
646	2610002M06Rik	0.0180707	0.395548	0.323	0.173	1	HEC
647	Heatr5b	0.0182653	0.83922	0.2	0.087	1	HEC
648	Ncapd3	0.0183477	0.860969	0.477	0.327	1	HEC
649	Slc25a46	0.0183532	0.567611	0.385	0.221	1	HEC
650	Cep85l	0.0184034	0.886412	0.431	0.25	1	HEC
651	Tubgcp4	0.0184339	1.12744	0.346	0.202	1	HEC
652	Tef	0.0186851	1.01193	0.208	0.096	1	HEC
653	Ube2l3	0.0186919	0.378707	0.9	0.856	1	HEC
654	Rfxap	0.0187111	1.52722	0.485	0.346	1	HEC
655	Prkaca	0.0187267	0.688835	0.508	0.337	1	HEC
656	Nupl2	0.0187439	-1.7257	0.031	0.106	1	HEC
657	Timm50	0.0187536	0.643421	0.677	0.538	1	HEC
658	Tmem131l	0.0187672	0.816974	0.415	0.25	1	HEC
659	Exoc2	0.0188379	0.303339	0.423	0.269	1	HEC
660	Pitpnm2	0.0188945	0.485953	0.285	0.144	1	HEC
661	Itprid2	0.0189811	0.444404	0.592	0.433	1	HEC
662	Cbx6	0.0190178	0.761238	0.446	0.288	1	HEC
663	Cyba	0.0190182	0.27008	0.815	0.673	1	HEC
664	Armcx4	0.0191539	0.557515	0.654	0.51	1	HEC
665	Lama3	0.0191698	0.702311	0.308	0.173	1	HEC
666	Commd4	0.0192896	0.478149	0.623	0.442	1	HEC
667	Fbxo7	0.019315	1.69562	0.223	0.115	1	HEC
668	Mef2d	0.0193771	1.05158	0.508	0.356	1	HEC
669	Topbp1	0.0196903	0.270132	0.662	0.519	1	HEC
670	Ldlr	0.0196998	0.635079	0.285	0.154	1	HEC
671	Ap2a2	0.0197075	0.829427	0.631	0.462	1	HEC
672	Ostm1	0.0197595	0.358879	0.169	0.067	1	HEC
673	Nes	0.0198356	0.68509	0.538	0.375	1	HEC
674	Cox7c	0.0198483	-0.335582	0.977	0.99	1	HEC
675	Rspry1	0.0198512	1.41844	0.469	0.327	1	HEC
676	Ccm2	0.0198643	0.526598	0.469	0.298	1	HEC
677	Cand1	0.0198778	0.617038	0.669	0.519	1	HEC
678	Trak1	0.0199075	0.782459	0.262	0.144	1	HEC
679	Egfl7	0.01995	-0.659595	0.969	0.971	1	HEC
680	Mmp14	0.0199728	0.372675	0.808	0.712	1	HEC
681	Dyrk1a	0.0200433	0.521413	0.431	0.269	1	HEC
682	Wipf2	0.0200737	0.954375	0.323	0.183	1	HEC
683	Eefsec	0.0201206	1.66746	0.169	0.067	1	HEC
684	Tm9sf4	0.0201355	0.479765	0.7	0.529	1	HEC
685	Cpne1	0.0201902	-0.541111	0.531	0.346	1	HEC
686	Casp7	0.02025	0.400457	0.469	0.288	1	HEC
687	Vps13d	0.020279	1.81897	0.246	0.125	1	HEC
688	Rasgef1b	0.0202974	0.674145	0.269	0.144	1	HEC
689	Zfp944	0.0203693	0.507229	0.2	0.087	1	HEC
690	Arglu1	0.0203881	0.317185	0.931	0.837	1	HEC
691	Abraxas2	0.0204157	-0.809118	0.454	0.288	1	HEC
692	Lipt2	0.0204999	0.94091	0.331	0.192	1	HEC
693	Trim12a	0.0205041	-0.94452	0.038	0.115	1	HEC
694	Gcnt1	0.02056	1.22632	0.215	0.106	1	HEC
695	Rad18	0.0206042	1.08731	0.231	0.115	1	HEC
696	Sh3bgrl3	0.0206251	-0.450859	0.946	0.952	1	HEC
697	Pdgfd	0.0206355	1.17223	0.123	0.038	1	HEC
698	Kctd18	0.0206828	0.344194	0.215	0.096	1	HEC
699	Akap10	0.0206838	0.773414	0.231	0.115	1	HEC
700	Bfar	0.0208185	0.907758	0.546	0.404	1	HEC
701	Gngt2	0.0208567	-1.00669	0.631	0.683	1	HEC
702	Asb7	0.0208678	0.68314	0.292	0.154	1	HEC
703	Camk2g	0.0209659	0.785056	0.408	0.25	1	HEC
704	Leprot	0.0209729	0.806747	0.708	0.577	1	HEC
705	Cep78	0.020975	1.17451	0.192	0.087	1	HEC
706	Dact3	0.0209793	1.63064	0.108	0.029	1	HEC
707	Tcerg1	0.0211083	0.40879	0.785	0.673	1	HEC
708	Rab11b	0.0212294	-0.516499	0.677	0.731	1	HEC
709	1110012L19Rik	0.0213977	1.52	0.331	0.192	1	HEC
710	Snap29	0.0214	0.297675	0.323	0.173	1	HEC
711	Diablo	0.021484	0.693375	0.408	0.25	1	HEC
712	Ube2d1	0.0215042	0.300013	0.608	0.462	1	HEC
713	Ints6l	0.0215287	0.489124	0.477	0.327	1	HEC
714	Acy3	0.0215301	0.937604	0.123	0.038	1	HEC
715	Orc2	0.0215308	0.431436	0.477	0.317	1	HEC
716	Pdia3	0.021542	0.323124	0.985	0.885	1	HEC
717	Prkx	0.021569	0.783506	0.3	0.173	1	HEC
718	Gys1	0.0215697	1.41099	0.238	0.125	1	HEC
719	Atp11a	0.0215773	-0.356991	0.331	0.183	1	HEC
720	Ccdc77	0.021604	0.737345	0.4	0.269	1	HEC
721	Mtif2	0.0216213	0.310161	0.423	0.26	1	HEC
722	Hic2	0.0217391	0.324372	0.285	0.154	1	HEC
723	Zfp933	0.021759	0.763712	0.123	0.038	1	HEC
724	Eea1	0.0218088	0.67682	0.685	0.558	1	HEC
725	Nek1	0.0218266	0.835901	0.231	0.115	1	HEC
726	Bmi1	0.021967	0.478952	0.331	0.192	1	HEC
727	Vma21	0.0220354	0.445628	0.592	0.413	1	HEC
728	D10Wsu102e	0.0221602	0.875615	0.538	0.385	1	HEC
729	Fam49b	0.0222718	0.303258	0.692	0.548	1	HEC
730	5031425E22Rik	0.0223003	1.14733	0.323	0.192	1	HEC
731	Stil	0.0223563	1.06803	0.185	0.077	1	HEC
732	Med28	0.022402	-0.64736	0.708	0.769	1	HEC
733	Spsb3	0.0224209	0.275578	0.338	0.202	1	HEC
734	Slc5a3	0.0225724	0.881244	0.538	0.423	1	HEC
735	Rpap3	0.0226084	0.276105	0.469	0.317	1	HEC
736	Arl8b	0.0226522	0.711783	0.585	0.413	1	HEC
737	Bin1	0.0226626	0.555102	0.385	0.24	1	HEC
738	Prex1	0.0226747	0.680678	0.508	0.337	1	HEC
739	Eif4b	0.0227066	0.253664	0.823	0.712	1	HEC
740	Usf3	0.0227725	-0.856103	0.308	0.163	1	HEC
741	Slc25a44	0.0228386	1.3166	0.185	0.077	1	HEC
742	Cyp4f16	0.0228909	0.62926	0.208	0.096	1	HEC
743	Efna5	0.022951	0.434159	0.138	0.048	1	HEC
744	Zfc3h1	0.0229518	0.511376	0.508	0.404	1	HEC
745	Dapk2	0.0229776	0.705171	0.108	0.029	1	HEC
746	Tgfbr1	0.0230476	0.745531	0.485	0.327	1	HEC
747	Nsd2	0.0231035	0.474254	0.708	0.577	1	HEC
748	Rabgap1	0.0231373	-0.408544	0.631	0.442	1	HEC
749	Stx4a	0.0231387	0.390462	0.608	0.423	1	HEC
750	Rnf19b	0.0231772	0.98743	0.123	0.038	1	HEC
751	Lrrc57	0.0231983	0.503321	0.277	0.154	1	HEC
752	Cluh	0.0232041	0.673249	0.415	0.288	1	HEC
753	Pus7l	0.0232217	0.709971	0.169	0.067	1	HEC
754	Ormdl1	0.0232321	1.00723	0.331	0.202	1	HEC
755	Cul3	0.0233946	0.375342	0.823	0.673	1	HEC
756	Itga4	0.0234444	0.538319	0.538	0.375	1	HEC
757	Tek	0.023498	0.481424	0.838	0.673	1	HEC
758	Efna4	0.0236106	0.566163	0.338	0.192	1	HEC
759	Cmtm6	0.0236259	0.264665	0.292	0.163	1	HEC
760	Ktn1	0.0236344	0.325977	0.885	0.808	1	HEC
761	Grina	0.0237185	1.42283	0.285	0.163	1	HEC
762	Map7d1	0.0237268	0.355843	0.777	0.606	1	HEC
763	BC005624	0.0238032	0.762519	0.477	0.317	1	HEC
764	Bcl3	0.0238268	1.69029	0.146	0.058	1	HEC
765	Ints3	0.0238846	0.901125	0.523	0.365	1	HEC
766	Usp45	0.0239373	0.988668	0.277	0.154	1	HEC
767	Rbm43	0.0239489	1.23868	0.238	0.125	1	HEC
768	Mis12	0.0239717	-0.387615	0.392	0.25	1	HEC
769	Copa	0.0240103	0.263833	0.777	0.596	1	HEC
770	Gtf2i	0.0240646	0.50799	0.838	0.702	1	HEC
771	Larp7	0.0242689	0.665252	0.715	0.567	1	HEC
772	Dffb	0.0244002	1.21243	0.208	0.096	1	HEC
773	Xpo7	0.0244141	0.419875	0.646	0.471	1	HEC
774	Pnpla6	0.0244436	0.61777	0.292	0.163	1	HEC
775	Zc3h3	0.0244849	0.67531	0.154	0.058	1	HEC
776	Rbak	0.0247865	0.814589	0.177	0.077	1	HEC
777	Elovl6	0.0249389	0.3289	0.6	0.433	1	HEC
778	D430042O09Rik	0.0249543	1.05993	0.277	0.154	1	HEC
779	Mospd3	0.0250187	1.30082	0.215	0.106	1	HEC
780	Mcee	0.0251018	-0.377183	0.469	0.288	1	HEC
781	Golga4	0.0251405	0.612404	0.746	0.577	1	HEC
782	Ctns	0.025177	0.677626	0.192	0.087	1	HEC
783	Usp16	0.0251778	1.30869	0.538	0.433	1	HEC
784	Setd1b	0.025222	0.251289	0.446	0.308	1	HEC
785	Sacs	0.0252503	-0.298866	0.515	0.356	1	HEC
786	Cds2	0.0253081	0.67705	0.385	0.25	1	HEC
787	Synpo	0.0253846	0.420663	0.392	0.24	1	HEC
788	Birc2	0.0254073	-0.625326	0.331	0.183	1	HEC
789	Cep162	0.0255253	0.811087	0.354	0.212	1	HEC
790	Sost	0.0255344	0.630138	0.592	0.462	1	HEC
791	Msi2	0.0255531	0.283202	0.7	0.529	1	HEC
792	Fancc	0.0255578	2.43049	0.138	0.048	1	HEC
793	Rabac1	0.0255847	-0.434824	0.715	0.779	1	HEC
794	Slc25a40	0.0255873	1.08215	0.169	0.067	1	HEC
795	Eif2ak1	0.025624	0.51905	0.454	0.317	1	HEC
796	Clk3	0.0256897	0.530882	0.438	0.288	1	HEC
797	Psma2	0.0257024	-0.399398	0.938	0.894	1	HEC
798	Smc5	0.0257145	0.496908	0.792	0.683	1	HEC
799	Erlin2	0.0258066	1.00505	0.446	0.308	1	HEC
800	Tmem86a	0.0259263	-0.405192	0.185	0.077	1	HEC
801	Shisa5	0.025942	0.264762	0.631	0.462	1	HEC
802	Zdhhc21	0.026014	0.433199	0.423	0.269	1	HEC
803	Nab1	0.0260534	0.950307	0.585	0.442	1	HEC
804	Zfp866	0.0260584	0.94962	0.138	0.048	1	HEC
805	Rbbp8	0.0260656	0.320843	0.523	0.375	1	HEC
806	Clu	0.0260901	0.797179	0.423	0.269	1	HEC
807	Hoxb6	0.0261444	-0.314996	0.185	0.077	1	HEC
808	Tiprl	0.0262082	0.419081	0.523	0.375	1	HEC
809	Rprd1a	0.0262928	0.97948	0.469	0.308	1	HEC
810	Ssx2ip	0.0263683	1.2581	0.277	0.154	1	HEC
811	Ppp3ca	0.0263849	0.4929	0.877	0.721	1	HEC
812	Gba2	0.026416	0.980054	0.146	0.058	1	HEC
813	Cdc73	0.0264954	0.260124	0.608	0.442	1	HEC
814	Poglut2	0.0265862	0.403068	0.515	0.375	1	HEC
815	Zfp516	0.0266296	0.303186	0.454	0.298	1	HEC
816	Zfp599	0.0266302	0.846669	0.162	0.067	1	HEC
817	Mta2	0.0267692	0.531233	0.692	0.5	1	HEC
818	Zfp518a	0.026773	0.718601	0.377	0.24	1	HEC
819	Poldip3	0.0268172	1.01547	0.546	0.394	1	HEC
820	Cntln	0.026832	0.38749	0.485	0.327	1	HEC
821	Map4	0.0268328	0.275403	0.531	0.375	1	HEC
822	Strn3	0.0268793	0.479295	0.808	0.606	1	HEC
823	Zfyve26	0.0268932	0.387574	0.277	0.144	1	HEC
824	Pcif1	0.0269094	0.277523	0.538	0.385	1	HEC
825	Gm43462	0.0269881	1.38043	0.2	0.096	1	HEC
826	Pgk1	0.0270309	-0.425072	0.908	0.952	1	HEC
827	Ergic1	0.0270458	0.654718	0.677	0.519	1	HEC
828	Arhgap5	0.0270625	0.563347	0.662	0.519	1	HEC
829	Rce1	0.0273091	0.33604	0.408	0.25	1	HEC
830	Zfp711	0.0274331	0.58655	0.562	0.413	1	HEC
831	Mboat7	0.0274547	1.03862	0.269	0.154	1	HEC
832	Abhd8	0.0274738	0.56526	0.277	0.154	1	HEC
833	Cib1	0.0274965	-0.987197	0.692	0.712	1	HEC
834	Slc7a1	0.0275429	0.435412	0.285	0.163	1	HEC
835	Nbr1	0.027605	0.564984	0.446	0.298	1	HEC
836	Smyd5	0.0276285	0.944338	0.338	0.212	1	HEC
837	Bambi	0.0276295	0.723991	0.723	0.625	1	HEC
838	Dlg4	0.0276916	0.865555	0.385	0.25	1	HEC
839	Syvn1	0.027692	0.428675	0.223	0.106	1	HEC
840	Nup153	0.0277185	0.530316	0.531	0.375	1	HEC
841	Spag9	0.0277581	-0.351193	0.823	0.731	1	HEC
842	Rcor1	0.0277692	0.32245	0.762	0.577	1	HEC
843	Zfp87	0.0277794	-0.895614	0.038	0.115	1	HEC
844	Zgrf1	0.0277904	0.977143	0.208	0.106	1	HEC
845	Thsd7a	0.0278881	0.775948	0.423	0.288	1	HEC
846	S100pbp	0.0279402	1.12138	0.377	0.26	1	HEC
847	Xpo5	0.0280452	0.372146	0.446	0.288	1	HEC
848	Unc93b1	0.0282136	1.05708	0.1	0.029	1	HEC
849	Dedd2	0.0282915	-0.923222	0.054	0.135	1	HEC
850	Id3	0.0282947	-0.536953	0.969	0.981	1	HEC
851	Trak2	0.0284061	-0.57031	0.338	0.192	1	HEC
852	Psd3	0.0284486	-1.02591	0.146	0.058	1	HEC
853	Stard4	0.0284688	0.638963	0.638	0.481	1	HEC
854	1810058I24Rik	0.0284953	-0.568391	0.846	0.875	1	HEC
855	Pop5	0.0285154	-0.790149	0.6	0.644	1	HEC
856	Dr1	0.0285199	0.484419	0.454	0.308	1	HEC
857	Chml	0.0286603	1.42046	0.208	0.106	1	HEC
858	Smurf2	0.0286605	1.02506	0.608	0.442	1	HEC
859	Tmem256	0.0287034	-0.639441	0.831	0.837	1	HEC
860	Endod1	0.0287119	-2.17174	0.069	0.154	1	HEC
861	Pebp1	0.0287533	-0.300449	0.923	0.923	1	HEC
862	Mrps12	0.0287596	0.281258	0.769	0.587	1	HEC
863	Mafk	0.0287663	1.26375	0.238	0.125	1	HEC
864	Hid1	0.0288118	0.314153	0.446	0.279	1	HEC
865	Whrn	0.0288254	0.993033	0.162	0.067	1	HEC
866	Actn1	0.0288309	0.403504	0.669	0.529	1	HEC
867	Timm44	0.0289367	1.11501	0.623	0.471	1	HEC
868	Arrb2	0.029184	0.434865	0.223	0.115	1	HEC
869	Mosmo	0.0292127	0.309065	0.538	0.404	1	HEC
870	Epas1	0.0292212	0.279502	0.8	0.654	1	HEC
871	Magt1	0.0292403	0.579513	0.792	0.606	1	HEC
872	Pard3	0.0294355	1.19781	0.477	0.327	1	HEC
873	Ube2e3	0.0295782	-0.397398	0.808	0.846	1	HEC
874	Naip2	0.0296005	0.588185	0.269	0.154	1	HEC
875	Myadm	0.0296398	1.14256	0.415	0.279	1	HEC
876	Tmf1	0.0297233	0.408752	0.669	0.529	1	HEC
877	Igf2bp2	0.0297236	-0.258849	0.838	0.692	1	HEC
878	Irak1	0.0297752	0.433914	0.669	0.519	1	HEC
879	Gja5	0.029778	0.421087	0.854	0.712	1	HEC
880	Atp5e	0.0297968	-0.281355	0.977	0.962	1	HEC
881	Mfsd14a	0.0298283	0.668965	0.462	0.298	1	HEC
882	Palb2	0.02985	0.413525	0.162	0.067	1	HEC
883	Mto1	0.02985	0.720393	0.162	0.067	1	HEC
884	Aplp2	0.0299197	0.262291	0.915	0.817	1	HEC
885	Arhgap1	0.0299926	0.497831	0.454	0.327	1	HEC
886	Sf3b3	0.0301856	0.436754	0.823	0.702	1	HEC
887	Ghr	0.0302256	0.8515	0.308	0.183	1	HEC
888	Acsl3	0.0302921	0.584061	0.408	0.26	1	HEC
889	Tor1aip2	0.0302973	0.566942	0.615	0.452	1	HEC
890	Ehbp1l1	0.0303899	0.369767	0.285	0.154	1	HEC
891	Zfyve16	0.0304233	0.313523	0.4	0.24	1	HEC
892	Vat1	0.030437	0.306746	0.654	0.49	1	HEC
893	Pigx	0.03049	0.613222	0.631	0.5	1	HEC
894	Fam91a1	0.0305559	0.396938	0.6	0.442	1	HEC
895	Zfp451	0.030616	0.353696	0.669	0.519	1	HEC
896	Bcs1l	0.030699	0.590674	0.131	0.048	1	HEC
897	Ggta1	0.0307548	-0.750326	0.408	0.269	1	HEC
898	Wnk1	0.0307806	0.495157	0.8	0.663	1	HEC
899	Ppp4r3b	0.0307943	0.335768	0.669	0.529	1	HEC
900	Cish	0.0307976	2.30655	0.185	0.087	1	HEC
901	Emcn	0.0308299	-0.651867	0.862	0.856	1	HEC
902	Rbm45	0.0308541	0.680591	0.177	0.077	1	HEC
903	Hook1	0.0308646	0.382955	0.331	0.183	1	HEC
904	Rbm39	0.0309094	0.289585	0.977	0.942	1	HEC
905	Ptrh2	0.0309166	0.335143	0.585	0.413	1	HEC
906	Galnt7	0.0311412	0.953033	0.515	0.385	1	HEC
907	Timm23	0.0311499	0.31958	0.869	0.75	1	HEC
908	Zyx	0.0311629	0.396999	0.792	0.663	1	HEC
909	Inpp5e	0.0311746	0.472339	0.162	0.067	1	HEC
910	Mamld1	0.0311776	0.682029	0.146	0.058	1	HEC
911	Tprkb	0.0312422	0.404278	0.277	0.154	1	HEC
912	Ipo5	0.0313715	0.275876	0.7	0.577	1	HEC
913	Atraid	0.0313716	0.723244	0.485	0.346	1	HEC
914	Lrrfip2	0.0314621	1.13166	0.269	0.154	1	HEC
915	Ctxn1	0.0314623	-1.4055	0.315	0.413	1	HEC
916	Scarb1	0.031484	0.976981	0.362	0.231	1	HEC
917	Pxdn	0.0314941	0.454811	0.731	0.558	1	HEC
918	Stk25	0.0314948	0.332184	0.615	0.462	1	HEC
919	Ago2	0.0318201	0.314843	0.838	0.702	1	HEC
920	Ankhd1	0.0318451	0.965319	0.508	0.385	1	HEC
921	Gns	0.031879	1.36985	0.385	0.26	1	HEC
922	Abca2	0.0319174	1.32673	0.1	0.029	1	HEC
923	Timm8a1	0.0319482	0.490472	0.692	0.538	1	HEC
924	Zfp280c	0.0319934	0.854017	0.362	0.24	1	HEC
925	Noc4l	0.0320249	1.28672	0.315	0.212	1	HEC
926	Kctd9	0.0320456	0.812214	0.115	0.038	1	HEC
927	Wls	0.0320522	0.733304	0.615	0.49	1	HEC
928	Ccdc91	0.0320633	0.83444	0.185	0.087	1	HEC
929	Stmn1	0.0321407	-0.257837	0.977	0.962	1	HEC
930	Tie1	0.0321812	0.300332	0.9	0.74	1	HEC
931	Otud4	0.0321934	0.279608	0.6	0.423	1	HEC
932	Icam1	0.032246	0.339418	0.362	0.231	1	HEC
933	Kalrn	0.0322461	0.703725	0.246	0.135	1	HEC
934	Slc7a8	0.0323305	0.765299	0.146	0.058	1	HEC
935	Nrd1	0.0323536	0.558315	0.754	0.615	1	HEC
936	Atp5h	0.0324564	-0.313493	0.992	0.981	1	HEC
937	Sult1a1	0.0326243	0.767866	0.146	0.058	1	HEC
938	Igfbp3	0.0327019	-0.759275	0.531	0.356	1	HEC
939	Ywhag	0.0327491	0.401089	0.708	0.548	1	HEC
940	Arid5a	0.032788	1.11747	0.192	0.096	1	HEC
941	Ccdc6	0.0328596	0.633412	0.369	0.231	1	HEC
942	Pten	0.03288	0.343137	0.746	0.558	1	HEC
943	A630089N07Rik	0.0329652	1.01263	0.238	0.125	1	HEC
944	Nek7	0.0329786	0.536556	0.362	0.221	1	HEC
945	Inf2	0.033007	1.60023	0.254	0.144	1	HEC
946	Stk38	0.0330178	0.667221	0.523	0.346	1	HEC
947	Naa40	0.0331212	1.21781	0.454	0.327	1	HEC
948	Yipf4	0.0333256	0.545412	0.562	0.404	1	HEC
949	Cpeb2	0.033364	0.743288	0.1	0.029	1	HEC
950	Stoml1	0.0333733	-1.1476	0.1	0.192	1	HEC
951	S1pr4	0.0333845	1.34201	0.115	0.038	1	HEC
952	Phkb	0.0333966	-0.389312	0.331	0.202	1	HEC
953	Nos3	0.0336009	1.05642	0.6	0.442	1	HEC
954	Hikeshi	0.0336609	0.762764	0.708	0.538	1	HEC
955	Ncl	0.0338001	0.350548	0.962	0.913	1	HEC
956	Neurl3	0.0338149	0.544718	0.585	0.394	1	HEC
957	Prdx2	0.0338182	-0.325841	0.977	0.981	1	HEC
958	Gga3	0.0338924	0.775721	0.192	0.087	1	HEC
959	Eif4ebp3	0.0338925	0.708992	0.215	0.106	1	HEC
960	Mob1a	0.0341455	0.366976	0.715	0.548	1	HEC
961	Ttll1	0.0341811	1.72964	0.185	0.087	1	HEC
962	BC005537	0.0342852	0.315564	0.738	0.625	1	HEC
963	BC002059	0.034306	1.31775	0.223	0.115	1	HEC
964	Ltbp4	0.0343607	0.861635	0.346	0.221	1	HEC
965	Tspan4	0.0344371	0.435917	0.654	0.51	1	HEC
966	St3gal3	0.0344854	0.902098	0.1	0.029	1	HEC
967	Cep19	0.0345572	0.622193	0.269	0.154	1	HEC
968	Ripk1	0.0345818	0.529323	0.438	0.288	1	HEC
969	Dph5	0.0346424	0.825798	0.377	0.25	1	HEC
970	Ly6e	0.0346794	0.999246	0.292	0.183	1	HEC
971	Ttll4	0.0347603	0.667418	0.377	0.24	1	HEC
972	Gm17501	0.0347709	1.97813	0.115	0.038	1	HEC
973	Gtf3c1	0.0348613	-0.262191	0.585	0.423	1	HEC
974	Prkag2	0.0349037	0.492611	0.338	0.212	1	HEC
975	Spg21	0.0349207	1.10251	0.446	0.308	1	HEC
976	Nup54	0.0349219	0.645882	0.554	0.404	1	HEC
977	Mansc1	0.0350055	0.878148	0.185	0.087	1	HEC
978	Secisbp2	0.0350621	0.997843	0.408	0.26	1	HEC
979	Zfp69	0.0351492	-0.298658	0.608	0.423	1	HEC
980	Ptbp2	0.0352001	0.91121	0.477	0.346	1	HEC
981	Parva	0.0353009	0.442468	0.454	0.308	1	HEC
982	Vezf1	0.035457	0.439414	0.546	0.385	1	HEC
983	Vwa8	0.0354823	0.635417	0.115	0.038	1	HEC
984	Huwe1	0.035562	0.410246	0.831	0.683	1	HEC
985	Cep170	0.0356877	0.526774	0.592	0.442	1	HEC
986	Tec	0.0357694	0.401709	0.131	0.048	1	HEC
987	F11r	0.0357964	0.444573	0.869	0.702	1	HEC
988	Plscr3	0.0358376	-0.984407	0.438	0.538	1	HEC
989	Zbtb1	0.0358927	0.278006	0.6	0.442	1	HEC
990	Rpain	0.0359502	0.789689	0.315	0.202	1	HEC
991	Pcyox1	0.0359602	-0.348301	0.477	0.346	1	HEC
992	Klhdc10	0.0360206	0.534773	0.523	0.423	1	HEC
993	Rbbp7	0.036176	0.352896	0.892	0.788	1	HEC
994	Zfp330	0.0361974	0.542704	0.608	0.481	1	HEC
995	Orc6	0.0362764	0.583499	0.738	0.606	1	HEC
996	Hcfc1r1	0.0362864	-0.73939	0.5	0.587	1	HEC
997	Ncoa6	0.0363104	0.642069	0.423	0.279	1	HEC
998	Stard8	0.0363336	1.04475	0.154	0.067	1	HEC
999	AI597479	0.0363512	-0.931	0.092	0.183	1	HEC
1000	Vps18	0.0363854	1.36428	0.238	0.125	1	HEC
1001	Nr2f6	0.0364224	0.639716	0.638	0.471	1	HEC
1002	Frmd4a	0.0364876	0.313396	0.454	0.337	1	HEC
1003	Pwwp3a	0.0365365	1.39874	0.531	0.385	1	HEC
1004	Vps13a	0.0365659	0.842491	0.285	0.173	1	HEC
1005	Poli	0.0365728	0.613526	0.115	0.038	1	HEC
1006	Hs6st1	0.0366195	0.880524	0.315	0.202	1	HEC
1007	Smchd1	0.036626	0.907413	0.746	0.654	1	HEC
1008	Spi1	0.0367354	1.26374	0.323	0.221	1	HEC
1009	Il6st	0.0367516	1.0686	0.415	0.279	1	HEC
1010	1700086O06Rik	0.0367954	0.730285	0.131	0.048	1	HEC
1011	Stam2	0.0368542	0.696226	0.408	0.288	1	HEC
1012	Nfya	0.0368799	0.449422	0.446	0.298	1	HEC
1013	Neu1	0.0369106	1.57504	0.277	0.163	1	HEC
1014	4933407K13Rik	0.0369893	0.489605	0.162	0.067	1	HEC
1015	Rpl38	0.0371305	-0.514782	1	1	1	HEC
1016	Slc38a2	0.0371506	0.253401	0.869	0.769	1	HEC
1017	Fbxl14	0.0371722	0.745355	0.369	0.231	1	HEC
1018	Chaf1b	0.0373075	0.84571	0.4	0.279	1	HEC
1019	Cnst	0.0373155	0.549233	0.115	0.038	1	HEC
1020	Atp9b	0.0375146	0.727383	0.285	0.173	1	HEC
1021	Pik3ca	0.0375199	0.411551	0.492	0.365	1	HEC
1022	Dis3	0.0375281	0.444429	0.515	0.365	1	HEC
1023	Maml2	0.0375778	0.544606	0.262	0.144	1	HEC
1024	Taok1	0.0376412	0.353368	0.785	0.625	1	HEC
1025	Snapc3	0.0376433	-0.62721	0.323	0.192	1	HEC
1026	Mycn	0.0376508	0.454965	0.6	0.442	1	HEC
1027	Hspa5	0.0376737	0.343216	0.946	0.856	1	HEC
1028	Isy1	0.0377171	0.517357	0.5	0.356	1	HEC
1029	Ptpn2	0.0377934	0.747817	0.5	0.365	1	HEC
1030	Spata13	0.0378222	1.06451	0.362	0.25	1	HEC
1031	Rfx3	0.0379811	-0.402654	0.146	0.058	1	HEC
1032	Mrpl16	0.0379997	0.662672	0.538	0.385	1	HEC
1033	Pfas	0.0380219	0.74869	0.369	0.25	1	HEC
1034	Haus6	0.0380606	0.569642	0.346	0.212	1	HEC
1035	Akap8l	0.0381543	-0.479565	0.423	0.298	1	HEC
1036	F10	0.038157	0.671005	0.392	0.279	1	HEC
1037	Zfyve1	0.0381953	1.04574	0.177	0.087	1	HEC
1038	Cdc25a	0.0382039	0.343901	0.762	0.587	1	HEC
1039	Alkbh2	0.0382186	0.775732	0.238	0.135	1	HEC
1040	Ascc2	0.0382925	-0.825122	0.3	0.183	1	HEC
1041	Rbm19	0.0382925	0.824551	0.3	0.183	1	HEC
1042	Irf3	0.0384297	0.562327	0.423	0.288	1	HEC
1043	Ifnar1	0.0384446	0.395824	0.538	0.365	1	HEC
1044	Psmd1	0.0385422	0.433159	0.808	0.683	1	HEC
1045	Ganab	0.0385846	0.417904	0.662	0.5	1	HEC
1046	Zfp729a	0.0386579	0.736732	0.146	0.058	1	HEC
1047	Immp2l	0.0386994	1.0717	0.108	0.038	1	HEC
1048	Fam199x	0.0387442	0.825344	0.338	0.221	1	HEC
1049	Uri1	0.0387801	0.563649	0.623	0.51	1	HEC
1050	Supt3	0.0387884	0.656957	0.269	0.154	1	HEC
1051	Mfge8	0.0388503	-1.25348	0.631	0.692	1	HEC
1052	Plcb4	0.0388591	0.742114	0.338	0.221	1	HEC
1053	Ints9	0.0389156	0.39187	0.269	0.154	1	HEC
1054	Ryk	0.0389979	0.279432	0.662	0.51	1	HEC
1055	Sco2	0.0390992	0.611436	0.315	0.192	1	HEC
1056	Sufu	0.0392188	0.423899	0.315	0.192	1	HEC
1057	Dna2	0.0393452	0.627628	0.438	0.288	1	HEC
1058	Pgghg	0.0394173	-0.54384	0.062	0.144	1	HEC
1059	Elf2	0.0396422	0.317365	0.862	0.692	1	HEC
1060	Sc5d	0.0396634	0.990537	0.392	0.26	1	HEC
1061	Sec11c	0.039692	0.404852	0.6	0.452	1	HEC
1062	Soat1	0.039696	0.937822	0.623	0.452	1	HEC
1063	Mmrn1	0.0397511	0.458439	0.3	0.183	1	HEC
1064	Dhcr24	0.0398374	-0.718558	0.454	0.317	1	HEC
1065	Ankrd26	0.0398879	0.407226	0.454	0.298	1	HEC
1066	Htra3	0.0399648	1.17781	0.138	0.058	1	HEC
1067	Ikzf2	0.0405246	0.571488	0.708	0.644	1	HEC
1068	Mmrn2	0.0405296	0.430221	0.831	0.721	1	HEC
1069	Myl12b	0.0406083	-0.347328	0.792	0.798	1	HEC
1070	Ranbp9	0.0407606	0.668398	0.454	0.327	1	HEC
1071	Adarb1	0.0409279	-0.736163	0.269	0.144	1	HEC
1072	Tdrd7	0.0409291	0.800278	0.238	0.135	1	HEC
1073	Gm13056	0.0409408	0.501158	0.154	0.067	1	HEC
1074	Cbx5	0.0410772	0.273033	0.915	0.817	1	HEC
1075	Tgoln1	0.0410907	0.321072	0.608	0.471	1	HEC
1076	Gm17745	0.041155	0.341975	0.131	0.048	1	HEC
1077	Tmem134	0.0412226	-0.389883	0.554	0.683	1	HEC
1078	Pnisr	0.0412482	0.349661	0.815	0.692	1	HEC
1079	Stard7	0.0413165	0.343469	0.446	0.298	1	HEC
1080	St3gal2	0.0413265	0.30301	0.292	0.173	1	HEC
1081	Idh3a	0.0413358	0.356181	0.538	0.413	1	HEC
1082	Lsm14b	0.0414233	-0.29941	0.562	0.394	1	HEC
1083	Usp4	0.0414581	-0.614124	0.4	0.24	1	HEC
1084	Ptpn14	0.0415055	0.34991	0.608	0.452	1	HEC
1085	Cnp	0.0416333	1.04924	0.215	0.115	1	HEC
1086	Phf12	0.0416349	0.529345	0.508	0.346	1	HEC
1087	Deptor	0.0416378	0.627673	0.154	0.067	1	HEC
1088	Tgfbrap1	0.0416696	0.314038	0.208	0.106	1	HEC
1089	Ugcg	0.0416947	0.537074	0.7	0.558	1	HEC
1090	Rragc	0.0417617	1.0324	0.446	0.298	1	HEC
1091	Lsm4	0.041812	-0.489436	0.762	0.827	1	HEC
1092	Tpst2	0.0418168	0.608874	0.562	0.404	1	HEC
1093	Srsf1	0.0418253	0.449358	0.869	0.712	1	HEC
1094	Taf2	0.0419415	0.568551	0.446	0.317	1	HEC
1095	Gpr89	0.0419655	0.42919	0.362	0.231	1	HEC
1096	Pigb	0.04198	0.958283	0.108	0.038	1	HEC
1097	Pdcd5	0.0420235	-0.55978	0.923	0.923	1	HEC
1098	Elk3	0.0420259	0.498988	0.854	0.75	1	HEC
1099	Herc1	0.0420509	0.445564	0.615	0.49	1	HEC
1100	Rp9	0.0422497	0.66149	0.838	0.692	1	HEC
1101	Purb	0.0422828	0.328531	0.908	0.74	1	HEC
1102	D430020J02Rik	0.0424061	0.774382	0.108	0.038	1	HEC
1103	Abcf2	0.0424571	0.261881	0.592	0.423	1	HEC
1104	Rad23b	0.0425154	0.274626	0.777	0.654	1	HEC
1105	Coq7	0.042526	0.483583	0.569	0.442	1	HEC
1106	Patl1	0.0427421	0.526539	0.338	0.212	1	HEC
1107	Wars	0.0427675	-0.74051	0.423	0.298	1	HEC
1108	Vrk1	0.0428558	0.652063	0.5	0.375	1	HEC
1109	Hbegf	0.0428565	1.1775	0.238	0.144	1	HEC
1110	Ipo13	0.0429219	0.918744	0.238	0.135	1	HEC
1111	Kif18a	0.042976	0.400685	0.177	0.087	1	HEC
1112	Mis18bp1	0.0430306	-1.17437	0.162	0.269	1	HEC
1113	Lamtor1	0.0431352	-0.402853	0.7	0.692	1	HEC
1114	Stard3nl	0.0431666	0.532172	0.615	0.433	1	HEC
1115	Comtd1	0.0432132	0.966554	0.238	0.135	1	HEC
1116	Ipo7	0.0432211	0.252037	0.723	0.587	1	HEC
1117	Fubp3	0.0432483	0.362327	0.554	0.394	1	HEC
1118	Nup62	0.0432961	0.83532	0.508	0.365	1	HEC
1119	Cflar	0.0433931	0.67713	0.523	0.365	1	HEC
1120	Clp1	0.0433981	-0.293497	0.162	0.279	1	HEC
1121	Purg	0.043571	1.1366	0.2	0.106	1	HEC
1122	Rtca	0.0436398	0.280017	0.415	0.269	1	HEC
1123	Adgra2	0.0436728	0.386319	0.423	0.288	1	HEC
1124	Nr4a2	0.0437366	1.37808	0.292	0.183	1	HEC
1125	Dstn	0.0439056	-0.380386	0.931	0.894	1	HEC
1126	Aim2	0.043921	1.22144	0.323	0.221	1	HEC
1127	Wdr46	0.0439411	1.35854	0.415	0.279	1	HEC
1128	Slc38a4	0.0440623	0.694325	0.431	0.298	1	HEC
1129	Derl2	0.0441115	0.839889	0.477	0.327	1	HEC
1130	Gm20274	0.044125	0.840348	0.123	0.048	1	HEC
1131	Srcap	0.0441665	0.49241	0.577	0.442	1	HEC
1132	Mfsd1	0.0441706	0.787256	0.515	0.375	1	HEC
1133	Actr3	0.0441966	0.318531	0.869	0.788	1	HEC
1134	Wipi2	0.0443164	-0.551484	0.5	0.346	1	HEC
1135	Pfdn6	0.0447541	0.424216	0.777	0.635	1	HEC
1136	Upf3b	0.044832	-0.297314	0.669	0.538	1	HEC
1137	Uhrf1bp1l	0.0449474	0.392657	0.354	0.231	1	HEC
1138	Wdr89	0.0449519	0.35691	0.754	0.654	1	HEC
1139	Anxa5	0.0449596	-0.404145	0.877	0.856	1	HEC
1140	Ubxn2a	0.0450129	-0.541057	0.431	0.298	1	HEC
1141	BC003965	0.0450319	-0.714695	0.538	0.375	1	HEC
1142	Nnat	0.0451665	-0.84803	0.369	0.471	1	HEC
1143	Lmf1	0.0451999	0.986734	0.231	0.135	1	HEC
1144	Sh3bp4	0.0453345	0.764042	0.162	0.077	1	HEC
1145	Pmepa1	0.045479	0.836784	0.677	0.548	1	HEC
1146	Hira	0.0455048	0.474863	0.408	0.269	1	HEC
1147	Ifrd1	0.0456587	0.504171	0.615	0.442	1	HEC
1148	Usp19	0.0459336	0.792594	0.577	0.442	1	HEC
1149	Gtf3c4	0.0460679	-0.807203	0.323	0.202	1	HEC
1150	Irf2bp2	0.0460726	0.317651	0.708	0.548	1	HEC
1151	Pip5k1a	0.046132	0.734486	0.615	0.51	1	HEC
1152	Hdgfl3	0.0461723	0.466945	0.346	0.212	1	HEC
1153	Nek4	0.0462694	0.993169	0.185	0.096	1	HEC
1154	Itga6	0.0463311	0.570613	0.754	0.606	1	HEC
1155	Tcf4	0.0464091	0.461471	0.823	0.702	1	HEC
1156	Zfp653	0.046441	0.269053	0.138	0.058	1	HEC
1157	Mapre2	0.0466137	1.02604	0.323	0.202	1	HEC
1158	Mapk14	0.0466373	-0.67133	0.531	0.385	1	HEC
1159	Tom1l2	0.0466591	1.09237	0.123	0.048	1	HEC
1160	Kmt2c	0.0467656	0.667963	0.538	0.433	1	HEC
1161	Slc41a1	0.0468871	0.878886	0.277	0.163	1	HEC
1162	Sec61a2	0.0470826	0.281951	0.4	0.26	1	HEC
1163	Hist1h4i	0.0471269	-0.780631	0.162	0.269	1	HEC
1164	Mycbp2	0.0471983	0.257371	0.754	0.577	1	HEC
1165	Alms1	0.0472134	1.64296	0.269	0.163	1	HEC
1166	Cnpy3	0.0472528	1.27496	0.469	0.317	1	HEC
1167	Arid1b	0.047283	0.676784	0.454	0.317	1	HEC
1168	Usp53	0.0474628	0.535145	0.338	0.212	1	HEC
1169	Tsc2	0.0475075	0.661205	0.308	0.192	1	HEC
1170	Tmem265	0.0475193	0.823592	0.177	0.087	1	HEC
1171	Gpn1	0.0475439	0.570371	0.469	0.337	1	HEC
1172	Batf3	0.0478118	0.683501	0.108	0.038	1	HEC
1173	Trim37	0.0478758	0.400674	0.392	0.26	1	HEC
1174	B230219D22Rik	0.0478983	0.403657	0.9	0.808	1	HEC
1175	Cog2	0.0480269	0.765919	0.231	0.135	1	HEC
1176	Eed	0.0481401	0.345648	0.438	0.317	1	HEC
1177	Eif3c	0.0481827	0.269825	0.954	0.913	1	HEC
1178	Pdzd2	0.0481971	-0.355057	0.169	0.077	1	HEC
1179	Cdc14a	0.0482087	0.688687	0.285	0.173	1	HEC
1180	Spin4	0.0482087	1.15291	0.285	0.173	1	HEC
1181	Ppox	0.0482529	0.629707	0.177	0.087	1	HEC
1182	Zfp219	0.0482771	0.569226	0.192	0.096	1	HEC
1183	Rnpepl1	0.0483783	0.337396	0.3	0.173	1	HEC
1184	Carf	0.0484156	0.556103	0.123	0.048	1	HEC
1185	Crat	0.0485061	0.500766	0.138	0.058	1	HEC
1186	Rcbtb1	0.0486193	0.821353	0.4	0.288	1	HEC
1187	Fam3a	0.0486232	-1.9912	0.1	0.183	1	HEC
1188	Tab2	0.0486866	0.290771	0.823	0.673	1	HEC
1189	Sub1	0.0488724	0.258041	0.969	0.962	1	HEC
1190	Hist1h2ae	0.0489105	-3.38141	0.262	0.356	1	HEC
1191	Wdr12	0.0489759	0.683828	0.6	0.452	1	HEC
1192	Snu13	0.0490297	-0.46941	0.908	0.923	1	HEC
1193	Slc25a30	0.0491165	0.763507	0.292	0.183	1	HEC
1194	Gm49700	0.0492147	0.28932	0.254	0.144	1	HEC
1195	Foxo3	0.0492195	0.437526	0.231	0.125	1	HEC
1196	Wdr47	0.0492502	-0.922351	0.046	0.115	1	HEC
1197	Urb1	0.0493535	0.669251	0.138	0.058	1	HEC
1198	Ccdc82	0.0494193	0.404877	0.315	0.192	1	HEC
1199	Uspl1	0.0494541	0.279189	0.415	0.279	1	HEC
1200	Arl14ep	0.0495333	0.815914	0.254	0.144	1	HEC
1201	Oaf	0.0496749	0.501693	0.308	0.192	1	HEC
1202	Fosl2	0.0497101	0.497426	0.285	0.173	1	HEC
1203	Cep192	0.0497384	0.349958	0.362	0.231	1	HEC
1204	Baz1b	0.0498026	0.25158	0.815	0.721	1	HEC
1205	Gpatch1	0.0498536	1.05673	0.254	0.144	1	HEC
1206	Tmbim1	0.0499828	0.663648	0.423	0.269	1	HEC
1207	Ift74	0.0499893	0.433642	0.538	0.385	1	HEC
1208	Vps13b	0.0500042	0.266362	0.323	0.202	1	HEC
1209	Trp53i13	0.050065	0.354933	0.246	0.144	1	HEC
1210	Nipsnap2	0.0502884	0.569277	0.385	0.26	1	HEC
1211	Wdr18	0.0503978	0.313839	0.662	0.51	1	HEC
1212	Lsm11	0.0504566	0.35119	0.323	0.192	1	HEC
1213	Heatr5a	0.0508944	0.817414	0.308	0.202	1	HEC
1214	Setd5	0.0509175	0.309033	0.8	0.673	1	HEC
1215	Rars2	0.0510146	1.24351	0.308	0.192	1	HEC
1216	Serp1	0.0510339	0.399826	0.785	0.692	1	HEC
1217	B230354K17Rik	0.0512339	1.0806	0.292	0.183	1	HEC
1218	Xpo4	0.0512732	1.03819	0.5	0.356	1	HEC
1219	Nol4l	0.0512829	0.979522	0.415	0.269	1	HEC
1220	Snx18	0.0512845	0.385674	0.338	0.212	1	HEC
1221	Dock2	0.0513511	0.853508	0.185	0.096	1	HEC
1222	Fdft1	0.0513675	0.34641	0.423	0.288	1	HEC
1223	Rpl22l1	0.0513788	-0.264636	0.969	0.981	1	HEC
1224	Foxj3	0.0514163	1.0256	0.3	0.192	1	HEC
1225	Dtd1	0.0514268	0.386979	0.4	0.269	1	HEC
1226	C330007P06Rik	0.0516928	0.725476	0.408	0.279	1	HEC
1227	Elp5	0.0517322	0.686309	0.5	0.404	1	HEC
1228	Tpm3-rs7	0.0519357	0.701184	0.231	0.125	1	HEC
1229	Pank1	0.0520259	0.870241	0.231	0.135	1	HEC
1230	Zfp146	0.0520471	0.95527	0.246	0.144	1	HEC
1231	Pcna	0.0520687	0.783568	0.869	0.712	1	HEC
1232	Ap3b1	0.0521186	0.266861	0.577	0.413	1	HEC
1233	Slc27a1	0.0522363	0.523834	0.108	0.038	1	HEC
1234	Numbl	0.0522363	0.968176	0.108	0.038	1	HEC
1235	Tuba1b	0.0522922	0.28625	0.969	0.904	1	HEC
1236	Ap1b1	0.0525215	0.731518	0.377	0.26	1	HEC
1237	Clip3	0.0525372	0.939308	0.208	0.115	1	HEC
1238	Dancr	0.0526123	0.286078	0.515	0.375	1	HEC
1239	Wdr1	0.0526419	0.478952	0.738	0.635	1	HEC
1240	Celf2	0.0527584	0.366433	0.446	0.346	1	HEC
1241	Fhl3	0.0530884	0.917837	0.192	0.096	1	HEC
1242	Rexo1	0.0530888	0.982963	0.546	0.423	1	HEC
1243	Pym1	0.0531079	0.729041	0.346	0.221	1	HEC
1244	Itpr1	0.0532826	0.493565	0.5	0.365	1	HEC
1245	Rab13	0.0533065	-0.846101	0.569	0.625	1	HEC
1246	Ehmt1	0.0535488	0.302214	0.731	0.625	1	HEC
1247	Pip4k2b	0.0536327	0.558366	0.315	0.202	1	HEC
[truncated: 13,357 more rows]
