# Supplementary material for: Autophagy regulates the maturation of hematopoietic precursors in the embryo
Source: Nat Commun. 2024 Mar 15;15:2255. doi: 10.1038/s41467-024-46453-y (PMC10943005; doi:10.1038/s41467-024-46453-y)
Supplement: Supplementary file 5 — Supplementary Data 2 [file 41467_2024_46453_MOESM5_ESM.xlsx]

## Sheet: S.data_2-1
Supplemental Data 2-1 :Gene ontology biological processes(GOBP) enrichment analysis list of HEC. (Related to Figure 7g)
	GS follow link to MSigDB	SAMPLE	SIZE	ES	NES	NOM p-val	FDR q-val	FWER p-val	RANK AT MAX	LEADING EDGE
1	gobp dosage compensation	Ctr	18	-0.57	-2.11	0	0.577	0.461	250	tags=17%, list=4%, signal=17%
2	gobp virion assembly	Ctr	16	-0.54	-1.91	0.008	1	0.971	1270	tags=50%, list=22%, signal=64%
3	gobp cellular response to interleukin 1	Ctr	24	-0.46	-1.83	0.009	1	1	149	tags=21%, list=3%, signal=21%
4	gobp cytoskeleton dependent cytokinesis	Ctr	50	-0.36	-1.82	0.008	1	1	1222	tags=38%, list=21%, signal=48%
5	gobp mitotic cytokinesis	Ctr	44	-0.38	-1.79	0.008	1	1	1153	tags=39%, list=20%, signal=48%
6	gobp negative regulation of protein containing complex disassembly	Ctr	27	-0.42	-1.74	0.016	1	1	1126	tags=41%, list=19%, signal=50%
7	gobp mitotic spindle assembly	Ctr	30	-0.4	-1.74	0.01	1	1	1249	tags=43%, list=22%, signal=55%
8	gobp lipid oxidation	Ctr	44	-0.36	-1.73	0.008	1	1	1772	tags=59%, list=31%, signal=85%
9	gobp regulation of myelination	Ctr	15	-0.5	-1.71	0.032	1	1	529	tags=40%, list=9%, signal=44%
10	gobp cytokinesis	Ctr	75	-0.31	-1.69	0.012	1	1	1249	tags=35%, list=22%, signal=44%
11	gobp autophagosome maturation	Ctr	30	-0.39	-1.66	0.02	1	1	1336	tags=40%, list=23%, signal=52%
12	gobp positive regulation of ubiquitin protein transferase activity	Ctr	18	-0.43	-1.62	0.035	1	1	1333	tags=56%, list=23%, signal=72%
13	gobp regulation of t cell mediated immunity	Ctr	17	-0.44	-1.59	0.054	1	1	695	tags=35%, list=12%, signal=40%
14	gobp fatty acid beta oxidation	Ctr	33	-0.36	-1.59	0.031	1	1	1772	tags=61%, list=31%, signal=87%
15	gobp response to axon injury	Ctr	25	-0.38	-1.58	0.038	1	1	1513	tags=52%, list=26%, signal=70%
16	gobp protein localization to microtubule organizing center	Ctr	21	-0.4	-1.57	0.061	1	1	385	tags=24%, list=7%, signal=25%
17	gobp peroxisome organization	Ctr	18	-0.42	-1.56	0.065	1	1	1035	tags=50%, list=18%, signal=61%
18	gobp fatty acid transport	Ctr	29	-0.37	-1.55	0.048	1	1	995	tags=38%, list=17%, signal=46%
19	gobp mitochondrial fission	Ctr	19	-0.42	-1.55	0.065	1	1	843	tags=37%, list=15%, signal=43%
20	gobp regulation of ubiquitin protein transferase activity	Ctr	27	-0.37	-1.52	0.039	1	1	1143	tags=48%, list=20%, signal=60%
21	gobp spindle localization	Ctr	23	-0.38	-1.51	0.068	1	1	795	tags=30%, list=14%, signal=35%
22	gobp microtubule cytoskeleton organization involved in mitosis	Ctr	72	-0.28	-1.51	0.031	1	1	817	tags=24%, list=14%, signal=27%
23	gobp response to vitamin	Ctr	24	-0.38	-1.5	0.062	1	1	240	tags=21%, list=4%, signal=22%
24	gobp long chain fatty acid metabolic process	Ctr	30	-0.35	-1.5	0.064	1	1	1213	tags=40%, list=21%, signal=50%
25	gobp dna modification	Ctr	48	-0.31	-1.5	0.044	1	1	676	tags=27%, list=12%, signal=30%
26	gobp response to interleukin 1	Ctr	36	-0.33	-1.5	0.035	1	1	149	tags=14%, list=3%, signal=14%
27	gobp regulation of cilium assembly	Ctr	40	-0.32	-1.49	0.065	1	1	1543	tags=48%, list=27%, signal=64%
28	gobp non motile cilium assembly	Ctr	27	-0.37	-1.49	0.066	1	1	1542	tags=44%, list=27%, signal=60%
29	gobp protein localization to cilium	Ctr	20	-0.4	-1.49	0.066	1	1	1481	tags=50%, list=26%, signal=67%
30	gobp collagen fibril organization	Ctr	19	-0.4	-1.48	0.093	1	1	804	tags=32%, list=14%, signal=37%
31	gobp synaptic vesicle exocytosis	Ctr	24	-0.37	-1.47	0.08	1	1	1616	tags=63%, list=28%, signal=86%
32	gobp mitochondrial translation	Ctr	69	-0.28	-1.47	0.04	1	1	2364	tags=67%, list=41%, signal=111%
33	gobp establishment of protein localization to mitochondrial membrane	Ctr	15	-0.41	-1.46	0.072	1	1	1665	tags=60%, list=29%, signal=84%
34	gobp dna methylation or demethylation	Ctr	38	-0.31	-1.46	0.066	1	1	676	tags=26%, list=12%, signal=30%
35	gobp face development	Ctr	23	-0.38	-1.45	0.071	1	1	1133	tags=39%, list=20%, signal=48%
36	gobp lung epithelium development	Ctr	15	-0.41	-1.45	0.072	1	1	619	tags=27%, list=11%, signal=30%
37	gobp bone development	Ctr	73	-0.27	-1.44	0.045	1	1	622	tags=19%, list=11%, signal=21%
38	gobp regulation of mitochondrial gene expression	Ctr	15	-0.41	-1.44	0.09	1	1	1678	tags=53%, list=29%, signal=75%
39	gobp positive regulation of dna binding	Ctr	17	-0.41	-1.44	0.108	1	1	1019	tags=35%, list=18%, signal=43%
40	gobp cilium organization	Ctr	141	-0.23	-1.44	0.037	1	1	1543	tags=38%, list=27%, signal=51%
41	gobp proton transmembrane transport	Ctr	39	-0.31	-1.43	0.069	1	1	2465	tags=72%, list=43%, signal=124%
42	gobp positive regulation of fat cell differentiation	Ctr	18	-0.39	-1.42	0.105	1	1	1100	tags=39%, list=19%, signal=48%
43	gobp mitotic g2 dna damage checkpoint signaling	Ctr	18	-0.39	-1.41	0.118	1	1	944	tags=39%, list=16%, signal=46%
44	gobp establishment of mitotic spindle localization	Ctr	16	-0.4	-1.41	0.106	1	1	795	tags=31%, list=14%, signal=36%
45	gobp microtubule depolymerization	Ctr	18	-0.38	-1.4	0.101	1	1	1126	tags=39%, list=19%, signal=48%
46	gobp p38mapk cascade	Ctr	22	-0.36	-1.39	0.092	1	1	466	tags=27%, list=8%, signal=30%
47	gobp regulation of protein depolymerization	Ctr	31	-0.32	-1.39	0.099	1	1	1126	tags=35%, list=19%, signal=44%
48	gobp anaphase promoting complex dependent catabolic process	Ctr	17	-0.39	-1.39	0.118	1	1	1108	tags=41%, list=19%, signal=51%
49	gobp positive regulation of lymphocyte differentiation	Ctr	43	-0.29	-1.39	0.067	1	1	709	tags=28%, list=12%, signal=32%
50	gobp spindle assembly	Ctr	58	-0.27	-1.38	0.083	1	1	1677	tags=41%, list=29%, signal=58%
51	gobp nucleic acid phosphodiester bond hydrolysis	Ctr	106	-0.24	-1.38	0.08	1	1	796	tags=25%, list=14%, signal=28%
52	gobp ribosome assembly	Ctr	21	-0.36	-1.38	0.108	1	1	1482	tags=52%, list=26%, signal=70%
53	gobp mitochondrial gene expression	Ctr	84	-0.25	-1.38	0.065	1	1	2364	tags=61%, list=41%, signal=101%
54	gobp demethylation	Ctr	27	-0.34	-1.38	0.115	1	1	615	tags=30%, list=11%, signal=33%
55	gobp protein containing complex disassembly	Ctr	101	-0.24	-1.38	0.047	1	1	1153	tags=27%, list=20%, signal=33%
56	gobp isoprenoid metabolic process	Ctr	31	-0.32	-1.38	0.117	1	1	592	tags=26%, list=10%, signal=29%
57	gobp neuron projection regeneration	Ctr	18	-0.38	-1.37	0.123	1	1	1513	tags=50%, list=26%, signal=67%
58	gobp cytoplasmic translation	Ctr	37	-0.3	-1.37	0.102	1	1	2284	tags=65%, list=39%, signal=106%
59	gobp regulation of lymphocyte mediated immunity	Ctr	41	-0.29	-1.37	0.098	1	1	249	tags=15%, list=4%, signal=15%
60	gobp interleukin 12 production	Ctr	15	-0.4	-1.37	0.111	1	1	102	tags=20%, list=2%, signal=20%
61	gobp homophilic cell adhesion via plasma membrane adhesion molecules	Ctr	22	-0.35	-1.36	0.13	1	1	1470	tags=45%, list=25%, signal=61%
62	gobp cardiocyte differentiation	Ctr	42	-0.29	-1.36	0.098	1	1	606	tags=21%, list=10%, signal=24%
63	gobp regulation of epithelial cell apoptotic process	Ctr	40	-0.3	-1.36	0.114	1	1	1027	tags=30%, list=18%, signal=36%
64	gobp cellular component disassembly	Ctr	201	-0.2	-1.36	0.023	1	1	1027	tags=23%, list=18%, signal=27%
65	gobp regulation of transcription regulatory region dna binding	Ctr	20	-0.36	-1.35	0.161	1	1	1021	tags=35%, list=18%, signal=42%
66	gobp regulation of sprouting angiogenesis	Ctr	15	-0.4	-1.35	0.152	1	1	290	tags=20%, list=5%, signal=21%
67	gobp protein insertion into membrane	Ctr	21	-0.35	-1.35	0.148	1	1	2355	tags=76%, list=41%, signal=128%
68	gobp protein depolymerization	Ctr	39	-0.3	-1.35	0.125	1	1	1126	tags=33%, list=19%, signal=41%
69	gobp regulation of fat cell differentiation	Ctr	42	-0.28	-1.35	0.117	1	1	1248	tags=36%, list=22%, signal=45%
70	gobp endothelial cell apoptotic process	Ctr	21	-0.36	-1.35	0.12	1	1	1005	tags=33%, list=17%, signal=40%
71	gobp epigenetic regulation of gene expression	Ctr	76	-0.25	-1.35	0.095	1	1	512	tags=11%, list=9%, signal=11%
72	gobp embryonic heart tube development	Ctr	25	-0.33	-1.35	0.151	1	1	1371	tags=40%, list=24%, signal=52%
73	gobp lipid modification	Ctr	79	-0.25	-1.34	0.092	1	1	1205	tags=35%, list=21%, signal=44%
74	gobp vesicle localization	Ctr	94	-0.24	-1.34	0.079	1	1	1552	tags=37%, list=27%, signal=50%
75	gobp regulation of protein containing complex disassembly	Ctr	48	-0.27	-1.33	0.112	1	1	1225	tags=33%, list=21%, signal=42%
76	gobp glycosyl compound catabolic process	Ctr	15	-0.39	-1.33	0.142	1	1	434	tags=27%, list=7%, signal=29%
77	gobp regulation of microtubule cytoskeleton organization	Ctr	63	-0.26	-1.33	0.096	1	1	838	tags=22%, list=14%, signal=26%
78	gobp vitamin metabolic process	Ctr	38	-0.3	-1.32	0.129	1	1	1591	tags=47%, list=27%, signal=65%
79	gobp mismatch repair	Ctr	16	-0.37	-1.32	0.158	1	1	840	tags=31%, list=15%, signal=36%
80	gobp interleukin 1 production	Ctr	23	-0.34	-1.32	0.139	1	1	1033	tags=39%, list=18%, signal=47%
81	gobp neurotransmitter secretion	Ctr	35	-0.3	-1.32	0.142	1	1	1303	tags=46%, list=23%, signal=59%
82	gobp negative regulation of epithelial cell apoptotic process	Ctr	20	-0.35	-1.32	0.136	1	1	1008	tags=35%, list=17%, signal=42%
83	gobp bone morphogenesis	Ctr	30	-0.31	-1.32	0.149	1	1	411	tags=20%, list=7%, signal=21%
84	gobp endocytic recycling	Ctr	37	-0.29	-1.32	0.131	1	1	1053	tags=32%, list=18%, signal=39%
85	gobp vesicle budding from membrane	Ctr	38	-0.29	-1.32	0.136	1	1	1184	tags=34%, list=20%, signal=43%
86	gobp regulation of release of cytochrome c from mitochondria	Ctr	22	-0.34	-1.31	0.161	1	1	1027	tags=36%, list=18%, signal=44%
87	gobp nucleotide sugar metabolic process	Ctr	19	-0.35	-1.31	0.17	1	1	635	tags=32%, list=11%, signal=35%
88	gobp regulation of microtubule based process	Ctr	90	-0.23	-1.31	0.095	1	1	838	tags=20%, list=14%, signal=23%
89	gobp columnar cuboidal epithelial cell development	Ctr	16	-0.37	-1.3	0.179	1	1	309	tags=25%, list=5%, signal=26%
90	gobp scf dependent proteasomal ubiquitin dependent protein catabolic process	Ctr	18	-0.36	-1.3	0.148	1	1	142	tags=17%, list=2%, signal=17%
91	gobp regulation of immunoglobulin production	Ctr	21	-0.34	-1.3	0.19	1	1	137	tags=14%, list=2%, signal=15%
92	gobp regulation of dna templated transcription in response to stress	Ctr	27	-0.31	-1.29	0.172	1	1	1008	tags=30%, list=17%, signal=36%
93	gobp kidney epithelium development	Ctr	46	-0.27	-1.29	0.134	1	1	1488	tags=39%, list=26%, signal=52%
94	gobp long chain fatty acid transport	Ctr	19	-0.34	-1.29	0.166	1	1	995	tags=37%, list=17%, signal=44%
95	gobp mitotic cell cycle checkpoint signaling	Ctr	76	-0.23	-1.28	0.11	1	1	866	tags=28%, list=15%, signal=32%
96	gobp negative regulation of chromosome organization	Ctr	47	-0.26	-1.28	0.133	1	1	667	tags=26%, list=12%, signal=29%
97	gobp central nervous system neuron development	Ctr	23	-0.32	-1.28	0.16	1	1	188	tags=17%, list=3%, signal=18%
98	gobp cd4 positive alpha beta t cell differentiation	Ctr	25	-0.32	-1.28	0.184	1	1	695	tags=32%, list=12%, signal=36%
99	gobp apoptotic mitochondrial changes	Ctr	41	-0.28	-1.28	0.173	1	1	1416	tags=41%, list=24%, signal=55%
100	gobp mitotic spindle organization	Ctr	60	-0.25	-1.28	0.144	1	1	1249	tags=30%, list=22%, signal=38%
101	gobp negative regulation of myeloid cell differentiation	Ctr	31	-0.29	-1.27	0.163	1	1	509	tags=26%, list=9%, signal=28%
102	gobp fatty acid catabolic process	Ctr	43	-0.27	-1.27	0.151	1	1	962	tags=33%, list=17%, signal=39%
103	gobp alpha beta t cell differentiation	Ctr	34	-0.29	-1.27	0.157	1	1	938	tags=32%, list=16%, signal=38%
104	gobp establishment of organelle localization	Ctr	178	-0.2	-1.27	0.086	1	1	1021	tags=23%, list=18%, signal=27%
105	gobp positive regulation of protein modification by small protein conjugation or removal	Ctr	70	-0.24	-1.27	0.135	1	1	1382	tags=36%, list=24%, signal=46%
106	gobp negative regulation of organelle organization	Ctr	158	-0.2	-1.27	0.107	1	1	1334	tags=31%, list=23%, signal=39%
107	gobp monocarboxylic acid catabolic process	Ctr	47	-0.26	-1.27	0.15	1	1	962	tags=32%, list=17%, signal=38%
108	gobp skeletal system morphogenesis	Ctr	72	-0.23	-1.26	0.162	1	1	1037	tags=28%, list=18%, signal=33%
109	gobp t cell mediated immunity	Ctr	22	-0.33	-1.26	0.164	1	1	695	tags=27%, list=12%, signal=31%
110	gobp response to nutrient	Ctr	43	-0.26	-1.26	0.174	1	1	806	tags=23%, list=14%, signal=27%
111	gobp cellular ketone metabolic process	Ctr	61	-0.24	-1.26	0.123	1	1	887	tags=25%, list=15%, signal=29%
112	gobp quinone metabolic process	Ctr	15	-0.37	-1.26	0.223	1	1	824	tags=33%, list=14%, signal=39%
113	gobp cellular response to virus	Ctr	32	-0.29	-1.25	0.192	1	1	1084	tags=31%, list=19%, signal=38%
114	gobp regulation of neurotransmitter levels	Ctr	44	-0.26	-1.25	0.168	1	1	1303	tags=41%, list=23%, signal=52%
115	gobp cellular response to mechanical stimulus	Ctr	27	-0.3	-1.24	0.204	1	1	1652	tags=44%, list=29%, signal=62%
116	gobp organ growth	Ctr	47	-0.26	-1.24	0.17	1	1	319	tags=15%, list=6%, signal=16%
117	gobp embryo implantation	Ctr	18	-0.34	-1.24	0.205	1	1	386	tags=22%, list=7%, signal=24%
118	gobp regulation of cytokinesis	Ctr	37	-0.27	-1.24	0.179	1	1	1616	tags=46%, list=28%, signal=63%
119	gobp blastocyst formation	Ctr	16	-0.34	-1.24	0.216	1	1	1418	tags=50%, list=25%, signal=66%
120	gobp specification of symmetry	Ctr	40	-0.27	-1.24	0.183	1	1	1605	tags=43%, list=28%, signal=58%
121	gobp response to interferon gamma	Ctr	33	-0.28	-1.24	0.189	1	1	1557	tags=42%, list=27%, signal=58%
122	gobp metaphase plate congression	Ctr	37	-0.27	-1.23	0.186	1	1	1184	tags=32%, list=20%, signal=41%
123	gobp cell cell adhesion via plasma membrane adhesion molecules	Ctr	41	-0.27	-1.23	0.212	1	1	283	tags=17%, list=5%, signal=18%
124	gobp telencephalon development	Ctr	71	-0.23	-1.22	0.17	1	1	431	tags=15%, list=7%, signal=17%
125	gobp response to ischemia	Ctr	22	-0.31	-1.22	0.206	1	1	894	tags=36%, list=15%, signal=43%
126	gobp cell division	Ctr	285	-0.18	-1.22	0.098	1	1	1174	tags=24%, list=20%, signal=29%
127	gobp mesonephros development	Ctr	28	-0.29	-1.22	0.222	1	1	1278	tags=36%, list=22%, signal=46%
128	gobp response to tumor necrosis factor	Ctr	80	-0.22	-1.22	0.173	1	1	1084	tags=28%, list=19%, signal=33%
129	gobp regulation of fatty acid metabolic process	Ctr	29	-0.29	-1.22	0.204	1	1	887	tags=28%, list=15%, signal=32%
130	gobp regulation of membrane lipid distribution	Ctr	18	-0.34	-1.22	0.246	1	1	404	tags=22%, list=7%, signal=24%
131	gobp odontogenesis	Ctr	32	-0.28	-1.22	0.202	1	1	1141	tags=31%, list=20%, signal=39%
132	gobp mitochondrial fusion	Ctr	19	-0.33	-1.22	0.199	1	1	1027	tags=37%, list=18%, signal=45%
133	gobp response to cytokine	Ctr	269	-0.18	-1.21	0.098	1	1	1061	tags=22%, list=18%, signal=26%
134	gobp macroautophagy	Ctr	145	-0.2	-1.21	0.171	1	1	1270	tags=28%, list=22%, signal=35%
135	gobp negative regulation of molecular function	Ctr	366	-0.17	-1.21	0.101	1	1	866	tags=18%, list=15%, signal=20%
136	gobp regulation of actin filament bundle assembly	Ctr	48	-0.25	-1.21	0.2	1	1	1085	tags=29%, list=19%, signal=36%
137	gobp protein localization to cytoskeleton	Ctr	34	-0.27	-1.21	0.215	1	1	964	tags=26%, list=17%, signal=32%
138	gobp phosphatidylinositol phosphate biosynthetic process	Ctr	39	-0.26	-1.2	0.211	1	1	845	tags=31%, list=15%, signal=36%
139	gobp regulation of microtubule polymerization or depolymerization	Ctr	37	-0.27	-1.2	0.218	1	1	838	tags=24%, list=14%, signal=28%
140	gobp regulation of exocytosis	Ctr	54	-0.24	-1.2	0.208	1	1	1488	tags=39%, list=26%, signal=52%
141	gobp negative regulation of supramolecular fiber organization	Ctr	62	-0.23	-1.2	0.209	1	1	838	tags=19%, list=14%, signal=22%
142	gobp negative regulation of catalytic activity	Ctr	250	-0.18	-1.2	0.109	1	1	866	tags=19%, list=15%, signal=22%
143	gobp negative regulation of cell cycle g2 m phase transition	Ctr	34	-0.27	-1.2	0.235	1	1	944	tags=32%, list=16%, signal=38%
144	gobp sister chromatid segregation	Ctr	119	-0.2	-1.2	0.178	1	1	1174	tags=28%, list=20%, signal=34%
145	gobp base excision repair	Ctr	23	-0.31	-1.19	0.219	1	1	782	tags=30%, list=14%, signal=35%
146	gobp negative regulation of cold induced thermogenesis	Ctr	18	-0.32	-1.19	0.254	1	1	861	tags=33%, list=15%, signal=39%
147	gobp positive regulation of hemopoiesis	Ctr	59	-0.24	-1.19	0.221	1	1	709	tags=22%, list=12%, signal=25%
148	gobp terpenoid metabolic process	Ctr	19	-0.32	-1.19	0.258	1	1	867	tags=32%, list=15%, signal=37%
149	gobp organelle assembly	Ctr	358	-0.17	-1.19	0.128	1	1	1592	tags=34%, list=28%, signal=44%
150	gobp skeletal system development	Ctr	152	-0.19	-1.19	0.168	1	1	1172	tags=26%, list=20%, signal=32%
151	gobp organic acid catabolic process	Ctr	85	-0.21	-1.19	0.204	1	1	1022	tags=29%, list=18%, signal=35%
152	gobp protein k11 linked ubiquitination	Ctr	19	-0.32	-1.18	0.248	1	1	1221	tags=37%, list=21%, signal=47%
153	gobp cellular biogenic amine metabolic process	Ctr	16	-0.34	-1.18	0.259	1	1	249	tags=19%, list=4%, signal=20%
154	gobp regulation of protein modification by small protein conjugation or removal	Ctr	117	-0.2	-1.18	0.172	1	1	1382	tags=32%, list=24%, signal=42%
155	gobp response to epidermal growth factor	Ctr	27	-0.29	-1.18	0.254	1	1	412	tags=19%, list=7%, signal=20%
156	gobp nuclear membrane organization	Ctr	22	-0.31	-1.18	0.257	1	1	1639	tags=41%, list=28%, signal=57%
157	gobp ensheathment of neurons	Ctr	52	-0.24	-1.18	0.228	1	1	1049	tags=33%, list=18%, signal=40%
158	gobp regulation of epidermis development	Ctr	22	-0.31	-1.18	0.232	1	1	560	tags=23%, list=10%, signal=25%
159	gobp fatty acid metabolic process	Ctr	123	-0.2	-1.18	0.193	1	1	995	tags=24%, list=17%, signal=28%
160	gobp response to wounding	Ctr	178	-0.18	-1.18	0.161	1	1	1065	tags=22%, list=18%, signal=26%
161	gobp hippocampus development	Ctr	18	-0.32	-1.18	0.261	1	1	431	tags=17%, list=7%, signal=18%
162	gobp nuclear chromosome segregation	Ctr	146	-0.19	-1.17	0.18	1	1	1184	tags=28%, list=20%, signal=34%
163	gobp regulation of nitric oxide synthase activity	Ctr	16	-0.33	-1.17	0.244	1	1	575	tags=25%, list=10%, signal=28%
164	gobp interleukin 2 production	Ctr	17	-0.32	-1.17	0.26	1	1	786	tags=29%, list=14%, signal=34%
165	gobp keratinocyte proliferation	Ctr	17	-0.33	-1.17	0.271	1	1	236	tags=18%, list=4%, signal=18%
166	gobp regulation of nucleotide excision repair	Ctr	16	-0.34	-1.17	0.281	1	1	898	tags=31%, list=16%, signal=37%
167	gobp microtubule cytoskeleton organization	Ctr	241	-0.17	-1.17	0.168	1	1	1277	tags=26%, list=22%, signal=32%
168	gobp response to mechanical stimulus	Ctr	66	-0.23	-1.17	0.232	1	1	1007	tags=26%, list=17%, signal=31%
169	gobp icosanoid metabolic process	Ctr	23	-0.29	-1.17	0.246	1	1	1169	tags=35%, list=20%, signal=43%
170	gobp rrna transcription	Ctr	16	-0.33	-1.17	0.261	1	1	796	tags=31%, list=14%, signal=36%
171	gobp t cell receptor signaling pathway	Ctr	42	-0.25	-1.17	0.256	1	1	1101	tags=26%, list=19%, signal=32%
172	gobp unsaturated fatty acid biosynthetic process	Ctr	18	-0.32	-1.16	0.259	1	1	1169	tags=39%, list=20%, signal=49%
173	gobp retrograde transport endosome to golgi	Ctr	42	-0.25	-1.16	0.271	1	1	654	tags=21%, list=11%, signal=24%
174	gobp positive regulation of transcription elongation by rna polymerase ii	Ctr	25	-0.28	-1.16	0.264	1	1	1013	tags=28%, list=18%, signal=34%
175	gobp cardiac muscle cell differentiation	Ctr	33	-0.27	-1.16	0.271	1	1	606	tags=21%, list=10%, signal=24%
176	gobp positive regulation of mitotic nuclear division	Ctr	18	-0.31	-1.16	0.297	1	1	26	tags=11%, list=0%, signal=11%
177	gobp heart development	Ctr	194	-0.18	-1.16	0.21	1	1	429	tags=12%, list=7%, signal=13%
178	gobp t cell selection	Ctr	15	-0.34	-1.16	0.268	1	1	419	tags=27%, list=7%, signal=29%
179	gobp negative regulation of cytoskeleton organization	Ctr	63	-0.22	-1.16	0.251	1	1	395	tags=13%, list=7%, signal=13%
180	gobp regulation of myoblast differentiation	Ctr	27	-0.28	-1.16	0.277	1	1	1010	tags=30%, list=17%, signal=36%
181	gobp circulatory system development	Ctr	375	-0.16	-1.15	0.154	1	1	1241	tags=25%, list=21%, signal=29%
182	gobp chromosome segregation	Ctr	172	-0.18	-1.15	0.205	1	1	1184	tags=27%, list=20%, signal=33%
183	gobp endochondral bone morphogenesis	Ctr	22	-0.29	-1.15	0.271	1	1	319	tags=18%, list=6%, signal=19%
184	gobp mitotic dna integrity checkpoint signaling	Ctr	40	-0.25	-1.15	0.274	1	1	944	tags=30%, list=16%, signal=36%
185	gobp cell cycle g2 m phase transition	Ctr	70	-0.21	-1.15	0.232	1	1	857	tags=23%, list=15%, signal=27%
186	gobp aortic valve morphogenesis	Ctr	16	-0.33	-1.15	0.288	1	1	1358	tags=44%, list=23%, signal=57%
187	gobp negative regulation of actin filament polymerization	Ctr	15	-0.33	-1.15	0.291	1	1	1064	tags=33%, list=18%, signal=41%
188	gobp negative regulation of metaphase anaphase transition of cell cycle	Ctr	31	-0.27	-1.15	0.268	1	1	667	tags=26%, list=12%, signal=29%
189	gobp nik nf kappab signaling	Ctr	36	-0.25	-1.15	0.3	1	1	695	tags=22%, list=12%, signal=25%
190	gobp vesicle coating	Ctr	17	-0.33	-1.15	0.317	1	1	1699	tags=53%, list=29%, signal=75%
191	gobp cleavage involved in rrna processing	Ctr	16	-0.33	-1.15	0.292	1	1	2145	tags=56%, list=37%, signal=89%
192	gobp mitotic nuclear division	Ctr	161	-0.18	-1.14	0.215	1	1	1175	tags=27%, list=20%, signal=33%
193	gobp regulation of ras protein signal transduction	Ctr	78	-0.21	-1.14	0.235	1	1	386	tags=13%, list=7%, signal=14%
194	gobp positive regulation of lymphocyte mediated immunity	Ctr	30	-0.27	-1.14	0.301	1	1	695	tags=20%, list=12%, signal=23%
195	gobp aerobic respiration	Ctr	76	-0.2	-1.14	0.256	1	1	2915	tags=74%, list=50%, signal=147%
196	gobp vesicle cytoskeletal trafficking	Ctr	30	-0.27	-1.14	0.287	1	1	1272	tags=37%, list=22%, signal=47%
197	gobp nephron epithelium development	Ctr	35	-0.25	-1.14	0.264	1	1	1373	tags=34%, list=24%, signal=45%
198	gobp negative regulation of microtubule polymerization or depolymerization	Ctr	19	-0.31	-1.14	0.291	1	1	754	tags=26%, list=13%, signal=30%
199	gobp negative regulation of cell projection organization	Ctr	59	-0.22	-1.14	0.248	1	1	1433	tags=37%, list=25%, signal=49%
200	gobp renal tubule development	Ctr	29	-0.27	-1.14	0.292	1	1	1098	tags=31%, list=19%, signal=38%
201	gobp regulation of cell cycle g2 m phase transition	Ctr	48	-0.23	-1.14	0.296	1	1	944	tags=27%, list=16%, signal=32%
202	gobp negative regulation of cellular component organization	Ctr	269	-0.16	-1.13	0.205	1	1	1334	tags=29%, list=23%, signal=35%
203	gobp thioester metabolic process	Ctr	43	-0.25	-1.13	0.268	1	1	1213	tags=33%, list=21%, signal=41%
204	gobp negative regulation of smooth muscle cell proliferation	Ctr	16	-0.32	-1.13	0.282	1	1	1080	tags=44%, list=19%, signal=54%
205	gobp amine metabolic process	Ctr	20	-0.3	-1.13	0.316	1	1	249	tags=15%, list=4%, signal=16%
206	gobp regulation of adaptive immune response	Ctr	50	-0.23	-1.13	0.29	1	1	249	tags=12%, list=4%, signal=12%
207	gobp protein destabilization	Ctr	27	-0.27	-1.13	0.319	1	1	843	tags=26%, list=15%, signal=30%
208	gobp regulation of epithelial cell differentiation	Ctr	47	-0.23	-1.13	0.288	1	1	649	tags=19%, list=11%, signal=21%
209	gobp positive regulation of b cell mediated immunity	Ctr	15	-0.32	-1.13	0.308	1	1	137	tags=13%, list=2%, signal=14%
210	gobp unsaturated fatty acid metabolic process	Ctr	27	-0.27	-1.13	0.294	1	1	1169	tags=33%, list=20%, signal=42%
211	gobp arp2 3 complex mediated actin nucleation	Ctr	20	-0.3	-1.13	0.305	1	1	1293	tags=40%, list=22%, signal=51%
212	gobp regulation of cellular ketone metabolic process	Ctr	42	-0.24	-1.13	0.288	1	1	563	tags=19%, list=10%, signal=21%
213	gobp positive regulation of exocytosis	Ctr	17	-0.31	-1.13	0.31	1	1	2189	tags=59%, list=38%, signal=94%
214	gobp response to dopamine	Ctr	18	-0.31	-1.13	0.306	1	1	843	tags=28%, list=15%, signal=32%
215	gobp odontogenesis of dentin containing tooth	Ctr	19	-0.3	-1.12	0.307	1	1	1141	tags=37%, list=20%, signal=46%
216	gobp stem cell development	Ctr	27	-0.27	-1.12	0.3	1	1	411	tags=19%, list=7%, signal=20%
217	gobp regulation of response to wounding	Ctr	50	-0.23	-1.12	0.295	1	1	1033	tags=28%, list=18%, signal=34%
218	gobp axonal transport	Ctr	26	-0.27	-1.12	0.283	1	1	950	tags=27%, list=16%, signal=32%
219	gobp mitochondrial transport	Ctr	84	-0.2	-1.12	0.276	1	1	1736	tags=44%, list=30%, signal=62%
220	gobp pallium development	Ctr	50	-0.22	-1.12	0.3	1	1	1027	tags=24%, list=18%, signal=29%
221	gobp water soluble vitamin metabolic process	Ctr	26	-0.27	-1.12	0.32	1	1	1317	tags=42%, list=23%, signal=55%
222	gobp nucleoside bisphosphate metabolic process	Ctr	54	-0.23	-1.12	0.295	1	1	1378	tags=33%, list=24%, signal=43%
223	gobp actin filament organization	Ctr	164	-0.18	-1.12	0.238	1	1	1085	tags=24%, list=19%, signal=28%
224	gobp amino acid activation	Ctr	18	-0.3	-1.11	0.338	1	1	1275	tags=39%, list=22%, signal=50%
225	gobp regulation of spindle organization	Ctr	18	-0.31	-1.11	0.319	1	1	283	tags=17%, list=5%, signal=17%
226	gobp positive regulation of actin filament bundle assembly	Ctr	29	-0.26	-1.11	0.309	1	1	1085	tags=34%, list=19%, signal=42%
227	gobp endocrine system development	Ctr	32	-0.25	-1.11	0.315	1	1	1133	tags=31%, list=20%, signal=39%
228	gobp negative regulation of actin filament bundle assembly	Ctr	15	-0.32	-1.11	0.319	1	1	208	tags=13%, list=4%, signal=14%
229	gobp microtubule based process	Ctr	316	-0.16	-1.11	0.23	1	1	1811	tags=37%, list=31%, signal=51%
230	gobp neuroinflammatory response	Ctr	17	-0.31	-1.11	0.314	1	1	1021	tags=41%, list=18%, signal=50%
231	gobp pyridine containing compound metabolic process	Ctr	24	-0.27	-1.11	0.317	1	1	457	tags=17%, list=8%, signal=18%
232	gobp neurotransmitter transport	Ctr	41	-0.24	-1.11	0.288	1	1	1303	tags=39%, list=23%, signal=50%
233	gobp positive regulation of binding	Ctr	62	-0.21	-1.11	0.305	1	1	1021	tags=24%, list=18%, signal=29%
234	gobp transforming growth factor beta production	Ctr	19	-0.3	-1.11	0.338	1	1	1033	tags=32%, list=18%, signal=38%
235	gobp cell projection assembly	Ctr	211	-0.17	-1.11	0.282	1	1	1543	tags=35%, list=27%, signal=45%
236	gobp protein demethylation	Ctr	16	-0.31	-1.11	0.338	1	1	1136	tags=38%, list=20%, signal=47%
237	gobp negative regulation of mitotic cell cycle	Ctr	111	-0.19	-1.1	0.299	1	1	866	tags=24%, list=15%, signal=28%
238	gobp phospholipid dephosphorylation	Ctr	18	-0.3	-1.1	0.337	1	1	934	tags=33%, list=16%, signal=40%
239	gobp negative regulation of peptidyl tyrosine phosphorylation	Ctr	21	-0.29	-1.1	0.34	1	1	488	tags=19%, list=8%, signal=21%
240	gobp pigmentation	Ctr	44	-0.23	-1.1	0.328	1	1	1027	tags=27%, list=18%, signal=33%
241	gobp protein polyubiquitination	Ctr	108	-0.19	-1.1	0.298	1	1	1108	tags=25%, list=19%, signal=30%
242	gobp cellular lipid catabolic process	Ctr	90	-0.19	-1.1	0.306	1	1	1244	tags=29%, list=21%, signal=36%
243	gobp negative regulation of epithelial to mesenchymal transition	Ctr	18	-0.3	-1.1	0.341	1	1	581	tags=22%, list=10%, signal=25%
244	gobp glycosyl compound metabolic process	Ctr	26	-0.26	-1.1	0.336	1	1	572	tags=19%, list=10%, signal=21%
245	gobp exocytosis	Ctr	101	-0.19	-1.09	0.3	1	1	1488	tags=36%, list=26%, signal=47%
246	gobp regulation of protein targeting	Ctr	32	-0.25	-1.09	0.338	1	1	412	tags=16%, list=7%, signal=17%
247	gobp protein k63 linked ubiquitination	Ctr	21	-0.28	-1.09	0.333	1	1	1221	tags=38%, list=21%, signal=48%
248	gobp vasodilation	Ctr	15	-0.31	-1.09	0.335	1	1	149	tags=13%, list=3%, signal=14%
249	gobp regulation of alpha beta t cell differentiation	Ctr	18	-0.3	-1.09	0.334	1	1	695	tags=28%, list=12%, signal=31%
250	gobp regulation of mitochondrial membrane permeability	Ctr	20	-0.28	-1.08	0.374	1	1	1736	tags=55%, list=30%, signal=78%
251	gobp supramolecular fiber organization	Ctr	270	-0.16	-1.08	0.279	1	1	1523	tags=30%, list=26%, signal=39%
252	gobp striated muscle tissue development	Ctr	64	-0.21	-1.08	0.33	1	1	606	tags=17%, list=10%, signal=19%
253	gobp response to camp	Ctr	26	-0.27	-1.08	0.371	1	1	1954	tags=50%, list=34%, signal=75%
254	gobp retrograde vesicle mediated transport golgi to endoplasmic reticulum	Ctr	27	-0.26	-1.08	0.345	1	1	612	tags=19%, list=11%, signal=21%
255	gobp cellular pigmentation	Ctr	33	-0.24	-1.08	0.329	1	1	964	tags=27%, list=17%, signal=33%
256	gobp cellular response to corticosteroid stimulus	Ctr	23	-0.28	-1.08	0.324	1	1	605	tags=22%, list=10%, signal=24%
257	gobp epithelial cell apoptotic process	Ctr	52	-0.22	-1.08	0.364	1	1	1047	tags=25%, list=18%, signal=30%
258	gobp organelle localization	Ctr	240	-0.16	-1.08	0.285	1	1	1184	tags=23%, list=20%, signal=28%
259	gobp spindle organization	Ctr	88	-0.19	-1.08	0.31	1	1	355	tags=11%, list=6%, signal=12%
260	gobp regulation of cell cycle checkpoint	Ctr	26	-0.27	-1.07	0.357	1	1	871	tags=27%, list=15%, signal=32%
261	gobp ribosomal small subunit biogenesis	Ctr	40	-0.23	-1.07	0.359	1	1	1891	tags=48%, list=33%, signal=70%
262	gobp external encapsulating structure organization	Ctr	66	-0.2	-1.07	0.351	1	1	804	tags=21%, list=14%, signal=24%
263	gobp negative regulation of mitotic cell cycle phase transition	Ctr	88	-0.19	-1.07	0.333	1	1	866	tags=24%, list=15%, signal=28%
264	gobp regulation of isotype switching	Ctr	15	-0.31	-1.07	0.36	1	1	137	tags=13%, list=2%, signal=14%
265	gobp positive regulation of immunoglobulin production	Ctr	16	-0.3	-1.07	0.366	1	1	137	tags=13%, list=2%, signal=13%
266	gobp organophosphate biosynthetic process	Ctr	251	-0.16	-1.07	0.305	1	1	900	tags=18%, list=16%, signal=20%
267	gobp regulation of protein ubiquitination	Ctr	95	-0.19	-1.07	0.333	1	1	1382	tags=33%, list=24%, signal=42%
268	gobp ubiquitin dependent protein catabolic process via the multivesicular body sorting pathway	Ctr	17	-0.3	-1.07	0.37	1	1	1394	tags=41%, list=24%, signal=54%
269	gobp negative regulation of small molecule metabolic process	Ctr	35	-0.24	-1.07	0.357	1	1	504	tags=17%, list=9%, signal=19%
270	gobp protein modification by small protein conjugation or removal	Ctr	424	-0.15	-1.07	0.292	1	1	1152	tags=23%, list=20%, signal=27%
271	gobp nephron development	Ctr	49	-0.21	-1.07	0.368	1	1	1098	tags=27%, list=19%, signal=32%
272	gobp myoblast differentiation	Ctr	41	-0.23	-1.07	0.396	1	1	1086	tags=27%, list=19%, signal=33%
273	gobp positive regulation of dna templated transcription elongation	Ctr	26	-0.26	-1.07	0.364	1	1	1013	tags=27%, list=18%, signal=32%
274	gobp viral transcription	Ctr	17	-0.29	-1.07	0.365	1	1	1355	tags=35%, list=23%, signal=46%
275	gobp cellular response to interferon gamma	Ctr	31	-0.25	-1.06	0.365	1	1	1557	tags=42%, list=27%, signal=57%
276	gobp cytochrome complex assembly	Ctr	20	-0.28	-1.06	0.376	1	1	1326	tags=40%, list=23%, signal=52%
277	gobp positive regulation of blood vessel endothelial cell migration	Ctr	25	-0.26	-1.06	0.379	1	1	1101	tags=36%, list=19%, signal=44%
278	gobp positive regulation of response to cytokine stimulus	Ctr	26	-0.26	-1.06	0.373	1	1	896	tags=27%, list=15%, signal=32%
279	gobp positive regulation of i kappab kinase nf kappab signaling	Ctr	66	-0.2	-1.06	0.365	1	1	1086	tags=24%, list=19%, signal=30%
280	gobp organelle fission	Ctr	222	-0.16	-1.06	0.331	1	1	1175	tags=26%, list=20%, signal=31%
281	gobp positive regulation of nuclear division	Ctr	22	-0.28	-1.06	0.366	1	1	26	tags=9%, list=0%, signal=9%
282	gobp regulation of erbb signaling pathway	Ctr	28	-0.26	-1.06	0.387	1	1	326	tags=14%, list=6%, signal=15%
283	gobp axon extension	Ctr	40	-0.23	-1.06	0.37	1	1	1523	tags=35%, list=26%, signal=47%
284	gobp synaptic vesicle transport	Ctr	15	-0.31	-1.06	0.393	1	1	950	tags=27%, list=16%, signal=32%
285	gobp antigen receptor mediated signaling pathway	Ctr	53	-0.21	-1.06	0.357	1	1	1101	tags=26%, list=19%, signal=32%
286	gobp pattern specification process	Ctr	122	-0.18	-1.06	0.339	1	1	1431	tags=32%, list=25%, signal=42%
287	gobp mitochondrial membrane organization	Ctr	50	-0.21	-1.06	0.378	1	1	1736	tags=48%, list=30%, signal=68%
288	gobp negative regulation of locomotion	Ctr	116	-0.18	-1.06	0.372	1	1	1479	tags=31%, list=26%, signal=41%
289	gobp regulation of supramolecular fiber organization	Ctr	155	-0.17	-1.06	0.352	1	1	1630	tags=34%, list=28%, signal=46%
290	gobp negative regulation of myeloid leukocyte differentiation	Ctr	17	-0.29	-1.06	0.381	1	1	173	tags=18%, list=3%, signal=18%
291	gobp microtubule polymerization or depolymerization	Ctr	56	-0.21	-1.06	0.354	1	1	1700	tags=38%, list=29%, signal=53%
292	gobp cd4 positive alpha beta t cell activation	Ctr	32	-0.25	-1.06	0.377	1	1	695	tags=25%, list=12%, signal=28%
293	gobp rrna modification	Ctr	18	-0.29	-1.06	0.411	1	1	2109	tags=61%, list=36%, signal=96%
294	gobp acetyl coa metabolic process	Ctr	18	-0.28	-1.05	0.383	1	1	1098	tags=39%, list=19%, signal=48%
295	gobp endoplasmic reticulum to golgi vesicle mediated transport	Ctr	71	-0.2	-1.05	0.4	1	1	1802	tags=41%, list=31%, signal=59%
296	gobp regulation of anatomical structure size	Ctr	152	-0.17	-1.05	0.369	1	1	1523	tags=30%, list=26%, signal=40%
297	gobp ribonucleoside monophosphate biosynthetic process	Ctr	18	-0.29	-1.05	0.387	1	1	434	tags=17%, list=7%, signal=18%
298	gobp metaphase anaphase transition of cell cycle	Ctr	59	-0.21	-1.05	0.387	1	1	1174	tags=29%, list=20%, signal=36%
299	gobp regulation of actin filament organization	Ctr	112	-0.17	-1.04	0.358	1	1	1630	tags=36%, list=28%, signal=49%
300	gobp mesenchymal cell migration	Ctr	16	-0.29	-1.04	0.404	1	1	1632	tags=44%, list=28%, signal=61%
301	gobp mitochondrial rna metabolic process	Ctr	24	-0.26	-1.04	0.405	1	1	989	tags=25%, list=17%, signal=30%
302	gobp atp biosynthetic process	Ctr	36	-0.23	-1.04	0.397	1	1	2568	tags=67%, list=44%, signal=119%
303	gobp actomyosin structure organization	Ctr	71	-0.19	-1.04	0.415	1	1	1085	tags=24%, list=19%, signal=29%
304	gobp cellular response to oxygen levels	Ctr	77	-0.19	-1.04	0.404	1	1	433	tags=12%, list=7%, signal=12%
305	gobp maternal process involved in female pregnancy	Ctr	21	-0.27	-1.04	0.411	1	1	734	tags=24%, list=13%, signal=27%
306	gobp developmental growth	Ctr	204	-0.16	-1.04	0.386	1	1	333	tags=9%, list=6%, signal=10%
307	gobp regulation of t cell receptor signaling pathway	Ctr	19	-0.28	-1.04	0.389	1	1	1101	tags=26%, list=19%, signal=32%
308	gobp regulation of actomyosin structure organization	Ctr	43	-0.22	-1.04	0.412	1	1	1085	tags=28%, list=19%, signal=34%
309	gobp protein targeting to lysosome	Ctr	18	-0.29	-1.04	0.398	1	1	857	tags=33%, list=15%, signal=39%
310	gobp regulation of cell projection assembly	Ctr	91	-0.18	-1.04	0.393	1	1	1543	tags=36%, list=27%, signal=49%
311	gobp positive regulation of mitochondrion organization	Ctr	33	-0.24	-1.04	0.379	1	1	478	tags=18%, list=8%, signal=20%
312	gobp cellular response to biotic stimulus	Ctr	80	-0.19	-1.04	0.396	1	1	968	tags=24%, list=17%, signal=28%
313	gobp negative regulation of immune response	Ctr	44	-0.22	-1.04	0.391	1	1	126	tags=9%, list=2%, signal=9%
314	gobp regulation of mitochondrial membrane potential	Ctr	29	-0.24	-1.03	0.43	1	1	1317	tags=34%, list=23%, signal=44%
315	gobp regulation of tube size	Ctr	31	-0.24	-1.03	0.416	1	1	786	tags=23%, list=14%, signal=26%
316	gobp neuron migration	Ctr	50	-0.21	-1.03	0.396	1	1	1027	tags=26%, list=18%, signal=31%
317	gobp hippo signaling	Ctr	20	-0.27	-1.03	0.405	1	1	398	tags=20%, list=7%, signal=21%
318	gobp actin filament bundle organization	Ctr	66	-0.2	-1.03	0.435	1	1	1085	tags=26%, list=19%, signal=31%
319	gobp positive regulation of cell matrix adhesion	Ctr	24	-0.25	-1.03	0.413	1	1	1157	tags=33%, list=20%, signal=41%
320	gobp intracellular receptor signaling pathway	Ctr	91	-0.19	-1.03	0.392	1	1	750	tags=19%, list=13%, signal=21%
321	gobp dicarboxylic acid metabolic process	Ctr	34	-0.23	-1.03	0.408	1	1	1317	tags=35%, list=23%, signal=45%
322	gobp positive regulation of membrane permeability	Ctr	17	-0.29	-1.03	0.433	1	1	1652	tags=53%, list=29%, signal=74%
323	gobp regulation of hematopoietic progenitor cell differentiation	Ctr	21	-0.27	-1.03	0.425	1	1	319	tags=19%, list=6%, signal=20%
324	gobp positive regulation of ubiquitin dependent protein catabolic process	Ctr	58	-0.2	-1.03	0.391	1	1	273	tags=12%, list=5%, signal=13%
325	gobp stress fiber assembly	Ctr	49	-0.21	-1.03	0.415	1	1	1085	tags=27%, list=19%, signal=32%
326	gobp regulation of cytoskeleton organization	Ctr	216	-0.16	-1.03	0.407	1	1	1603	tags=31%, list=28%, signal=42%
327	gobp embryo development ending in birth or egg hatching	Ctr	253	-0.15	-1.03	0.413	1	1	1523	tags=31%, list=26%, signal=41%
328	gobp ncrna transcription	Ctr	28	-0.25	-1.03	0.417	1	1	1329	tags=36%, list=23%, signal=46%
329	gobp nuclear transcribed mrna catabolic process deadenylation dependent decay	Ctr	27	-0.25	-1.03	0.42	1	1	326	tags=15%, list=6%, signal=16%
330	gobp chromosome separation	Ctr	79	-0.19	-1.03	0.402	1	1	1108	tags=28%, list=19%, signal=34%
331	gobp mitochondrion organization	Ctr	241	-0.15	-1.03	0.4	1	1	1066	tags=22%, list=18%, signal=26%
332	gobp cell cycle checkpoint signaling	Ctr	103	-0.18	-1.03	0.428	1	1	968	tags=24%, list=17%, signal=29%
333	gobp extracellular matrix assembly	Ctr	16	-0.29	-1.02	0.414	1	1	1033	tags=31%, list=18%, signal=38%
334	gobp muscle structure development	Ctr	219	-0.15	-1.02	0.398	1	1	1156	tags=23%, list=20%, signal=27%
335	gobp regulation of dna binding	Ctr	45	-0.21	-1.02	0.415	1	1	1652	tags=38%, list=29%, signal=52%
336	gobp columnar cuboidal epithelial cell differentiation	Ctr	30	-0.24	-1.02	0.437	1	1	1007	tags=27%, list=17%, signal=32%
337	gobp rho protein signal transduction	Ctr	50	-0.21	-1.02	0.426	1	1	838	tags=18%, list=14%, signal=21%
338	gobp pyrimidine nucleotide metabolic process	Ctr	22	-0.26	-1.02	0.441	1	1	660	tags=18%, list=11%, signal=20%
339	gobp negative regulation of cytokine production	Ctr	70	-0.19	-1.02	0.413	1	1	1019	tags=27%, list=18%, signal=33%
340	gobp regulation of mitotic sister chromatid segregation	Ctr	35	-0.23	-1.02	0.424	1	1	667	tags=23%, list=12%, signal=26%
341	gobp mitotic metaphase plate congression	Ctr	30	-0.23	-1.01	0.426	1	1	2076	tags=53%, list=36%, signal=83%
342	gobp regulation of neural precursor cell proliferation	Ctr	26	-0.25	-1.01	0.425	1	1	1498	tags=35%, list=26%, signal=46%
343	gobp pyrimidine containing compound biosynthetic process	Ctr	15	-0.29	-1.01	0.432	1	1	434	tags=13%, list=7%, signal=14%
344	gobp humoral immune response	Ctr	22	-0.26	-1.01	0.458	1	1	639	tags=23%, list=11%, signal=25%
345	gobp cellular amino acid biosynthetic process	Ctr	26	-0.24	-1.01	0.439	1	1	888	tags=31%, list=15%, signal=36%
346	gobp mitotic cell cycle	Ctr	431	-0.14	-1.01	0.418	1	1	974	tags=19%, list=17%, signal=21%
347	gobp positive regulation of proteolysis involved in protein catabolic process	Ctr	69	-0.19	-1.01	0.469	1	1	318	tags=12%, list=5%, signal=12%
348	gobp ovulation cycle	Ctr	18	-0.28	-1.01	0.437	1	1	529	tags=22%, list=9%, signal=24%
349	gobp tube development	Ctr	358	-0.14	-1.01	0.448	1	1	1297	tags=24%, list=22%, signal=29%
350	gobp protein polymerization	Ctr	110	-0.17	-1.01	0.412	1	1	1603	tags=35%, list=28%, signal=48%
351	gobp release of cytochrome c from mitochondria	Ctr	27	-0.24	-1.01	0.449	1	1	1027	tags=30%, list=18%, signal=36%
352	gobp positive regulation of nik nf kappab signaling	Ctr	17	-0.28	-1.01	0.458	1	1	884	tags=24%, list=15%, signal=28%
353	gobp regulation of monooxygenase activity	Ctr	19	-0.28	-1.01	0.444	1	1	575	tags=21%, list=10%, signal=23%
354	gobp negative regulation of dna binding	Ctr	23	-0.25	-1.01	0.426	1	1	1369	tags=35%, list=24%, signal=45%
355	gobp organelle fusion	Ctr	69	-0.19	-1.01	0.466	1	1	1177	tags=26%, list=20%, signal=32%
356	gobp negative regulation of coagulation	Ctr	16	-0.28	-1.01	0.449	1	1	882	tags=31%, list=15%, signal=37%
357	gobp response to misfolded protein	Ctr	16	-0.29	-1.01	0.466	1	1	752	tags=31%, list=13%, signal=36%
358	gobp immunoglobulin production	Ctr	35	-0.23	-1.01	0.459	1	1	311	tags=11%, list=5%, signal=12%
359	gobp dna methylation	Ctr	30	-0.24	-1.01	0.441	1	1	676	tags=20%, list=12%, signal=23%
360	gobp tyrosine phosphorylation of stat protein	Ctr	20	-0.27	-1	0.453	1	1	488	tags=20%, list=8%, signal=22%
361	gobp negative regulation of exocytosis	Ctr	15	-0.3	-1	0.448	1	1	1291	tags=40%, list=22%, signal=51%
362	gobp response to fibroblast growth factor	Ctr	34	-0.22	-1	0.461	1	1	1317	tags=32%, list=23%, signal=42%
363	gobp i kappab kinase nf kappab signaling	Ctr	106	-0.17	-1	0.469	1	1	1127	tags=25%, list=19%, signal=30%
364	gobp nephron morphogenesis	Ctr	21	-0.26	-1	0.425	1	1	1037	tags=29%, list=18%, signal=35%
365	gobp actin polymerization or depolymerization	Ctr	75	-0.19	-1	0.465	1	1	1603	tags=36%, list=28%, signal=49%
366	gobp phospholipid biosynthetic process	Ctr	139	-0.17	-1	0.463	1	1	888	tags=20%, list=15%, signal=23%
367	gobp anterograde axonal transport	Ctr	19	-0.27	-1	0.446	1	1	211	tags=16%, list=4%, signal=16%
368	gobp small molecule catabolic process	Ctr	130	-0.16	-1	0.463	1	1	962	tags=23%, list=17%, signal=27%
369	gobp neural crest cell differentiation	Ctr	30	-0.23	-1	0.476	1	1	411	tags=17%, list=7%, signal=18%
370	gobp negative regulation of neuron projection development	Ctr	39	-0.22	-1	0.462	1	1	1433	tags=36%, list=25%, signal=47%
371	gobp organelle transport along microtubule	Ctr	40	-0.22	-1	0.444	1	1	1493	tags=38%, list=26%, signal=50%
372	gobp autophagosome organization	Ctr	56	-0.2	-1	0.453	1	1	1025	tags=23%, list=18%, signal=28%
373	gobp cellular component disassembly involved in execution phase of apoptosis	Ctr	16	-0.28	-1	0.469	1	1	1027	tags=38%, list=18%, signal=45%
374	gobp in utero embryonic development	Ctr	155	-0.16	-1	0.475	1	1	1523	tags=32%, list=26%, signal=42%
375	gobp cellular lipid metabolic process	Ctr	380	-0.14	-1	0.478	1	1	995	tags=20%, list=17%, signal=22%
376	gobp phospholipid metabolic process	Ctr	178	-0.15	-1	0.465	1	1	995	tags=21%, list=17%, signal=24%
377	gobp response to virus	Ctr	130	-0.17	-1	0.466	1	1	1232	tags=26%, list=21%, signal=32%
378	gobp regulation of neurotransmitter transport	Ctr	25	-0.24	-1	0.451	1	1	1303	tags=44%, list=23%, signal=57%
379	gobp regulation of hemopoiesis	Ctr	139	-0.16	-1	0.45	1	1	709	tags=17%, list=12%, signal=19%
380	gobp collagen metabolic process	Ctr	26	-0.24	-1	0.461	1	1	223	tags=12%, list=4%, signal=12%
381	gobp protein modification by small protein conjugation	Ctr	366	-0.14	-1	0.481	1	1	1143	tags=22%, list=20%, signal=26%
382	gobp negative regulation of cellular response to insulin stimulus	Ctr	16	-0.28	-0.99	0.441	1	1	337	tags=19%, list=6%, signal=20%
383	gobp negative regulation of synaptic transmission	Ctr	17	-0.28	-0.99	0.482	1	1	1293	tags=47%, list=22%, signal=60%
384	gobp regulation of leukocyte mediated immunity	Ctr	60	-0.19	-0.99	0.457	1	1	249	tags=10%, list=4%, signal=10%
385	gobp negative regulation of erbb signaling pathway	Ctr	15	-0.29	-0.99	0.465	1	1	194	tags=13%, list=3%, signal=14%
386	gobp dendritic cell differentiation	Ctr	17	-0.28	-0.99	0.46	1	1	1086	tags=35%, list=19%, signal=43%
387	gobp developmental cell growth	Ctr	74	-0.18	-0.99	0.476	1	1	1523	tags=31%, list=26%, signal=42%
388	gobp glandular epithelial cell differentiation	Ctr	20	-0.26	-0.99	0.463	1	1	273	tags=15%, list=5%, signal=16%
389	gobp regulation of necrotic cell death	Ctr	19	-0.27	-0.99	0.472	1	1	59	tags=11%, list=1%, signal=11%
390	gobp fatty acid biosynthetic process	Ctr	49	-0.2	-0.99	0.477	1	1	1765	tags=39%, list=30%, signal=55%
391	gobp positive regulation of reproductive process	Ctr	19	-0.27	-0.99	0.455	1	1	395	tags=16%, list=7%, signal=17%
392	gobp selective autophagy	Ctr	40	-0.22	-0.99	0.48	1	1	478	tags=18%, list=8%, signal=19%
393	gobp vasculature development	Ctr	255	-0.15	-0.99	0.484	1	1	1241	tags=24%, list=21%, signal=30%
394	gobp cerebral cortex development	Ctr	40	-0.21	-0.99	0.464	1	1	361	tags=13%, list=6%, signal=13%
395	gobp multivesicular body sorting pathway	Ctr	23	-0.25	-0.99	0.466	1	1	1270	tags=30%, list=22%, signal=39%
396	gobp toxin transport	Ctr	15	-0.28	-0.99	0.462	1	1	1694	tags=53%, list=29%, signal=75%
397	gobp organelle disassembly	Ctr	74	-0.18	-0.99	0.515	1	1	478	tags=14%, list=8%, signal=15%
398	gobp negative regulation of nuclear division	Ctr	35	-0.21	-0.99	0.461	1	1	667	tags=23%, list=12%, signal=26%
399	gobp epithelial to mesenchymal transition	Ctr	67	-0.18	-0.98	0.496	1	1	1175	tags=27%, list=20%, signal=33%
400	gobp aorta development	Ctr	20	-0.26	-0.98	0.467	1	1	1909	tags=50%, list=33%, signal=74%
401	gobp monocarboxylic acid metabolic process	Ctr	186	-0.15	-0.98	0.505	1	1	1100	tags=23%, list=19%, signal=28%
402	gobp regulation of lymphocyte differentiation	Ctr	67	-0.19	-0.98	0.493	1	1	786	tags=21%, list=14%, signal=24%
403	gobp regulation of peptide transport	Ctr	48	-0.2	-0.98	0.481	1	1	1392	tags=29%, list=24%, signal=38%
404	gobp actin nucleation	Ctr	24	-0.24	-0.98	0.493	1	1	1293	tags=38%, list=22%, signal=48%
405	gobp axo dendritic transport	Ctr	29	-0.23	-0.98	0.474	1	1	1256	tags=31%, list=22%, signal=39%
406	gobp positive regulation of peptide secretion	Ctr	23	-0.25	-0.98	0.467	1	1	1213	tags=30%, list=21%, signal=38%
407	gobp mitotic g2 m transition checkpoint	Ctr	28	-0.23	-0.98	0.472	1	1	944	tags=29%, list=16%, signal=34%
408	gobp regulation of nitric oxide metabolic process	Ctr	19	-0.26	-0.98	0.48	1	1	1091	tags=32%, list=19%, signal=39%
409	gobp positive regulation of adaptive immune response	Ctr	36	-0.21	-0.98	0.489	1	1	249	tags=11%, list=4%, signal=12%
410	gobp golgi organization	Ctr	75	-0.18	-0.98	0.509	1	1	797	tags=17%, list=14%, signal=20%
411	gobp forebrain development	Ctr	105	-0.17	-0.98	0.516	1	1	431	tags=12%, list=7%, signal=13%
412	gobp positive regulation of leukocyte mediated immunity	Ctr	37	-0.22	-0.98	0.482	1	1	695	tags=19%, list=12%, signal=21%
413	gobp temperature homeostasis	Ctr	57	-0.19	-0.98	0.5	1	1	1771	tags=42%, list=31%, signal=60%
414	gobp regulation of cell division	Ctr	66	-0.19	-0.98	0.508	1	1	529	tags=15%, list=9%, signal=16%
415	gobp cytokine mediated signaling pathway	Ctr	132	-0.16	-0.98	0.508	1	1	1611	tags=33%, list=28%, signal=45%
416	gobp adaptive thermogenesis	Ctr	52	-0.2	-0.98	0.496	1	1	1771	tags=44%, list=31%, signal=63%
417	gobp regulation of rho protein signal transduction	Ctr	33	-0.23	-0.97	0.501	1	1	838	tags=18%, list=14%, signal=21%
418	gobp regulation of cellular component size	Ctr	124	-0.16	-0.97	0.527	1	1	1523	tags=30%, list=26%, signal=40%
419	gobp synaptic vesicle localization	Ctr	18	-0.26	-0.97	0.483	1	1	1128	tags=28%, list=19%, signal=34%
420	gobp negative regulation of cell growth	Ctr	61	-0.19	-0.97	0.499	1	1	1330	tags=30%, list=23%, signal=38%
421	gobp phospholipid transport	Ctr	33	-0.23	-0.97	0.462	1	1	70	tags=9%, list=1%, signal=9%
422	gobp regulation of coagulation	Ctr	23	-0.25	-0.97	0.483	1	1	1021	tags=30%, list=18%, signal=37%
423	gobp microtubule bundle formation	Ctr	18	-0.27	-0.97	0.488	1	1	1783	tags=56%, list=31%, signal=80%
424	gobp olefinic compound metabolic process	Ctr	27	-0.23	-0.97	0.517	1	1	995	tags=30%, list=17%, signal=36%
425	gobp forebrain cell migration	Ctr	17	-0.27	-0.97	0.483	1	1	1479	tags=41%, list=26%, signal=55%
426	gobp monocarboxylic acid transport	Ctr	23	-0.25	-0.97	0.478	1	1	436	tags=17%, list=8%, signal=19%
427	gobp stem cell differentiation	Ctr	90	-0.17	-0.97	0.518	1	1	1133	tags=23%, list=20%, signal=29%
428	gobp organic acid transport	Ctr	81	-0.18	-0.97	0.532	1	1	1341	tags=32%, list=23%, signal=41%
429	gobp mitotic cell cycle process	Ctr	358	-0.14	-0.96	0.566	1	1	1286	tags=24%, list=22%, signal=29%
430	gobp basement membrane organization	Ctr	15	-0.28	-0.96	0.505	1	1	223	tags=13%, list=4%, signal=14%
431	gobp negative regulation of histone modification	Ctr	20	-0.25	-0.96	0.523	1	1	1628	tags=45%, list=28%, signal=62%
432	gobp regulation of double strand break repair via nonhomologous end joining	Ctr	17	-0.26	-0.96	0.514	1	1	293	tags=18%, list=5%, signal=19%
433	gobp protein sumoylation	Ctr	24	-0.24	-0.96	0.501	1	1	1818	tags=46%, list=31%, signal=67%
434	gobp negative regulation of protein polymerization	Ctr	23	-0.24	-0.96	0.506	1	1	1750	tags=43%, list=30%, signal=62%
435	gobp rna stabilization	Ctr	18	-0.26	-0.96	0.501	1	1	1339	tags=33%, list=23%, signal=43%
436	gobp negative regulation of transporter activity	Ctr	19	-0.26	-0.96	0.495	1	1	411	tags=16%, list=7%, signal=17%
437	gobp nucleoside phosphate biosynthetic process	Ctr	103	-0.17	-0.96	0.547	1	1	239	tags=8%, list=4%, signal=8%
438	gobp regulation of chromosome separation	Ctr	68	-0.18	-0.96	0.513	1	1	1174	tags=28%, list=20%, signal=35%
439	gobp regulation of membrane permeability	Ctr	25	-0.24	-0.96	0.507	1	1	1736	tags=48%, list=30%, signal=68%
440	gobp cellular modified amino acid metabolic process	Ctr	59	-0.19	-0.96	0.521	1	1	1017	tags=25%, list=18%, signal=31%
441	gobp vesicle targeting to from or within golgi	Ctr	17	-0.27	-0.96	0.506	1	1	1699	tags=47%, list=29%, signal=66%
442	gobp positive regulation of epithelial cell differentiation	Ctr	16	-0.27	-0.96	0.503	1	1	649	tags=25%, list=11%, signal=28%
443	gobp positive regulation of epithelial cell apoptotic process	Ctr	18	-0.26	-0.96	0.486	1	1	1027	tags=28%, list=18%, signal=34%
444	gobp positive regulation of neuron death	Ctr	29	-0.23	-0.96	0.514	1	1	1027	tags=28%, list=18%, signal=33%
445	gobp regulation of response to external stimulus	Ctr	276	-0.14	-0.96	0.589	1	1	1169	tags=23%, list=20%, signal=27%
446	gobp germ cell development	Ctr	78	-0.18	-0.96	0.525	1	1	1240	tags=27%, list=21%, signal=34%
447	gobp fibroblast growth factor receptor signaling pathway	Ctr	22	-0.25	-0.96	0.506	1	1	249	tags=14%, list=4%, signal=14%
448	gobp proton motive force driven atp synthesis	Ctr	26	-0.23	-0.96	0.525	1	1	2800	tags=77%, list=48%, signal=148%
449	gobp oxidative phosphorylation	Ctr	54	-0.19	-0.96	0.527	1	1	2687	tags=69%, list=46%, signal=127%
450	gobp response to abiotic stimulus	Ctr	372	-0.13	-0.96	0.593	1	1	1106	tags=21%, list=19%, signal=25%
451	gobp regulation of myeloid leukocyte differentiation	Ctr	36	-0.21	-0.95	0.525	1	1	173	tags=11%, list=3%, signal=11%
452	gobp cytokinetic process	Ctr	19	-0.26	-0.95	0.489	1	1	1153	tags=32%, list=20%, signal=39%
453	gobp epithelial cell differentiation	Ctr	191	-0.15	-0.95	0.567	1	1	1078	tags=20%, list=19%, signal=24%
454	gobp positive regulation of atp dependent activity	Ctr	16	-0.27	-0.95	0.508	1	1	910	tags=25%, list=16%, signal=30%
455	gobp vacuole organization	Ctr	107	-0.16	-0.95	0.546	1	1	1162	tags=23%, list=20%, signal=29%
456	gobp morphogenesis of embryonic epithelium	Ctr	59	-0.19	-0.95	0.544	1	1	1297	tags=27%, list=22%, signal=35%
457	gobp ribosomal large subunit biogenesis	Ctr	32	-0.22	-0.95	0.524	1	1	1482	tags=41%, list=26%, signal=54%
458	gobp negative regulation of dna binding transcription factor activity	Ctr	71	-0.18	-0.95	0.552	1	1	631	tags=15%, list=11%, signal=17%
459	gobp vesicle transport along microtubule	Ctr	23	-0.24	-0.95	0.52	1	1	1272	tags=35%, list=22%, signal=44%
460	gobp immune response regulating cell surface receptor signaling pathway	Ctr	71	-0.18	-0.95	0.565	1	1	278	tags=10%, list=5%, signal=10%
461	gobp regulation of binding	Ctr	135	-0.16	-0.95	0.577	1	1	1033	tags=21%, list=18%, signal=26%
462	gobp telomere maintenance via telomere lengthening	Ctr	30	-0.22	-0.95	0.516	1	1	574	tags=20%, list=10%, signal=22%
463	gobp signal release	Ctr	117	-0.16	-0.95	0.58	1	1	1303	tags=28%, list=23%, signal=36%
464	gobp muscle organ morphogenesis	Ctr	23	-0.24	-0.95	0.523	1	1	1197	tags=30%, list=21%, signal=38%
465	gobp heart growth	Ctr	29	-0.23	-0.94	0.519	1	1	1019	tags=28%, list=18%, signal=33%
466	gobp negative regulation of developmental growth	Ctr	23	-0.24	-0.94	0.539	1	1	550	tags=17%, list=10%, signal=19%
467	gobp cytoskeleton dependent intracellular transport	Ctr	80	-0.17	-0.94	0.538	1	1	1543	tags=34%, list=27%, signal=45%
468	gobp negative regulation of response to external stimulus	Ctr	119	-0.16	-0.94	0.549	1	1	1465	tags=31%, list=25%, signal=41%
469	gobp negative regulation of cellular catabolic process	Ctr	80	-0.17	-0.94	0.568	1	1	1248	tags=26%, list=22%, signal=33%
470	gobp negative regulation of multicellular organismal process	Ctr	280	-0.14	-0.94	0.589	1	1	1033	tags=20%, list=18%, signal=24%
471	gobp regulation of insulin secretion involved in cellular response to glucose stimulus	Ctr	17	-0.26	-0.94	0.502	1	1	261	tags=12%, list=5%, signal=12%
472	gobp response to oxygen levels	Ctr	130	-0.15	-0.94	0.593	1	1	1293	tags=26%, list=22%, signal=33%
473	gobp negative regulation of macroautophagy	Ctr	20	-0.25	-0.94	0.558	1	1	1162	tags=30%, list=20%, signal=37%
474	gobp neural tube development	Ctr	73	-0.18	-0.94	0.557	1	1	429	tags=12%, list=7%, signal=13%
475	gobp cardiac cell development	Ctr	20	-0.25	-0.94	0.519	1	1	550	tags=20%, list=10%, signal=22%
476	gobp cellular amino acid metabolic process	Ctr	91	-0.17	-0.94	0.581	1	1	1098	tags=27%, list=19%, signal=33%
477	gobp secretion	Ctr	242	-0.14	-0.94	0.628	1	1	1021	tags=20%, list=18%, signal=23%
478	gobp regulation of b cell mediated immunity	Ctr	19	-0.25	-0.94	0.533	1	1	137	tags=11%, list=2%, signal=11%
479	gobp positive regulation of myoblast differentiation	Ctr	20	-0.25	-0.93	0.523	1	1	1010	tags=30%, list=17%, signal=36%
480	gobp negative regulation of transferase activity	Ctr	106	-0.16	-0.93	0.575	1	1	866	tags=18%, list=15%, signal=21%
481	gobp regulation of mitotic cell cycle phase transition	Ctr	161	-0.15	-0.93	0.605	1	1	944	tags=20%, list=16%, signal=23%
482	gobp muscle hypertrophy	Ctr	32	-0.21	-0.93	0.566	1	1	1033	tags=25%, list=18%, signal=30%
483	gobp exocytic process	Ctr	30	-0.22	-0.93	0.526	1	1	1993	tags=53%, list=34%, signal=81%
484	gobp establishment of spindle orientation	Ctr	16	-0.26	-0.93	0.536	1	1	795	tags=25%, list=14%, signal=29%
485	gobp endosome to lysosome transport	Ctr	34	-0.22	-0.93	0.556	1	1	1153	tags=29%, list=20%, signal=37%
486	gobp regulation of epithelial to mesenchymal transition	Ctr	42	-0.2	-0.93	0.544	1	1	653	tags=19%, list=11%, signal=21%
487	gobp transcription by rna polymerase i	Ctr	30	-0.22	-0.93	0.529	1	1	796	tags=20%, list=14%, signal=23%
488	gobp regulation of proteolysis involved in protein catabolic process	Ctr	106	-0.16	-0.93	0.588	1	1	318	tags=9%, list=5%, signal=10%
489	gobp positive regulation of stress fiber assembly	Ctr	24	-0.23	-0.93	0.555	1	1	1085	tags=33%, list=19%, signal=41%
490	gobp negative regulation of protein containing complex assembly	Ctr	49	-0.19	-0.93	0.546	1	1	1177	tags=29%, list=20%, signal=36%
491	gobp alpha beta t cell activation	Ctr	45	-0.2	-0.93	0.576	1	1	786	tags=22%, list=14%, signal=26%
492	gobp nucleoside monophosphate biosynthetic process	Ctr	22	-0.24	-0.93	0.521	1	1	434	tags=14%, list=7%, signal=15%
493	gobp positive regulation of gtpase activity	Ctr	97	-0.16	-0.93	0.603	1	1	884	tags=22%, list=15%, signal=25%
494	gobp regulation of gtpase activity	Ctr	137	-0.15	-0.93	0.597	1	1	884	tags=20%, list=15%, signal=23%
495	gobp cilium movement	Ctr	19	-0.25	-0.92	0.521	1	1	2407	tags=68%, list=42%, signal=117%
496	gobp negative regulation of rna catabolic process	Ctr	20	-0.25	-0.92	0.532	1	1	1339	tags=35%, list=23%, signal=45%
497	gobp organic acid metabolic process	Ctr	294	-0.13	-0.92	0.644	1	1	1100	tags=23%, list=19%, signal=27%
498	gobp negative regulation of leukocyte mediated immunity	Ctr	15	-0.27	-0.92	0.532	1	1	126	tags=13%, list=2%, signal=14%
499	gobp process utilizing autophagic mechanism	Ctr	236	-0.14	-0.92	0.662	1	1	1025	tags=19%, list=18%, signal=23%
500	gobp regulation of secretion	Ctr	156	-0.15	-0.92	0.598	1	1	1303	tags=26%, list=23%, signal=32%
501	gobp response to arsenic containing substance	Ctr	16	-0.26	-0.92	0.568	1	1	1460	tags=38%, list=25%, signal=50%
502	gobp regulation of leukocyte differentiation	Ctr	101	-0.16	-0.92	0.632	1	1	709	tags=17%, list=12%, signal=19%
503	gobp regulation of regulated secretory pathway	Ctr	34	-0.21	-0.92	0.591	1	1	1426	tags=41%, list=25%, signal=54%
504	gobp adipose tissue development	Ctr	23	-0.23	-0.92	0.55	1	1	55	tags=9%, list=1%, signal=9%
505	gobp regulation of mitochondrion organization	Ctr	68	-0.17	-0.92	0.582	1	1	478	tags=15%, list=8%, signal=16%
506	gobp innate immune response	Ctr	198	-0.14	-0.92	0.628	1	1	1011	tags=20%, list=17%, signal=23%
507	gobp epithelium development	Ctr	352	-0.13	-0.92	0.668	1	1	1197	tags=21%, list=21%, signal=25%
508	gobp negative regulation of transmembrane transport	Ctr	30	-0.21	-0.92	0.55	1	1	411	tags=13%, list=7%, signal=14%
509	gobp necrotic cell death	Ctr	28	-0.22	-0.92	0.564	1	1	1084	tags=25%, list=19%, signal=31%
510	gobp negative regulation of notch signaling pathway	Ctr	15	-0.26	-0.92	0.562	1	1	1197	tags=33%, list=21%, signal=42%
511	gobp positive regulation of vasculature development	Ctr	57	-0.18	-0.92	0.581	1	1	1241	tags=28%, list=21%, signal=35%
512	gobp positive regulation of map kinase activity	Ctr	32	-0.21	-0.91	0.598	1	1	1428	tags=34%, list=25%, signal=45%
513	gobp cytosolic transport	Ctr	90	-0.16	-0.91	0.61	1	1	843	tags=19%, list=15%, signal=22%
514	gobp export from cell	Ctr	220	-0.14	-0.91	0.685	1	1	1488	tags=29%, list=26%, signal=37%
515	gobp rna templated dna biosynthetic process	Ctr	25	-0.22	-0.91	0.558	1	1	293	tags=16%, list=5%, signal=17%
516	gobp muscle tissue development	Ctr	115	-0.15	-0.91	0.638	1	1	1133	tags=22%, list=20%, signal=26%
517	gobp positive regulation of nf kappab transcription factor activity	Ctr	49	-0.19	-0.91	0.613	1	1	395	tags=12%, list=7%, signal=13%
518	gobp body morphogenesis	Ctr	19	-0.24	-0.91	0.551	1	1	1133	tags=32%, list=20%, signal=39%
519	gobp phosphatidylinositol 3 kinase signaling	Ctr	48	-0.19	-0.91	0.601	1	1	411	tags=13%, list=7%, signal=13%
520	gobp connective tissue development	Ctr	86	-0.16	-0.91	0.61	1	1	1033	tags=21%, list=18%, signal=25%
521	gobp negative regulation of growth	Ctr	72	-0.17	-0.91	0.634	1	1	1462	tags=31%, list=25%, signal=40%
522	gobp viral gene expression	Ctr	41	-0.19	-0.91	0.598	1	1	1202	tags=27%, list=21%, signal=34%
523	gobp regulation of cell projection organization	Ctr	246	-0.14	-0.91	0.678	1	1	1558	tags=31%, list=27%, signal=41%
524	gobp maturation of 5 8s rrna from tricistronic rrna transcript ssu rrna 5 8s rrna lsu rrna	Ctr	16	-0.26	-0.91	0.599	1	1	199	tags=13%, list=3%, signal=13%
525	gobp hepaticobiliary system development	Ctr	54	-0.18	-0.91	0.594	1	1	1098	tags=24%, list=19%, signal=29%
526	gobp response to x ray	Ctr	15	-0.27	-0.91	0.564	1	1	311	tags=20%, list=5%, signal=21%
527	gobp cellular senescence	Ctr	41	-0.19	-0.9	0.622	1	1	1131	tags=29%, list=20%, signal=36%
528	gobp negative regulation of fat cell differentiation	Ctr	22	-0.24	-0.9	0.566	1	1	1248	tags=36%, list=22%, signal=46%
529	gobp positive regulation of plasma membrane bounded cell projection assembly	Ctr	42	-0.19	-0.9	0.602	1	1	1023	tags=21%, list=18%, signal=26%
530	gobp regulation of insulin receptor signaling pathway	Ctr	26	-0.22	-0.9	0.571	1	1	451	tags=15%, list=8%, signal=17%
531	gobp regulation of mitotic cell cycle	Ctr	234	-0.13	-0.9	0.718	1	1	944	tags=19%, list=16%, signal=22%
532	gobp tube morphogenesis	Ctr	298	-0.13	-0.9	0.691	1	1	1297	tags=23%, list=22%, signal=29%
533	gobp regulation of cytoplasmic transport	Ctr	16	-0.26	-0.9	0.6	1	1	619	tags=25%, list=11%, signal=28%
534	gobp modulation by host of symbiont process	Ctr	25	-0.22	-0.9	0.61	1	1	864	tags=24%, list=15%, signal=28%
535	gobp regeneration	Ctr	62	-0.17	-0.9	0.602	1	1	1513	tags=32%, list=26%, signal=43%
536	gobp organic acid biosynthetic process	Ctr	94	-0.16	-0.9	0.645	1	1	888	tags=20%, list=15%, signal=23%
537	gobp response to fluid shear stress	Ctr	16	-0.26	-0.9	0.592	1	1	1540	tags=50%, list=27%, signal=68%
538	gobp response to catecholamine	Ctr	22	-0.23	-0.9	0.597	1	1	843	tags=23%, list=15%, signal=27%
539	gobp regulation of reproductive process	Ctr	52	-0.18	-0.9	0.627	1	1	1177	tags=25%, list=20%, signal=31%
540	gobp semi lunar valve development	Ctr	20	-0.24	-0.9	0.595	1	1	1959	tags=50%, list=34%, signal=75%
541	gobp proteolysis involved in protein catabolic process	Ctr	341	-0.13	-0.9	0.736	1	1	1124	tags=20%, list=19%, signal=24%
542	gobp transport along microtubule	Ctr	67	-0.17	-0.9	0.639	1	1	1543	tags=34%, list=27%, signal=46%
543	gobp microtubule organizing center organization	Ctr	70	-0.17	-0.9	0.613	1	1	1677	tags=36%, list=29%, signal=50%
544	gobp limbic system development	Ctr	24	-0.22	-0.9	0.613	1	1	431	tags=13%, list=7%, signal=13%
545	gobp phosphatidylinositol biosynthetic process	Ctr	76	-0.16	-0.9	0.625	1	1	845	tags=21%, list=15%, signal=24%
546	gobp neuron projection extension	Ctr	58	-0.18	-0.9	0.614	1	1	1523	tags=31%, list=26%, signal=42%
547	gobp positive regulation of intracellular protein transport	Ctr	66	-0.17	-0.9	0.637	1	1	1718	tags=39%, list=30%, signal=55%
548	gobp positive regulation of production of molecular mediator of immune response	Ctr	38	-0.2	-0.89	0.592	1	1	249	tags=11%, list=4%, signal=11%
549	gobp endosome organization	Ctr	46	-0.19	-0.89	0.629	1	1	1270	tags=28%, list=22%, signal=36%
550	gobp small molecule biosynthetic process	Ctr	181	-0.14	-0.89	0.699	1	1	888	tags=19%, list=15%, signal=21%
551	gobp spliceosomal snrnp assembly	Ctr	19	-0.24	-0.89	0.601	1	1	2504	tags=74%, list=43%, signal=129%
552	gobp microtubule based transport	Ctr	73	-0.17	-0.89	0.651	1	1	1605	tags=36%, list=28%, signal=49%
553	gobp regulation of cartilage development	Ctr	20	-0.23	-0.89	0.6	1	1	1033	tags=30%, list=18%, signal=36%
554	gobp animal organ morphogenesis	Ctr	297	-0.13	-0.89	0.747	1	1	1511	tags=30%, list=26%, signal=38%
555	gobp negative regulation of leukocyte migration	Ctr	15	-0.26	-0.89	0.592	1	1	570	tags=20%, list=10%, signal=22%
556	gobp bone mineralization	Ctr	35	-0.2	-0.89	0.607	1	1	1033	tags=26%, list=18%, signal=31%
557	gobp nucleobase containing small molecule metabolic process	Ctr	237	-0.13	-0.89	0.738	1	1	902	tags=17%, list=16%, signal=19%
558	gobp metanephros development	Ctr	23	-0.22	-0.89	0.611	1	1	283	tags=13%, list=5%, signal=14%
559	gobp cell adhesion	Ctr	388	-0.12	-0.89	0.779	1	1	904	tags=16%, list=16%, signal=18%
560	gobp cellular response to ketone	Ctr	34	-0.2	-0.89	0.621	1	1	986	tags=24%, list=17%, signal=28%
561	gobp vesicle organization	Ctr	157	-0.14	-0.89	0.689	1	1	1222	tags=24%, list=21%, signal=29%
562	gobp regulation of small molecule metabolic process	Ctr	115	-0.15	-0.89	0.677	1	1	563	tags=13%, list=10%, signal=14%
563	gobp positive regulation of developmental process	Ctr	426	-0.12	-0.88	0.808	1	1	1257	tags=23%, list=22%, signal=27%
564	gobp muscle cell differentiation	Ctr	130	-0.14	-0.88	0.686	1	1	1156	tags=22%, list=20%, signal=27%
565	gobp negative regulation of response to wounding	Ctr	31	-0.21	-0.88	0.665	1	1	1033	tags=26%, list=18%, signal=31%
566	gobp cartilage development	Ctr	55	-0.17	-0.88	0.659	1	1	1033	tags=24%, list=18%, signal=28%
567	gobp myeloid cell apoptotic process	Ctr	17	-0.25	-0.88	0.582	1	1	631	tags=18%, list=11%, signal=20%
568	gobp positive regulation of dna metabolic process	Ctr	139	-0.14	-0.88	0.668	1	1	567	tags=12%, list=10%, signal=13%
569	gobp positive regulation of cell projection organization	Ctr	138	-0.14	-0.88	0.703	1	1	1479	tags=29%, list=26%, signal=38%
570	gobp endosomal transport	Ctr	107	-0.15	-0.88	0.661	1	1	1053	tags=21%, list=18%, signal=26%
571	gobp embryonic heart tube morphogenesis	Ctr	20	-0.23	-0.88	0.618	1	1	1371	tags=35%, list=24%, signal=46%
572	gobp lymphocyte mediated immunity	Ctr	69	-0.16	-0.88	0.669	1	1	249	tags=9%, list=4%, signal=9%
573	gobp negative regulation of catabolic process	Ctr	107	-0.15	-0.88	0.702	1	1	1339	tags=27%, list=23%, signal=35%
574	gobp maturation of 5 8s rrna	Ctr	23	-0.22	-0.88	0.637	1	1	2755	tags=70%, list=48%, signal=132%
575	gobp chromosome localization	Ctr	45	-0.19	-0.88	0.649	1	1	1272	tags=29%, list=22%, signal=37%
576	gobp regulation of mononuclear cell migration	Ctr	36	-0.19	-0.88	0.651	1	1	880	tags=22%, list=15%, signal=26%
577	gobp regulation of cell population proliferation	Ctr	488	-0.12	-0.88	0.815	1	1	1378	tags=25%, list=24%, signal=30%
578	gobp positive regulation of intracellular transport	Ctr	82	-0.16	-0.88	0.662	1	1	1100	tags=24%, list=19%, signal=30%
579	gobp regulation of multicellular organismal development	Ctr	432	-0.12	-0.88	0.798	1	1	649	tags=13%, list=11%, signal=13%
580	gobp interleukin 6 production	Ctr	35	-0.2	-0.88	0.625	1	1	984	tags=26%, list=17%, signal=31%
581	gobp autophagy of mitochondrion	Ctr	49	-0.18	-0.88	0.658	1	1	1025	tags=24%, list=18%, signal=30%
582	gobp nucleoside bisphosphate biosynthetic process	Ctr	31	-0.2	-0.88	0.639	1	1	233	tags=10%, list=4%, signal=10%
583	gobp negative regulation of cell matrix adhesion	Ctr	18	-0.24	-0.88	0.634	1	1	208	tags=11%, list=4%, signal=11%
584	gobp positive regulation of cell differentiation	Ctr	285	-0.13	-0.87	0.77	1	1	653	tags=13%, list=11%, signal=14%
585	gobp golgi vesicle transport	Ctr	152	-0.14	-0.87	0.716	1	1	766	tags=16%, list=13%, signal=18%
586	gobp wound healing	Ctr	145	-0.14	-0.87	0.709	1	1	1177	tags=21%, list=20%, signal=25%
587	gobp response to acid chemical	Ctr	38	-0.19	-0.87	0.628	1	1	784	tags=18%, list=14%, signal=21%
588	gobp cellular response to organic cyclic compound	Ctr	171	-0.14	-0.87	0.748	1	1	334	tags=8%, list=6%, signal=8%
589	gobp regulated exocytosis	Ctr	57	-0.17	-0.87	0.655	1	1	1459	tags=37%, list=25%, signal=49%
590	gobp circadian regulation of gene expression	Ctr	26	-0.22	-0.87	0.616	1	1	2071	tags=46%, list=36%, signal=72%
591	gobp cell fate commitment	Ctr	63	-0.17	-0.87	0.676	1	1	1197	tags=25%, list=21%, signal=32%
592	gobp regulation of innate immune response	Ctr	69	-0.16	-0.87	0.667	1	1	1582	tags=33%, list=27%, signal=45%
593	gobp sister chromatid cohesion	Ctr	20	-0.23	-0.87	0.646	1	1	501	tags=20%, list=9%, signal=22%
594	gobp establishment or maintenance of cell polarity	Ctr	95	-0.15	-0.87	0.705	1	1	478	tags=12%, list=8%, signal=12%
595	gobp inositol lipid mediated signaling	Ctr	62	-0.17	-0.87	0.678	1	1	488	tags=13%, list=8%, signal=14%
596	gobp neuron projection guidance	Ctr	55	-0.18	-0.87	0.67	1	1	330	tags=11%, list=6%, signal=11%
597	gobp protein localization to mitochondrion	Ctr	62	-0.17	-0.87	0.689	1	1	1718	tags=39%, list=30%, signal=54%
598	gobp developmental maturation	Ctr	79	-0.16	-0.87	0.676	1	1	1222	tags=27%, list=21%, signal=33%
599	gobp mammary gland epithelial cell proliferation	Ctr	16	-0.25	-0.87	0.627	1	1	249	tags=13%, list=4%, signal=13%
600	gobp regulation of protein stability	Ctr	141	-0.14	-0.87	0.721	1	1	1495	tags=28%, list=26%, signal=36%
601	gobp cellular macromolecule catabolic process	Ctr	425	-0.12	-0.87	0.838	1	1	1411	tags=25%, list=24%, signal=31%
602	gobp organophosphate ester transport	Ctr	47	-0.18	-0.87	0.665	1	1	1201	tags=26%, list=21%, signal=32%
603	gobp regulation of dna damage response signal transduction by p53 class mediator	Ctr	15	-0.25	-0.87	0.626	1	1	1495	tags=47%, list=26%, signal=63%
604	gobp negative regulation of hydrolase activity	Ctr	97	-0.15	-0.87	0.682	1	1	849	tags=18%, list=15%, signal=20%
605	gobp protein k63 linked deubiquitination	Ctr	18	-0.23	-0.87	0.625	1	1	1039	tags=33%, list=18%, signal=41%
606	gobp regulation of cellular response to insulin stimulus	Ctr	26	-0.21	-0.87	0.651	1	1	975	tags=23%, list=17%, signal=28%
607	gobp regulation of establishment of protein localization to mitochondrion	Ctr	25	-0.21	-0.87	0.648	1	1	412	tags=12%, list=7%, signal=13%
608	gobp epithelial cell development	Ctr	67	-0.17	-0.87	0.689	1	1	896	tags=19%, list=15%, signal=23%
609	gobp non membrane bounded organelle assembly	Ctr	142	-0.14	-0.87	0.719	1	1	1588	tags=32%, list=27%, signal=44%
610	gobp positive regulation of response to wounding	Ctr	17	-0.24	-0.86	0.602	1	1	1005	tags=29%, list=17%, signal=35%
611	gobp positive regulation of b cell activation	Ctr	28	-0.21	-0.86	0.663	1	1	261	tags=11%, list=5%, signal=11%
612	gobp regulation of protein polymerization	Ctr	75	-0.16	-0.86	0.676	1	1	1603	tags=35%, list=28%, signal=47%
613	gobp chromosome organization	Ctr	255	-0.13	-0.86	0.776	1	1	667	tags=14%, list=12%, signal=15%
614	gobp regionalization	Ctr	92	-0.16	-0.86	0.701	1	1	1431	tags=33%, list=25%, signal=43%
615	gobp vesicle mediated transport in synapse	Ctr	51	-0.18	-0.86	0.686	1	1	1303	tags=33%, list=23%, signal=43%
616	gobp vacuolar localization	Ctr	31	-0.2	-0.86	0.621	1	1	1413	tags=32%, list=24%, signal=42%
617	gobp response to chemokine	Ctr	16	-0.24	-0.86	0.634	1	1	896	tags=31%, list=15%, signal=37%
618	gobp regulation of actin filament based process	Ctr	157	-0.14	-0.86	0.73	1	1	1630	tags=32%, list=28%, signal=44%
619	gobp negative regulation of cell differentiation	Ctr	203	-0.13	-0.86	0.782	1	1	615	tags=13%, list=11%, signal=14%
620	gobp morphogenesis of an epithelial sheet	Ctr	24	-0.22	-0.86	0.628	1	1	241	tags=13%, list=4%, signal=13%
621	gobp regulation of oxidoreductase activity	Ctr	32	-0.2	-0.86	0.653	1	1	984	tags=22%, list=17%, signal=26%
622	gobp negative regulation of developmental process	Ctr	278	-0.12	-0.86	0.803	1	1	631	tags=13%, list=11%, signal=13%
623	gobp regulation of cellular component biogenesis	Ctr	373	-0.12	-0.86	0.846	1	1	1603	tags=31%, list=28%, signal=40%
624	gobp aging	Ctr	44	-0.19	-0.86	0.701	1	1	1317	tags=32%, list=23%, signal=41%
625	gobp cellular response to osmotic stress	Ctr	18	-0.23	-0.86	0.625	1	1	407	tags=17%, list=7%, signal=18%
626	gobp response to purine containing compound	Ctr	34	-0.2	-0.86	0.669	1	1	1634	tags=38%, list=28%, signal=53%
627	gobp membrane organization	Ctr	309	-0.13	-0.86	0.813	1	1	1721	tags=33%, list=30%, signal=45%
628	gobp fatty acyl coa metabolic process	Ctr	17	-0.24	-0.86	0.647	1	1	233	tags=12%, list=4%, signal=12%
629	gobp mononuclear cell migration	Ctr	49	-0.18	-0.86	0.69	1	1	896	tags=22%, list=15%, signal=26%
630	gobp protein k48 linked ubiquitination	Ctr	28	-0.2	-0.86	0.652	1	1	194	tags=11%, list=3%, signal=11%
631	gobp positive regulation of response to dna damage stimulus	Ctr	89	-0.15	-0.86	0.714	1	1	685	tags=15%, list=12%, signal=16%
632	gobp positive regulation of cell activation	Ctr	103	-0.15	-0.85	0.722	1	1	842	tags=18%, list=15%, signal=21%
633	gobp cytoplasmic pattern recognition receptor signaling pathway	Ctr	20	-0.22	-0.85	0.648	1	1	466	tags=20%, list=8%, signal=22%
634	gobp positive regulation of proteasomal ubiquitin dependent protein catabolic process	Ctr	48	-0.17	-0.85	0.677	1	1	1100	tags=25%, list=19%, signal=31%
635	gobp atp synthesis coupled electron transport	Ctr	38	-0.19	-0.85	0.693	1	1	2812	tags=74%, list=49%, signal=142%
636	gobp insulin secretion involved in cellular response to glucose stimulus	Ctr	21	-0.22	-0.85	0.658	1	1	1459	tags=29%, list=25%, signal=38%
637	gobp transcription preinitiation complex assembly	Ctr	39	-0.19	-0.85	0.699	1	1	750	tags=21%, list=13%, signal=23%
638	gobp cell growth	Ctr	171	-0.13	-0.85	0.784	1	1	1492	tags=28%, list=26%, signal=37%
639	gobp negative regulation of nf kappab transcription factor activity	Ctr	35	-0.19	-0.85	0.657	1	1	539	tags=17%, list=9%, signal=19%
640	gobp negative regulation of innate immune response	Ctr	22	-0.22	-0.85	0.676	1	1	1753	tags=41%, list=30%, signal=58%
641	gobp negative regulation of transcription by rna polymerase ii	Ctr	300	-0.12	-0.85	0.83	1	1	560	tags=10%, list=10%, signal=11%
642	gobp head development	Ctr	264	-0.12	-0.85	0.835	1	1	1136	tags=22%, list=20%, signal=26%
643	gobp ribonucleoside monophosphate metabolic process	Ctr	23	-0.21	-0.85	0.655	1	1	434	tags=13%, list=7%, signal=14%
644	gobp organophosphate metabolic process	Ctr	390	-0.12	-0.85	0.89	1	1	934	tags=16%, list=16%, signal=18%
645	gobp negative regulation of cysteine type endopeptidase activity	Ctr	29	-0.2	-0.85	0.676	1	1	3185	tags=79%, list=55%, signal=176%
646	gobp intermembrane lipid transfer	Ctr	21	-0.22	-0.85	0.622	1	1	1406	tags=33%, list=24%, signal=44%
647	gobp negative regulation of kinase activity	Ctr	96	-0.15	-0.85	0.757	1	1	241	tags=8%, list=4%, signal=9%
648	gobp growth	Ctr	296	-0.12	-0.85	0.839	1	1	568	tags=10%, list=10%, signal=11%
649	gobp negative regulation of tumor necrosis factor superfamily cytokine production	Ctr	17	-0.23	-0.84	0.66	1	1	1465	tags=41%, list=25%, signal=55%
650	gobp negative regulation of defense response	Ctr	77	-0.16	-0.84	0.698	1	1	1214	tags=26%, list=21%, signal=32%
651	gobp lipid catabolic process	Ctr	110	-0.14	-0.84	0.739	1	1	657	tags=15%, list=11%, signal=16%
652	gobp prostanoid metabolic process	Ctr	15	-0.24	-0.84	0.666	1	1	461	tags=20%, list=8%, signal=22%
653	gobp negative regulation of ion transmembrane transport	Ctr	23	-0.21	-0.84	0.634	1	1	411	tags=13%, list=7%, signal=14%
654	gobp amide transport	Ctr	76	-0.16	-0.84	0.734	1	1	1459	tags=28%, list=25%, signal=36%
655	gobp proteasomal protein catabolic process	Ctr	233	-0.13	-0.84	0.822	1	1	1109	tags=20%, list=19%, signal=23%
656	gobp ras protein signal transduction	Ctr	139	-0.14	-0.84	0.778	1	1	1075	tags=19%, list=19%, signal=23%
657	gobp adaptive immune response based on somatic recombination of immune receptors built from immunoglobulin superfamily domains	Ctr	72	-0.16	-0.84	0.725	1	1	458	tags=11%, list=8%, signal=12%
658	gobp embryo development	Ctr	395	-0.12	-0.84	0.869	1	1	1523	tags=29%, list=26%, signal=37%
659	gobp regulation of wnt signaling pathway	Ctr	101	-0.15	-0.84	0.737	1	1	1143	tags=23%, list=20%, signal=28%
660	gobp cellular response to steroid hormone stimulus	Ctr	74	-0.16	-0.84	0.755	1	1	992	tags=22%, list=17%, signal=26%
661	gobp positive regulation of neuron projection development	Ctr	59	-0.17	-0.84	0.69	1	1	1558	tags=36%, list=27%, signal=48%
662	gobp fatty acid derivative metabolic process	Ctr	27	-0.2	-0.84	0.708	1	1	1213	tags=30%, list=21%, signal=37%
663	gobp immunoglobulin production involved in immunoglobulin mediated immune response	Ctr	23	-0.21	-0.84	0.682	1	1	137	tags=9%, list=2%, signal=9%
664	gobp somatic diversification of immunoglobulins involved in immune response	Ctr	23	-0.21	-0.84	0.672	1	1	137	tags=9%, list=2%, signal=9%
665	gobp establishment of protein localization to endoplasmic reticulum	Ctr	17	-0.23	-0.84	0.699	1	1	961	tags=24%, list=17%, signal=28%
666	gobp neural precursor cell proliferation	Ctr	47	-0.17	-0.84	0.694	1	1	1632	tags=36%, list=28%, signal=50%
667	gobp protein quality control for misfolded or incompletely synthesized proteins	Ctr	17	-0.24	-0.84	0.681	1	1	752	tags=24%, list=13%, signal=27%
668	gobp glial cell migration	Ctr	21	-0.22	-0.83	0.671	1	1	172	tags=10%, list=3%, signal=10%
669	gobp response to estradiol	Ctr	43	-0.18	-0.83	0.704	1	1	642	tags=16%, list=11%, signal=18%
670	gobp positive regulation of small gtpase mediated signal transduction	Ctr	24	-0.21	-0.83	0.699	1	1	1358	tags=29%, list=23%, signal=38%
671	gobp positive regulation of axonogenesis	Ctr	31	-0.19	-0.83	0.716	1	1	643	tags=16%, list=11%, signal=18%
672	gobp t cell differentiation involved in immune response	Ctr	22	-0.22	-0.83	0.686	1	1	695	tags=23%, list=12%, signal=26%
673	gobp regulation of alpha beta t cell activation	Ctr	26	-0.2	-0.83	0.685	1	1	695	tags=19%, list=12%, signal=22%
674	gobp fatty acid derivative biosynthetic process	Ctr	18	-0.23	-0.83	0.672	1	1	882	tags=22%, list=15%, signal=26%
675	gobp placenta development	Ctr	52	-0.17	-0.83	0.734	1	1	1511	tags=33%, list=26%, signal=44%
676	gobp microtubule based movement	Ctr	106	-0.14	-0.83	0.774	1	1	1802	tags=37%, list=31%, signal=52%
677	gobp mesenchyme development	Ctr	102	-0.14	-0.83	0.786	1	1	1175	tags=24%, list=20%, signal=29%
678	gobp regulation of synapse structure or activity	Ctr	58	-0.16	-0.83	0.742	1	1	4873	tags=100%, list=84%, signal=627%
679	gobp cellular response to acid chemical	Ctr	29	-0.2	-0.83	0.714	1	1	784	tags=17%, list=14%, signal=20%
680	gobp regulation of defense response	Ctr	180	-0.13	-0.83	0.819	1	1	1169	tags=22%, list=20%, signal=27%
681	gobp cell migration involved in sprouting angiogenesis	Ctr	19	-0.22	-0.83	0.678	1	1	1444	tags=37%, list=25%, signal=49%
682	gobp positive regulation of alpha beta t cell activation	Ctr	18	-0.23	-0.82	0.697	1	1	695	tags=22%, list=12%, signal=25%
683	gobp somatic diversification of immunoglobulins	Ctr	29	-0.19	-0.82	0.708	1	1	311	tags=10%, list=5%, signal=11%
684	gobp regulation of insulin secretion	Ctr	47	-0.18	-0.82	0.693	1	1	1392	tags=28%, list=24%, signal=36%
685	gobp regulation of ubiquitin dependent protein catabolic process	Ctr	78	-0.15	-0.82	0.763	1	1	273	tags=9%, list=5%, signal=9%
686	gobp epiboly	Ctr	16	-0.23	-0.82	0.687	1	1	573	tags=19%, list=10%, signal=21%
687	gobp regulation of antigen receptor mediated signaling pathway	Ctr	23	-0.2	-0.82	0.704	1	1	126	tags=9%, list=2%, signal=9%
688	gobp protein localization to chromosome	Ctr	53	-0.16	-0.82	0.735	1	1	345	tags=11%, list=6%, signal=12%
689	gobp post embryonic development	Ctr	34	-0.18	-0.82	0.729	1	1	1091	tags=26%, list=19%, signal=32%
690	gobp positive regulation of organelle assembly	Ctr	36	-0.18	-0.82	0.687	1	1	136	tags=8%, list=2%, signal=8%
691	gobp protein localization to extracellular region	Ctr	105	-0.14	-0.82	0.772	1	1	1303	tags=25%, list=23%, signal=31%
692	gobp epithelial tube morphogenesis	Ctr	121	-0.14	-0.82	0.836	1	1	1297	tags=25%, list=22%, signal=31%
693	gobp regulation of protein containing complex assembly	Ctr	154	-0.13	-0.82	0.814	1	1	1184	tags=24%, list=20%, signal=29%
694	gobp regulation of developmental growth	Ctr	92	-0.14	-0.82	0.77	1	1	1019	tags=20%, list=18%, signal=23%
695	gobp mitotic cell cycle phase transition	Ctr	209	-0.12	-0.82	0.848	1	1	944	tags=17%, list=16%, signal=20%
696	gobp transcription by rna polymerase iii	Ctr	25	-0.2	-0.82	0.724	1	1	1401	tags=32%, list=24%, signal=42%
697	gobp organic acid transmembrane transport	Ctr	43	-0.17	-0.82	0.723	1	1	1201	tags=30%, list=21%, signal=38%
698	gobp positive regulation of dna binding transcription factor activity	Ctr	85	-0.14	-0.82	0.793	1	1	861	tags=18%, list=15%, signal=20%
699	gobp regulation of neuron projection development	Ctr	147	-0.13	-0.81	0.851	1	1	1479	tags=29%, list=26%, signal=38%
700	gobp regulation of protein tyrosine kinase activity	Ctr	29	-0.2	-0.81	0.736	1	1	631	tags=17%, list=11%, signal=19%
701	gobp phospholipid catabolic process	Ctr	26	-0.2	-0.81	0.693	1	1	488	tags=15%, list=8%, signal=17%
702	gobp regulation of organelle assembly	Ctr	104	-0.14	-0.81	0.791	1	1	1548	tags=32%, list=27%, signal=43%
703	gobp positive regulation of transferase activity	Ctr	194	-0.13	-0.81	0.838	1	1	1215	tags=24%, list=21%, signal=29%
704	gobp oogenesis	Ctr	24	-0.21	-0.81	0.699	1	1	626	tags=17%, list=11%, signal=19%
705	gobp regulation of type i interferon mediated signaling pathway	Ctr	17	-0.23	-0.81	0.733	1	1	689	tags=24%, list=12%, signal=27%
706	gobp regulation of protein secretion	Ctr	76	-0.15	-0.81	0.779	1	1	1303	tags=25%, list=23%, signal=32%
707	gobp positive regulation of insulin secretion	Ctr	22	-0.21	-0.81	0.705	1	1	1213	tags=27%, list=21%, signal=34%
708	gobp mesenchyme morphogenesis	Ctr	24	-0.21	-0.81	0.723	1	1	1763	tags=50%, list=30%, signal=72%
709	gobp copii coated vesicle budding	Ctr	24	-0.21	-0.81	0.735	1	1	1715	tags=46%, list=30%, signal=65%
710	gobp hematopoietic stem cell differentiation	Ctr	19	-0.22	-0.81	0.693	1	1	1005	tags=26%, list=17%, signal=32%
711	gobp vesicle docking involved in exocytosis	Ctr	23	-0.2	-0.81	0.709	1	1	1887	tags=52%, list=33%, signal=77%
712	gobp regulation of phosphatidylinositol 3 kinase signaling	Ctr	37	-0.18	-0.81	0.725	1	1	126	tags=8%, list=2%, signal=8%
713	gobp negative regulation of autophagy	Ctr	39	-0.18	-0.81	0.719	1	1	1008	tags=21%, list=17%, signal=25%
714	gobp erbb signaling pathway	Ctr	45	-0.17	-0.81	0.755	1	1	419	tags=11%, list=7%, signal=12%
715	gobp regulation of cd4 positive alpha beta t cell activation	Ctr	18	-0.22	-0.81	0.696	1	1	695	tags=22%, list=12%, signal=25%
716	gobp negative regulation of organelle assembly	Ctr	23	-0.2	-0.81	0.71	1	1	1541	tags=39%, list=27%, signal=53%
717	gobp response to nerve growth factor	Ctr	22	-0.21	-0.81	0.72	1	1	1558	tags=41%, list=27%, signal=56%
718	gobp chromatin organization	Ctr	263	-0.12	-0.81	0.886	1	1	615	tags=10%, list=11%, signal=10%
719	gobp mesenchymal cell differentiation	Ctr	89	-0.14	-0.81	0.807	1	1	1175	tags=24%, list=20%, signal=29%
720	gobp positive regulation of dna repair	Ctr	72	-0.15	-0.81	0.792	1	1	685	tags=14%, list=12%, signal=16%
721	gobp neural tube formation	Ctr	52	-0.16	-0.8	0.751	1	1	1297	tags=25%, list=22%, signal=32%
722	gobp regulation of dna binding transcription factor activity	Ctr	151	-0.13	-0.8	0.852	1	1	631	tags=13%, list=11%, signal=14%
723	gobp biological process involved in interaction with symbiont	Ctr	29	-0.19	-0.8	0.724	1	1	864	tags=21%, list=15%, signal=24%
724	gobp cellular iron ion homeostasis	Ctr	15	-0.23	-0.8	0.689	1	1	1233	tags=33%, list=21%, signal=42%
725	gobp digestive system development	Ctr	36	-0.18	-0.8	0.753	1	1	309	tags=11%, list=5%, signal=12%
726	gobp negative regulation of carbohydrate metabolic process	Ctr	17	-0.22	-0.8	0.693	1	1	273	tags=12%, list=5%, signal=12%
727	gobp cell cell signaling by wnt	Ctr	149	-0.13	-0.8	0.845	1	1	1052	tags=19%, list=18%, signal=23%
728	gobp artery development	Ctr	36	-0.18	-0.8	0.752	1	1	1197	tags=28%, list=21%, signal=35%
729	gobp positive regulation of establishment of protein localization to mitochondrion	Ctr	21	-0.21	-0.8	0.723	1	1	273	tags=10%, list=5%, signal=10%
730	gobp lymphocyte migration	Ctr	35	-0.18	-0.8	0.765	1	1	880	tags=23%, list=15%, signal=27%
731	gobp aspartate family amino acid metabolic process	Ctr	17	-0.22	-0.8	0.71	1	1	959	tags=29%, list=17%, signal=35%
732	gobp regulation of response to dna damage stimulus	Ctr	157	-0.13	-0.8	0.873	1	1	944	tags=18%, list=16%, signal=21%
733	gobp tissue regeneration	Ctr	23	-0.2	-0.8	0.752	1	1	1156	tags=26%, list=20%, signal=32%
734	gobp endosome transport via multivesicular body sorting pathway	Ctr	19	-0.21	-0.79	0.719	1	1	1270	tags=32%, list=22%, signal=40%
735	gobp ketone biosynthetic process	Ctr	16	-0.23	-0.79	0.695	1	1	1100	tags=31%, list=19%, signal=38%
736	gobp dorsal ventral pattern formation	Ctr	22	-0.21	-0.79	0.74	1	1	1274	tags=36%, list=22%, signal=46%
737	gobp positive regulation of protein import into nucleus	Ctr	19	-0.21	-0.79	0.725	1	1	1033	tags=32%, list=18%, signal=38%
738	gobp canonical wnt signaling pathway	Ctr	105	-0.14	-0.79	0.842	1	1	1519	tags=30%, list=26%, signal=41%
739	gobp cellular response to endogenous stimulus	Ctr	434	-0.11	-0.79	0.936	1	1	1060	tags=18%, list=18%, signal=21%
740	gobp regulation of synapse assembly	Ctr	17	-0.22	-0.79	0.718	1	1	1449	tags=35%, list=25%, signal=47%
741	gobp regulation of actin filament length	Ctr	60	-0.15	-0.79	0.796	1	1	1603	tags=33%, list=28%, signal=46%
742	gobp regulation of dendritic spine morphogenesis	Ctr	17	-0.22	-0.79	0.745	1	1	4519	tags=100%, list=78%, signal=455%
743	gobp regulation of organ growth	Ctr	24	-0.2	-0.79	0.731	1	1	1019	tags=25%, list=18%, signal=30%
744	gobp regulation of immune effector process	Ctr	89	-0.14	-0.79	0.834	1	1	249	tags=8%, list=4%, signal=8%
745	gobp modulation by host of viral process	Ctr	15	-0.23	-0.79	0.719	1	1	864	tags=27%, list=15%, signal=31%
746	gobp ameboidal type cell migration	Ctr	169	-0.12	-0.79	0.873	1	1	1461	tags=28%, list=25%, signal=36%
747	gobp regulation of transcription by rna polymerase i	Ctr	21	-0.21	-0.79	0.728	1	1	594	tags=14%, list=10%, signal=16%
748	gobp protein localization to endoplasmic reticulum	Ctr	32	-0.18	-0.79	0.768	1	1	190	tags=9%, list=3%, signal=10%
749	gobp vesicle docking	Ctr	30	-0.18	-0.79	0.771	1	1	1887	tags=47%, list=33%, signal=69%
750	gobp regulation of actin nucleation	Ctr	16	-0.22	-0.78	0.738	1	1	1293	tags=38%, list=22%, signal=48%
751	gobp ribose phosphate biosynthetic process	Ctr	91	-0.14	-0.78	0.833	1	1	622	tags=11%, list=11%, signal=12%
752	gobp spermatid differentiation	Ctr	46	-0.16	-0.78	0.782	1	1	1501	tags=33%, list=26%, signal=44%
753	gobp mesonephric tubule morphogenesis	Ctr	16	-0.22	-0.78	0.748	1	1	249	tags=13%, list=4%, signal=13%
754	gobp glomerulus development	Ctr	24	-0.2	-0.78	0.727	1	1	726	tags=21%, list=13%, signal=24%
755	gobp detection of abiotic stimulus	Ctr	16	-0.22	-0.78	0.738	1	1	379	tags=19%, list=7%, signal=20%
756	gobp blood vessel morphogenesis	Ctr	209	-0.12	-0.78	0.909	1	1	411	tags=9%, list=7%, signal=9%
757	gobp regulation of proteasomal ubiquitin dependent protein catabolic process	Ctr	62	-0.15	-0.78	0.812	1	1	1100	tags=23%, list=19%, signal=28%
758	gobp dna templated transcription initiation	Ctr	69	-0.15	-0.78	0.802	1	1	750	tags=16%, list=13%, signal=18%
759	gobp rhythmic process	Ctr	90	-0.14	-0.78	0.852	1	1	810	tags=16%, list=14%, signal=18%
760	gobp response to extracellular stimulus	Ctr	177	-0.12	-0.78	0.893	1	1	1129	tags=21%, list=20%, signal=25%
761	gobp tissue morphogenesis	Ctr	202	-0.12	-0.78	0.931	1	1	1136	tags=20%, list=20%, signal=24%
762	gobp regulation of muscle hypertrophy	Ctr	23	-0.19	-0.78	0.746	1	1	1033	tags=26%, list=18%, signal=32%
763	gobp spinal cord development	Ctr	28	-0.19	-0.78	0.76	1	1	812	tags=25%, list=14%, signal=29%
764	gobp positive regulation of dna recombination	Ctr	39	-0.17	-0.78	0.783	1	1	796	tags=18%, list=14%, signal=21%
765	gobp regulation of actin cytoskeleton reorganization	Ctr	15	-0.23	-0.78	0.754	1	1	2188	tags=60%, list=38%, signal=96%
766	gobp endothelial cell migration	Ctr	91	-0.14	-0.77	0.834	1	1	1235	tags=25%, list=21%, signal=32%
767	gobp striated muscle cell differentiation	Ctr	85	-0.14	-0.77	0.829	1	1	1133	tags=21%, list=20%, signal=26%
768	gobp negative regulation of ion transport	Ctr	32	-0.18	-0.77	0.789	1	1	411	tags=13%, list=7%, signal=13%
769	gobp cellular response to vascular endothelial growth factor stimulus	Ctr	22	-0.2	-0.77	0.739	1	1	1433	tags=41%, list=25%, signal=54%
770	gobp reactive nitrogen species metabolic process	Ctr	24	-0.19	-0.77	0.751	1	1	605	tags=17%, list=10%, signal=19%
771	gobp anatomical structure formation involved in morphogenesis	Ctr	366	-0.11	-0.77	0.959	1	1	432	tags=9%, list=7%, signal=9%
772	gobp negative regulation of secretion	Ctr	35	-0.17	-0.77	0.785	1	1	419	tags=11%, list=7%, signal=12%
773	gobp positive regulation of response to external stimulus	Ctr	109	-0.13	-0.77	0.864	1	1	904	tags=18%, list=16%, signal=21%
774	gobp epithelial tube formation	Ctr	59	-0.15	-0.77	0.819	1	1	411	tags=10%, list=7%, signal=11%
775	gobp rna destabilization	Ctr	40	-0.17	-0.77	0.8	1	1	326	tags=10%, list=6%, signal=11%
776	gobp protein tetramerization	Ctr	29	-0.18	-0.77	0.747	1	1	420	tags=14%, list=7%, signal=15%
777	gobp negative regulation of gtpase activity	Ctr	17	-0.21	-0.77	0.763	1	1	266	tags=12%, list=5%, signal=12%
778	gobp adult behavior	Ctr	39	-0.17	-0.77	0.804	1	1	1500	tags=33%, list=26%, signal=45%
779	gobp attachment of spindle microtubules to kinetochore	Ctr	26	-0.19	-0.77	0.758	1	1	1174	tags=31%, list=20%, signal=38%
780	gobp peptidyl lysine modification	Ctr	179	-0.12	-0.77	0.905	1	1	764	tags=14%, list=13%, signal=16%
781	gobp rrna metabolic process	Ctr	132	-0.13	-0.77	0.894	1	1	1901	tags=38%, list=33%, signal=55%
782	gobp regulation of cell junction assembly	Ctr	58	-0.15	-0.77	0.834	1	1	1732	tags=36%, list=30%, signal=51%
783	gobp vesicle mediated transport to the plasma membrane	Ctr	66	-0.15	-0.77	0.82	1	1	656	tags=15%, list=11%, signal=17%
784	gobp endomembrane system organization	Ctr	244	-0.11	-0.77	0.934	1	1	730	tags=13%, list=13%, signal=14%
785	gobp positive regulation of transcription by rna polymerase i	Ctr	15	-0.22	-0.77	0.755	1	1	4522	tags=100%, list=78%, signal=456%
786	gobp skin epidermis development	Ctr	28	-0.19	-0.77	0.742	1	1	4399	tags=96%, list=76%, signal=400%
787	gobp regulation of calcineurin mediated signaling	Ctr	16	-0.22	-0.77	0.775	1	1	4532	tags=100%, list=78%, signal=460%
788	gobp cell differentiation involved in kidney development	Ctr	18	-0.21	-0.76	0.762	1	1	726	tags=22%, list=13%, signal=25%
789	gobp response to ethanol	Ctr	25	-0.19	-0.76	0.772	1	1	533	tags=16%, list=9%, signal=18%
790	gobp positive regulation of viral process	Ctr	28	-0.18	-0.76	0.769	1	1	1156	tags=29%, list=20%, signal=36%
791	gobp cellular respiration	Ctr	89	-0.14	-0.76	0.852	1	1	2568	tags=57%, list=44%, signal=101%
792	gobp sensory perception of light stimulus	Ctr	33	-0.18	-0.76	0.803	1	1	788	tags=18%, list=14%, signal=21%
793	gobp negative regulation of binding	Ctr	60	-0.15	-0.76	0.835	1	1	1257	tags=25%, list=22%, signal=32%
794	gobp positive regulation of innate immune response	Ctr	36	-0.17	-0.76	0.82	1	1	709	tags=17%, list=12%, signal=19%
795	gobp positive regulation of peptidyl serine phosphorylation	Ctr	34	-0.17	-0.76	0.807	1	1	631	tags=18%, list=11%, signal=20%
796	gobp regulation of smoothened signaling pathway	Ctr	34	-0.17	-0.76	0.793	1	1	1087	tags=24%, list=19%, signal=29%
797	gobp monocarboxylic acid biosynthetic process	Ctr	63	-0.15	-0.76	0.846	1	1	563	tags=13%, list=10%, signal=14%
798	gobp neuroblast proliferation	Ctr	22	-0.19	-0.76	0.802	1	1	1272	tags=32%, list=22%, signal=41%
799	gobp regulation of extent of cell growth	Ctr	33	-0.17	-0.76	0.819	1	1	1523	tags=30%, list=26%, signal=41%
800	gobp sulfur compound metabolic process	Ctr	116	-0.13	-0.75	0.884	1	1	1378	tags=28%, list=24%, signal=35%
801	gobp thymus development	Ctr	24	-0.19	-0.75	0.773	1	1	1500	tags=33%, list=26%, signal=45%
802	gobp oligodendrocyte differentiation	Ctr	26	-0.18	-0.75	0.794	1	1	896	tags=27%, list=15%, signal=32%
803	gobp embryonic placenta development	Ctr	30	-0.18	-0.75	0.806	1	1	4409	tags=97%, list=76%, signal=404%
804	gobp endothelial cell development	Ctr	25	-0.18	-0.75	0.804	1	1	200	tags=8%, list=3%, signal=8%
805	gobp synapse assembly	Ctr	32	-0.17	-0.75	0.813	1	1	4787	tags=100%, list=83%, signal=576%
806	gobp positive regulation of defense response	Ctr	71	-0.14	-0.75	0.861	1	1	904	tags=18%, list=16%, signal=21%
807	gobp microtubule polymerization	Ctr	43	-0.16	-0.75	0.836	1	1	1700	tags=37%, list=29%, signal=52%
808	gobp peptidyl lysine methylation	Ctr	61	-0.15	-0.75	0.835	1	1	689	tags=15%, list=12%, signal=17%
809	gobp pancreas development	Ctr	15	-0.21	-0.75	0.765	1	1	273	tags=13%, list=5%, signal=14%
810	gobp morphogenesis of an epithelium	Ctr	170	-0.12	-0.75	0.901	1	1	1197	tags=21%, list=21%, signal=26%
811	gobp response to calcium ion	Ctr	49	-0.15	-0.75	0.824	1	1	1715	tags=37%, list=30%, signal=52%
812	gobp membrane fusion	Ctr	67	-0.14	-0.75	0.863	1	1	857	tags=16%, list=15%, signal=19%
813	gobp pyrimidine containing compound metabolic process	Ctr	29	-0.17	-0.75	0.783	1	1	660	tags=14%, list=11%, signal=15%
814	gobp macromolecule deacylation	Ctr	62	-0.14	-0.75	0.838	1	1	539	tags=11%, list=9%, signal=12%
815	gobp regulation of double strand break repair	Ctr	66	-0.14	-0.75	0.849	1	1	685	tags=15%, list=12%, signal=17%
816	gobp histone deacetylation	Ctr	49	-0.15	-0.75	0.809	1	1	539	tags=12%, list=9%, signal=13%
817	gobp regulation of nik nf kappab signaling	Ctr	30	-0.18	-0.75	0.837	1	1	884	tags=20%, list=15%, signal=23%
818	gobp developmental growth involved in morphogenesis	Ctr	75	-0.14	-0.74	0.891	1	1	1523	tags=28%, list=26%, signal=38%
819	gobp blastocyst development	Ctr	41	-0.16	-0.74	0.836	1	1	1480	tags=37%, list=26%, signal=49%
820	gobp protein complex oligomerization	Ctr	71	-0.14	-0.74	0.837	1	1	1415	tags=30%, list=24%, signal=39%
821	gobp mitochondrial respiratory chain complex assembly	Ctr	47	-0.15	-0.74	0.826	1	1	1204	tags=26%, list=21%, signal=32%
822	gobp heart morphogenesis	Ctr	85	-0.13	-0.74	0.865	1	1	1371	tags=27%, list=24%, signal=35%
823	gobp muscle organ development	Ctr	99	-0.13	-0.74	0.896	1	1	1442	tags=27%, list=25%, signal=36%
824	gobp cellular response to light stimulus	Ctr	36	-0.17	-0.74	0.841	1	1	848	tags=19%, list=15%, signal=23%
825	gobp response to oxidative stress	Ctr	162	-0.12	-0.74	0.956	1	1	1093	tags=20%, list=19%, signal=24%
826	gobp regulation of cell matrix adhesion	Ctr	50	-0.15	-0.74	0.881	1	1	884	tags=18%, list=15%, signal=21%
827	gobp actin filament depolymerization	Ctr	16	-0.21	-0.74	0.776	1	1	1064	tags=25%, list=18%, signal=31%
828	gobp positive regulation of establishment of protein localization	Ctr	121	-0.12	-0.74	0.905	1	1	1718	tags=33%, list=30%, signal=46%
829	gobp muscle cell development	Ctr	46	-0.16	-0.73	0.839	1	1	1019	tags=22%, list=18%, signal=26%
830	gobp nuclear envelope organization	Ctr	28	-0.18	-0.73	0.823	1	1	1639	tags=32%, list=28%, signal=45%
831	gobp negative regulation of proteolysis	Ctr	83	-0.13	-0.73	0.89	1	1	1611	tags=30%, list=28%, signal=41%
832	gobp response to hydrogen peroxide	Ctr	55	-0.14	-0.73	0.866	1	1	1008	tags=20%, list=17%, signal=24%
833	gobp positive regulation of cell population proliferation	Ctr	249	-0.11	-0.73	0.958	1	1	1287	tags=23%, list=22%, signal=28%
834	gobp regulation of cell migration involved in sprouting angiogenesis	Ctr	16	-0.21	-0.73	0.807	1	1	1197	tags=31%, list=21%, signal=39%
835	gobp regulation of vasculature development	Ctr	99	-0.13	-0.73	0.906	1	1	1241	tags=23%, list=21%, signal=29%
836	gobp osteoblast proliferation	Ctr	18	-0.2	-0.73	0.813	1	1	1571	tags=33%, list=27%, signal=46%
837	gobp cilium or flagellum dependent cell motility	Ctr	17	-0.2	-0.73	0.812	1	1	2054	tags=53%, list=35%, signal=82%
838	gobp cell surface receptor signaling pathway involved in cell cell signaling	Ctr	162	-0.12	-0.73	0.952	1	1	1321	tags=24%, list=23%, signal=30%
839	gobp negative regulation of vasculature development	Ctr	36	-0.16	-0.73	0.84	1	1	319	tags=11%, list=6%, signal=12%
840	gobp dendrite development	Ctr	75	-0.13	-0.72	0.91	1	1	1850	tags=36%, list=32%, signal=52%
841	gobp kidney morphogenesis	Ctr	27	-0.18	-0.72	0.815	1	1	283	tags=11%, list=5%, signal=12%
842	gobp mitochondrial electron transport nadh to ubiquinone	Ctr	22	-0.18	-0.72	0.818	1	1	2800	tags=73%, list=48%, signal=140%
843	gobp tissue migration	Ctr	122	-0.12	-0.72	0.914	1	1	1235	tags=24%, list=21%, signal=30%
844	gobp protein targeting to mitochondrion	Ctr	52	-0.15	-0.72	0.895	1	1	1718	tags=37%, list=30%, signal=51%
845	gobp regulation of response to biotic stimulus	Ctr	109	-0.12	-0.72	0.916	1	1	1582	tags=29%, list=27%, signal=40%
846	gobp maturation of ssu rrna from tricistronic rrna transcript ssu rrna 5 8s rrna lsu rrna	Ctr	23	-0.18	-0.72	0.846	1	1	1176	tags=26%, list=20%, signal=33%
847	gobp positive regulation of epithelial to mesenchymal transition	Ctr	21	-0.19	-0.72	0.816	1	1	1172	tags=33%, list=20%, signal=42%
848	gobp positive regulation of intracellular signal transduction	Ctr	304	-0.1	-0.72	0.984	1	1	1428	tags=25%, list=25%, signal=32%
849	gobp placenta blood vessel development	Ctr	15	-0.21	-0.72	0.819	1	1	2022	tags=53%, list=35%, signal=82%
850	gobp insulin secretion	Ctr	57	-0.14	-0.72	0.879	1	1	1459	tags=26%, list=25%, signal=35%
851	gobp methylation	Ctr	156	-0.11	-0.72	0.943	1	1	719	tags=13%, list=12%, signal=15%
852	gobp inner mitochondrial membrane organization	Ctr	18	-0.2	-0.72	0.797	1	1	1721	tags=44%, list=30%, signal=63%
853	gobp regulation of fatty acid biosynthetic process	Ctr	15	-0.21	-0.72	0.815	1	1	1641	tags=40%, list=28%, signal=56%
854	gobp telomere maintenance in response to dna damage	Ctr	16	-0.2	-0.72	0.823	1	1	574	tags=19%, list=10%, signal=21%
855	gobp embryonic organ development	Ctr	133	-0.12	-0.72	0.945	1	1	1511	tags=30%, list=26%, signal=40%
856	gobp endothelium development	Ctr	47	-0.15	-0.72	0.866	1	1	1558	tags=28%, list=27%, signal=38%
857	gobp nucleoside phosphate catabolic process	Ctr	32	-0.16	-0.72	0.823	1	1	1791	tags=41%, list=31%, signal=59%
858	gobp positive regulation of response to biotic stimulus	Ctr	46	-0.15	-0.72	0.867	1	1	709	tags=15%, list=12%, signal=17%
859	gobp cellular response to gamma radiation	Ctr	16	-0.2	-0.71	0.802	1	1	1495	tags=38%, list=26%, signal=50%
860	gobp response to cadmium ion	Ctr	22	-0.18	-0.71	0.867	1	1	2413	tags=59%, list=42%, signal=101%
861	gobp glucose import	Ctr	28	-0.17	-0.71	0.857	1	1	1100	tags=29%, list=19%, signal=35%
862	gobp electron transport chain	Ctr	64	-0.14	-0.71	0.883	1	1	2879	tags=73%, list=50%, signal=145%
863	gobp rna modification	Ctr	75	-0.13	-0.71	0.921	1	1	1104	tags=21%, list=19%, signal=26%
864	gobp trna metabolic process	Ctr	88	-0.13	-0.71	0.918	1	1	706	tags=15%, list=12%, signal=17%
865	gobp regulation of lymphocyte migration	Ctr	24	-0.18	-0.71	0.836	1	1	880	tags=21%, list=15%, signal=24%
866	gobp negative regulation of cell population proliferation	Ctr	221	-0.11	-0.71	0.964	1	1	1368	tags=24%, list=24%, signal=30%
867	gobp hair cell differentiation	Ctr	15	-0.2	-0.71	0.825	1	1	1078	tags=27%, list=19%, signal=33%
868	gobp regulation of hormone secretion	Ctr	56	-0.14	-0.71	0.909	1	1	725	tags=14%, list=13%, signal=16%
869	gobp sulfur compound biosynthetic process	Ctr	58	-0.14	-0.71	0.88	1	1	1317	tags=26%, list=23%, signal=33%
870	gobp peptide transport	Ctr	66	-0.13	-0.71	0.921	1	1	1293	tags=23%, list=22%, signal=29%
871	gobp synapse organization	Ctr	106	-0.12	-0.71	0.916	1	1	1538	tags=30%, list=27%, signal=40%
872	gobp response to insulin	Ctr	99	-0.12	-0.71	0.92	1	1	975	tags=18%, list=17%, signal=21%
873	gobp response to peptide	Ctr	163	-0.11	-0.71	0.958	1	1	1021	tags=18%, list=18%, signal=21%
874	gobp regulation of production of molecular mediator of immune response	Ctr	49	-0.15	-0.71	0.884	1	1	1245	tags=24%, list=22%, signal=31%
875	gobp rna phosphodiester bond hydrolysis endonucleolytic	Ctr	35	-0.16	-0.71	0.863	1	1	2096	tags=49%, list=36%, signal=76%
876	gobp organelle membrane fusion	Ctr	50	-0.14	-0.71	0.883	1	1	1177	tags=22%, list=20%, signal=27%
877	gobp somite development	Ctr	26	-0.18	-0.71	0.808	1	1	1033	tags=27%, list=18%, signal=33%
878	gobp positive regulation of supramolecular fiber organization	Ctr	71	-0.13	-0.71	0.889	1	1	1505	tags=32%, list=26%, signal=43%
879	gobp platelet activation	Ctr	50	-0.15	-0.71	0.892	1	1	126	tags=6%, list=2%, signal=6%
880	gobp tube formation	Ctr	67	-0.14	-0.71	0.901	1	1	806	tags=15%, list=14%, signal=17%
881	gobp telomere organization	Ctr	66	-0.13	-0.7	0.902	1	1	574	tags=14%, list=10%, signal=15%
882	gobp positive regulation of immune effector process	Ctr	66	-0.13	-0.7	0.882	1	1	249	tags=8%, list=4%, signal=8%
883	gobp vesicle mediated transport between endosomal compartments	Ctr	25	-0.17	-0.7	0.861	1	1	1157	tags=28%, list=20%, signal=35%
884	gobp regulation of peptidyl serine phosphorylation	Ctr	47	-0.14	-0.7	0.868	1	1	1101	tags=23%, list=19%, signal=29%
885	gobp cytoplasmic microtubule organization	Ctr	30	-0.16	-0.7	0.854	1	1	430	tags=13%, list=7%, signal=14%
886	gobp regulation of axonogenesis	Ctr	54	-0.14	-0.7	0.882	1	1	1523	tags=30%, list=26%, signal=40%
887	gobp negative regulation of cell death	Ctr	347	-0.1	-0.7	0.996	1	1	1527	tags=28%, list=26%, signal=35%
888	gobp sex differentiation	Ctr	78	-0.13	-0.7	0.908	1	1	457	tags=12%, list=8%, signal=12%
889	gobp regulation of telomere maintenance via telomere lengthening	Ctr	24	-0.17	-0.7	0.852	1	1	574	tags=17%, list=10%, signal=18%
890	gobp response to activity	Ctr	21	-0.19	-0.7	0.831	1	1	4714	tags=100%, list=81%, signal=537%
891	gobp regulation of canonical wnt signaling pathway	Ctr	83	-0.13	-0.7	0.906	1	1	1143	tags=23%, list=20%, signal=28%
892	gobp regulation of wound healing	Ctr	39	-0.15	-0.7	0.881	1	1	1033	tags=23%, list=18%, signal=28%
893	gobp peptide biosynthetic process	Ctr	252	-0.1	-0.7	0.978	1	1	2170	tags=43%, list=37%, signal=66%
894	gobp positive regulation of neuron apoptotic process	Ctr	18	-0.19	-0.7	0.85	1	1	1027	tags=28%, list=18%, signal=34%
895	gobp late endosome to vacuole transport	Ctr	17	-0.19	-0.7	0.831	1	1	1270	tags=29%, list=22%, signal=38%
896	gobp regulation of leukocyte chemotaxis	Ctr	29	-0.17	-0.7	0.883	1	1	631	tags=17%, list=11%, signal=19%
897	gobp cell cell signaling	Ctr	378	-0.1	-0.7	0.982	1	1	1303	tags=22%, list=23%, signal=27%
898	gobp renal system process	Ctr	31	-0.16	-0.7	0.871	1	1	1852	tags=39%, list=32%, signal=57%
899	gobp nucleus organization	Ctr	66	-0.13	-0.7	0.911	1	1	561	tags=11%, list=10%, signal=12%
900	gobp insulin receptor signaling pathway	Ctr	44	-0.15	-0.69	0.898	1	1	451	tags=11%, list=8%, signal=12%
901	gobp striated muscle cell proliferation	Ctr	29	-0.17	-0.69	0.848	1	1	319	tags=10%, list=6%, signal=11%
902	gobp negative regulation of cell development	Ctr	46	-0.14	-0.69	0.895	1	1	1021	tags=20%, list=18%, signal=24%
903	gobp negative regulation of wound healing	Ctr	25	-0.17	-0.69	0.846	1	1	1033	tags=24%, list=18%, signal=29%
904	gobp zymogen activation	Ctr	20	-0.18	-0.69	0.857	1	1	849	tags=20%, list=15%, signal=23%
905	gobp ribonucleoprotein complex subunit organization	Ctr	87	-0.12	-0.69	0.922	1	1	3579	tags=82%, list=62%, signal=211%
906	gobp regulation of protein catabolic process	Ctr	142	-0.11	-0.69	0.963	1	1	1033	tags=18%, list=18%, signal=21%
907	gobp positive regulation of g1 s transition of mitotic cell cycle	Ctr	23	-0.18	-0.69	0.86	1	1	182	tags=9%, list=3%, signal=9%
908	gobp gland development	Ctr	143	-0.11	-0.69	0.974	1	1	1033	tags=17%, list=18%, signal=21%
909	gobp regulation of heart growth	Ctr	21	-0.18	-0.69	0.848	1	1	1019	tags=24%, list=18%, signal=29%
910	gobp cell matrix adhesion	Ctr	85	-0.12	-0.69	0.923	1	1	395	tags=8%, list=7%, signal=9%
911	gobp smoothened signaling pathway	Ctr	53	-0.14	-0.69	0.89	1	1	1087	tags=23%, list=19%, signal=28%
912	gobp activation of innate immune response	Ctr	16	-0.19	-0.69	0.839	1	1	709	tags=19%, list=12%, signal=21%
913	gobp nucleoside triphosphate biosynthetic process	Ctr	43	-0.15	-0.69	0.894	1	1	2568	tags=58%, list=44%, signal=104%
914	gobp regulation of microtubule polymerization	Ctr	23	-0.17	-0.69	0.869	1	1	2007	tags=48%, list=35%, signal=73%
915	gobp tumor necrosis factor superfamily cytokine production	Ctr	45	-0.14	-0.68	0.897	1	1	1055	tags=24%, list=18%, signal=30%
916	gobp cellular nitrogen compound catabolic process	Ctr	171	-0.11	-0.68	0.972	1	1	1687	tags=32%, list=29%, signal=43%
917	gobp mitochondrial transmembrane transport	Ctr	34	-0.16	-0.68	0.892	1	1	1484	tags=32%, list=26%, signal=43%
918	gobp histone h3 acetylation	Ctr	45	-0.14	-0.68	0.893	1	1	1505	tags=31%, list=26%, signal=42%
919	gobp muscle cell migration	Ctr	36	-0.15	-0.68	0.871	1	1	1019	tags=22%, list=18%, signal=27%
920	gobp regulation of stem cell differentiation	Ctr	38	-0.15	-0.68	0.885	1	1	1100	tags=24%, list=19%, signal=29%
921	gobp regulation of postsynapse organization	Ctr	30	-0.16	-0.68	0.887	1	1	4873	tags=100%, list=84%, signal=630%
922	gobp response to estrogen	Ctr	23	-0.17	-0.68	0.854	1	1	1164	tags=26%, list=20%, signal=33%
923	gobp thioester biosynthetic process	Ctr	24	-0.17	-0.68	0.863	1	1	1213	tags=25%, list=21%, signal=31%
924	gobp negative regulation of nervous system development	Ctr	34	-0.15	-0.68	0.889	1	1	1433	tags=29%, list=25%, signal=39%
925	gobp histone h3 k14 acetylation	Ctr	15	-0.2	-0.68	0.859	1	1	1615	tags=33%, list=28%, signal=46%
926	gobp purine containing compound biosynthetic process	Ctr	85	-0.12	-0.68	0.935	1	1	1260	tags=21%, list=22%, signal=27%
927	gobp positive regulation of myeloid leukocyte differentiation	Ctr	15	-0.2	-0.67	0.846	1	1	1696	tags=40%, list=29%, signal=56%
928	gobp regulation of chromatin organization	Ctr	25	-0.17	-0.67	0.884	1	1	302	tags=8%, list=5%, signal=8%
929	gobp dna synthesis involved in dna repair	Ctr	23	-0.17	-0.67	0.867	1	1	1057	tags=26%, list=18%, signal=32%
930	gobp peptidyl tyrosine dephosphorylation	Ctr	15	-0.19	-0.67	0.844	1	1	432	tags=13%, list=7%, signal=14%
931	gobp regulation of b cell activation	Ctr	37	-0.15	-0.67	0.907	1	1	261	tags=8%, list=5%, signal=8%
932	gobp mitochondrion localization	Ctr	21	-0.18	-0.67	0.882	1	1	1493	tags=33%, list=26%, signal=45%
933	gobp amyloid beta metabolic process	Ctr	19	-0.18	-0.67	0.882	1	1	1143	tags=32%, list=20%, signal=39%
934	gobp axon development	Ctr	134	-0.11	-0.67	0.965	1	1	643	tags=12%, list=11%, signal=13%
935	gobp negative regulation of muscle cell differentiation	Ctr	25	-0.17	-0.67	0.878	1	1	740	tags=20%, list=13%, signal=23%
936	gobp vacuolar acidification	Ctr	19	-0.18	-0.67	0.869	1	1	2459	tags=63%, list=42%, signal=109%
937	gobp response to ketone	Ctr	61	-0.13	-0.67	0.937	1	1	631	tags=13%, list=11%, signal=15%
938	gobp protein homotetramerization	Ctr	20	-0.18	-0.67	0.868	1	1	204	tags=10%, list=4%, signal=10%
939	gobp cellular response to external stimulus	Ctr	128	-0.11	-0.67	0.977	1	1	1724	tags=33%, list=30%, signal=46%
940	gobp nerve development	Ctr	19	-0.18	-0.67	0.893	1	1	1133	tags=26%, list=20%, signal=33%
941	gobp regulation of nervous system development	Ctr	125	-0.11	-0.67	0.966	1	1	1685	tags=31%, list=29%, signal=43%
942	gobp cell substrate adhesion	Ctr	133	-0.11	-0.67	0.974	1	1	419	tags=8%, list=7%, signal=9%
943	gobp deoxyribonucleotide metabolic process	Ctr	21	-0.17	-0.66	0.857	1	1	660	tags=14%, list=11%, signal=16%
944	gobp positive regulation of hormone secretion	Ctr	29	-0.15	-0.66	0.894	1	1	597	tags=14%, list=10%, signal=15%
945	gobp positive regulation of mapk cascade	Ctr	128	-0.11	-0.66	0.967	1	1	1304	tags=24%, list=23%, signal=31%
946	gobp response to cold	Ctr	16	-0.19	-0.66	0.903	1	1	416	tags=13%, list=7%, signal=13%
947	gobp regulation of jun kinase activity	Ctr	16	-0.19	-0.66	0.874	1	1	1428	tags=31%, list=25%, signal=41%
948	gobp hormone mediated signaling pathway	Ctr	57	-0.13	-0.66	0.93	1	1	750	tags=16%, list=13%, signal=18%
949	gobp negative regulation of leukocyte cell cell adhesion	Ctr	32	-0.15	-0.66	0.915	1	1	126	tags=6%, list=2%, signal=6%
950	gobp response to osmotic stress	Ctr	31	-0.15	-0.66	0.914	1	1	1027	tags=23%, list=18%, signal=27%
951	gobp regulation of telomere maintenance	Ctr	42	-0.14	-0.66	0.925	1	1	574	tags=14%, list=10%, signal=16%
952	gobp response to leukemia inhibitory factor	Ctr	35	-0.15	-0.66	0.899	1	1	1435	tags=29%, list=25%, signal=38%
953	gobp positive regulation of ion transport	Ctr	61	-0.13	-0.66	0.928	1	1	1616	tags=33%, list=28%, signal=45%
954	gobp regulation of proteolysis	Ctr	242	-0.1	-0.65	0.988	1	1	1516	tags=26%, list=26%, signal=34%
955	gobp vesicle targeting	Ctr	33	-0.15	-0.65	0.895	1	1	1552	tags=33%, list=27%, signal=45%
956	gobp response to organophosphorus	Ctr	30	-0.15	-0.65	0.9	1	1	1634	tags=37%, list=28%, signal=51%
957	gobp regulation of stem cell population maintenance	Ctr	32	-0.15	-0.65	0.918	1	1	898	tags=19%, list=16%, signal=22%
958	gobp regulation of g protein coupled receptor signaling pathway	Ctr	30	-0.15	-0.65	0.909	1	1	838	tags=17%, list=14%, signal=19%
959	gobp platelet derived growth factor receptor signaling pathway	Ctr	22	-0.17	-0.65	0.904	1	1	278	tags=9%, list=5%, signal=10%
960	gobp negative regulation of peptidase activity	Ctr	57	-0.13	-0.65	0.925	1	1	1510	tags=26%, list=26%, signal=35%
961	gobp positive regulation of myeloid cell differentiation	Ctr	35	-0.14	-0.65	0.903	1	1	102	tags=6%, list=2%, signal=6%
962	gobp regulation of cellular senescence	Ctr	19	-0.18	-0.65	0.889	1	1	1131	tags=32%, list=20%, signal=39%
963	gobp skeletal muscle tissue regeneration	Ctr	17	-0.18	-0.65	0.886	1	1	1156	tags=24%, list=20%, signal=29%
964	gobp negative regulation of protein metabolic process	Ctr	350	-0.09	-0.64	0.998	1	1	1166	tags=19%, list=20%, signal=22%
965	gobp skin development	Ctr	77	-0.12	-0.64	0.957	1	1	1063	tags=18%, list=18%, signal=22%
966	gobp nadh dehydrogenase complex assembly	Ctr	27	-0.16	-0.64	0.92	1	1	2568	tags=63%, list=44%, signal=113%
967	gobp chaperone mediated protein folding	Ctr	25	-0.15	-0.64	0.91	1	1	1939	tags=44%, list=34%, signal=66%
968	gobp positive regulation of dna templated transcription initiation	Ctr	37	-0.14	-0.64	0.922	1	1	750	tags=16%, list=13%, signal=19%
969	gobp response to reactive oxygen species	Ctr	79	-0.12	-0.64	0.94	1	1	278	tags=8%, list=5%, signal=8%
970	gobp toll like receptor signaling pathway	Ctr	40	-0.14	-0.64	0.947	1	1	1465	tags=28%, list=25%, signal=37%
971	gobp positive regulation of stem cell population maintenance	Ctr	21	-0.17	-0.64	0.893	1	1	1136	tags=24%, list=20%, signal=30%
972	gobp negative regulation of protein binding	Ctr	34	-0.14	-0.64	0.924	1	1	1257	tags=24%, list=22%, signal=30%
973	gobp somitogenesis	Ctr	20	-0.16	-0.63	0.916	1	1	1033	tags=25%, list=18%, signal=30%
974	gobp histone h3 k9 modification	Ctr	26	-0.15	-0.63	0.892	1	1	676	tags=15%, list=12%, signal=17%
975	gobp tricarboxylic acid cycle	Ctr	15	-0.18	-0.63	0.896	1	1	3558	tags=87%, list=61%, signal=224%
976	gobp regulation of fibroblast migration	Ctr	16	-0.18	-0.63	0.908	1	1	726	tags=19%, list=13%, signal=21%
977	gobp regulation of dna templated transcription initiation	Ctr	39	-0.14	-0.63	0.926	1	1	750	tags=15%, list=13%, signal=18%
978	gobp maturation of ssu rrna	Ctr	33	-0.15	-0.63	0.936	1	1	1891	tags=39%, list=33%, signal=58%
979	gobp inner ear morphogenesis	Ctr	18	-0.17	-0.63	0.899	1	1	1632	tags=39%, list=28%, signal=54%
980	gobp interferon beta production	Ctr	18	-0.17	-0.62	0.906	1	1	1596	tags=39%, list=28%, signal=54%
981	gobp dendritic spine development	Ctr	36	-0.14	-0.62	0.937	1	1	1850	tags=36%, list=32%, signal=53%
982	gobp negative regulation of fibroblast proliferation	Ctr	16	-0.18	-0.62	0.9	1	1	1462	tags=31%, list=25%, signal=42%
983	gobp glutathione metabolic process	Ctr	16	-0.17	-0.62	0.922	1	1	4780	tags=100%, list=83%, signal=573%
984	gobp positive regulation of cold induced thermogenesis	Ctr	30	-0.14	-0.62	0.915	1	1	1771	tags=40%, list=31%, signal=57%
985	gobp regulation of anion transport	Ctr	23	-0.16	-0.62	0.913	1	1	1580	tags=35%, list=27%, signal=48%
986	gobp heterochromatin organization	Ctr	45	-0.13	-0.62	0.948	1	1	431	tags=7%, list=7%, signal=7%
987	gobp glycerolipid catabolic process	Ctr	23	-0.16	-0.62	0.933	1	1	488	tags=13%, list=8%, signal=14%
988	gobp response to alkaloid	Ctr	26	-0.15	-0.62	0.917	1	1	13	tags=4%, list=0%, signal=4%
989	gobp regulation of extracellular matrix organization	Ctr	16	-0.17	-0.62	0.914	1	1	4779	tags=100%, list=83%, signal=573%
990	gobp regulation of transcription elongation by rna polymerase ii	Ctr	46	-0.13	-0.62	0.948	1	1	1231	tags=22%, list=21%, signal=27%
991	gobp regulation of mrna catabolic process	Ctr	67	-0.12	-0.61	0.954	1	1	1366	tags=24%, list=24%, signal=31%
992	gobp vasculogenesis	Ctr	30	-0.15	-0.61	0.923	1	1	126	tags=7%, list=2%, signal=7%
993	gobp ribosome biogenesis	Ctr	151	-0.1	-0.61	0.987	1	1	1046	tags=17%, list=18%, signal=20%
994	gobp telomere maintenance	Ctr	63	-0.12	-0.61	0.963	1	1	574	tags=13%, list=10%, signal=14%
995	gobp peptidyl lysine trimethylation	Ctr	19	-0.17	-0.61	0.925	1	1	604	tags=16%, list=10%, signal=18%
996	gobp regulation of alternative mrna splicing via spliceosome	Ctr	24	-0.15	-0.61	0.918	1	1	250	tags=8%, list=4%, signal=9%
997	gobp intraciliary transport	Ctr	20	-0.16	-0.61	0.925	1	1	1543	tags=35%, list=27%, signal=48%
998	gobp heart valve morphogenesis	Ctr	30	-0.14	-0.61	0.923	1	1	1757	tags=37%, list=30%, signal=52%
999	gobp negative regulation of cell substrate adhesion	Ctr	28	-0.15	-0.61	0.927	1	1	208	tags=7%, list=4%, signal=7%
1000	gobp negative regulation of response to biotic stimulus	Ctr	35	-0.14	-0.61	0.934	1	1	1759	tags=37%, list=30%, signal=53%
1001	gobp negative regulation of stress activated protein kinase signaling cascade	Ctr	22	-0.16	-0.61	0.925	1	1	466	tags=14%, list=8%, signal=15%
1002	gobp positive regulation of mrna metabolic process	Ctr	53	-0.12	-0.61	0.961	1	1	326	tags=8%, list=6%, signal=8%
1003	gobp regulation of cell size	Ctr	62	-0.12	-0.6	0.958	1	1	366	tags=8%, list=6%, signal=9%
1004	gobp fibroblast proliferation	Ctr	48	-0.12	-0.6	0.949	1	1	1462	tags=27%, list=25%, signal=36%
1005	gobp positive regulation of cellular component biogenesis	Ctr	177	-0.09	-0.6	0.996	1	1	1112	tags=19%, list=19%, signal=23%
1006	gobp maturation of lsu rrna	Ctr	15	-0.18	-0.6	0.932	1	1	1885	tags=47%, list=33%, signal=69%
1007	gobp hemostasis	Ctr	76	-0.11	-0.6	0.988	1	1	192	tags=5%, list=3%, signal=5%
1008	gobp protein dna complex subunit organization	Ctr	106	-0.1	-0.6	0.983	1	1	750	tags=14%, list=13%, signal=16%
1009	gobp heart valve development	Ctr	33	-0.14	-0.59	0.939	1	1	1763	tags=36%, list=30%, signal=52%
1010	gobp atrioventricular valve development	Ctr	16	-0.17	-0.59	0.908	1	1	411	tags=13%, list=7%, signal=13%
1011	gobp regulation of translational initiation	Ctr	25	-0.15	-0.59	0.941	1	1	4947	tags=100%, list=85%, signal=686%
1012	gobp cellular response to glucose starvation	Ctr	28	-0.14	-0.59	0.938	1	1	1301	tags=29%, list=22%, signal=37%
1013	gobp memory	Ctr	34	-0.13	-0.59	0.953	1	1	1021	tags=21%, list=18%, signal=25%
1014	gobp leukocyte homeostasis	Ctr	30	-0.14	-0.59	0.939	1	1	1655	tags=33%, list=29%, signal=46%
1015	gobp transcription elongation by rna polymerase ii promoter	Ctr	54	-0.12	-0.59	0.96	1	1	1264	tags=22%, list=22%, signal=28%
1016	gobp translesion synthesis	Ctr	16	-0.17	-0.59	0.927	1	1	1057	tags=25%, list=18%, signal=31%
1017	gobp ncrna metabolic process	Ctr	289	-0.08	-0.59	0.998	1	1	818	tags=13%, list=14%, signal=15%
1018	gobp protein localization to cell junction	Ctr	28	-0.14	-0.58	0.941	1	1	16	tags=4%, list=0%, signal=4%
1019	gobp adherens junction organization	Ctr	19	-0.16	-0.58	0.928	1	1	1018	tags=21%, list=18%, signal=25%
1020	gobp positive regulation of protein secretion	Ctr	42	-0.12	-0.58	0.961	1	1	1303	tags=24%, list=23%, signal=31%
1021	gobp outflow tract morphogenesis	Ctr	34	-0.13	-0.58	0.961	1	1	1358	tags=26%, list=23%, signal=34%
1022	gobp response to type i interferon	Ctr	29	-0.14	-0.58	0.96	1	1	1711	tags=34%, list=30%, signal=49%
1023	gobp positive regulation of axon extension	Ctr	15	-0.17	-0.58	0.962	1	1	2313	tags=53%, list=40%, signal=89%
1024	gobp hormone transport	Ctr	75	-0.11	-0.58	0.976	1	1	607	tags=11%, list=10%, signal=12%
1025	gobp regulation of endothelial cell differentiation	Ctr	15	-0.17	-0.58	0.927	1	1	649	tags=13%, list=11%, signal=15%
1026	gobp positive regulation of cell substrate adhesion	Ctr	48	-0.12	-0.57	0.973	1	1	1265	tags=25%, list=22%, signal=32%
1027	gobp regulation of lysosomal lumen ph	Ctr	16	-0.16	-0.57	0.942	1	1	4859	tags=100%, list=84%, signal=622%
1028	gobp molting cycle	Ctr	29	-0.13	-0.57	0.938	1	1	4399	tags=93%, list=76%, signal=386%
1029	gobp protein methylation	Ctr	86	-0.1	-0.57	0.99	1	1	689	tags=13%, list=12%, signal=14%
1030	gobp focal adhesion assembly	Ctr	46	-0.12	-0.56	0.965	1	1	241	tags=7%, list=4%, signal=7%
1031	gobp male sex differentiation	Ctr	53	-0.11	-0.56	0.965	1	1	408	tags=9%, list=7%, signal=10%
1032	gobp smooth muscle cell differentiation	Ctr	22	-0.15	-0.56	0.956	1	1	1013	tags=23%, list=18%, signal=27%
1033	gobp negative regulation of reactive oxygen species metabolic process	Ctr	20	-0.15	-0.56	0.953	1	1	4944	tags=100%, list=85%, signal=684%
1034	gobp cellular response to insulin stimulus	Ctr	82	-0.1	-0.55	0.992	1	1	799	tags=13%, list=14%, signal=15%
1035	gobp negative regulation of protein catabolic process	Ctr	33	-0.12	-0.55	0.963	1	1	5071	tags=100%, list=88%, signal=804%
1036	gobp cellular response to calcium ion	Ctr	30	-0.13	-0.55	0.945	1	1	1374	tags=27%, list=24%, signal=35%
1037	gobp gene silencing by rna	Ctr	51	-0.11	-0.55	0.965	1	1	626	tags=12%, list=11%, signal=13%
1038	gobp cellular response to carbohydrate stimulus	Ctr	53	-0.11	-0.54	0.981	1	1	725	tags=11%, list=13%, signal=13%
1039	gobp alternative mrna splicing via spliceosome	Ctr	31	-0.12	-0.54	0.973	1	1	250	tags=6%, list=4%, signal=7%
1040	gobp labyrinthine layer development	Ctr	19	-0.14	-0.54	0.972	1	1	4409	tags=95%, list=76%, signal=397%
1041	gobp histone methylation	Ctr	70	-0.1	-0.54	0.988	1	1	689	tags=13%, list=12%, signal=14%
1042	gobp regulation of cell killing	Ctr	18	-0.15	-0.54	0.97	1	1	1753	tags=39%, list=30%, signal=56%
1043	gobp amide biosynthetic process	Ctr	314	-0.08	-0.53	1	1	1	2170	tags=40%, list=37%, signal=61%
1044	gobp protein targeting to membrane	Ctr	46	-0.11	-0.53	0.975	1	1	671	tags=13%, list=12%, signal=15%
1045	gobp regulation of cellular respiration	Ctr	20	-0.14	-0.52	0.972	1	1	887	tags=20%, list=15%, signal=24%
1046	gobp regulation of fibroblast proliferation	Ctr	41	-0.11	-0.52	0.986	1	1	1462	tags=29%, list=25%, signal=39%
1047	gobp myotube differentiation	Ctr	43	-0.11	-0.52	0.988	1	1	1344	tags=26%, list=23%, signal=33%
1048	gobp circadian rhythm	Ctr	64	-0.1	-0.52	0.984	1	1	810	tags=13%, list=14%, signal=14%
1049	gobp regulation of histone h3 k4 methylation	Ctr	20	-0.14	-0.52	0.98	1	1	3901	tags=90%, list=67%, signal=275%
1050	gobp regulation of dna templated transcription elongation	Ctr	50	-0.1	-0.51	0.981	1	1	1100	tags=18%, list=19%, signal=22%
1051	gobp inositol phosphate mediated signaling	Ctr	21	-0.13	-0.51	0.979	1	1	4540	tags=95%, list=78%, signal=440%
1052	gobp peptide metabolic process	Ctr	311	-0.07	-0.51	1	1	1	2170	tags=41%, list=37%, signal=62%
1053	gobp negative regulation of epithelial cell migration	Ctr	22	-0.13	-0.5	0.984	1	1	5054	tags=100%, list=87%, signal=786%
1054	gobp regulation of atp dependent activity	Ctr	25	-0.12	-0.5	0.983	1	1	1534	tags=28%, list=27%, signal=38%
1055	gobp mast cell mediated immunity	Ctr	17	-0.14	-0.5	0.976	1	1	1413	tags=29%, list=24%, signal=39%
1056	gobp production of molecular mediator involved in inflammatory response	Ctr	19	-0.13	-0.49	0.99	1	1	5031	tags=100%, list=87%, signal=763%
1057	gobp coronary vasculature development	Ctr	19	-0.13	-0.49	0.976	1	1	5028	tags=100%, list=87%, signal=760%
1058	gobp intra golgi vesicle mediated transport	Ctr	18	-0.13	-0.49	0.977	1	1	5021	tags=100%, list=87%, signal=753%
1059	gobp dna templated transcription elongation	Ctr	112	-0.08	-0.49	0.996	1	1	1435	tags=23%, list=25%, signal=30%
1060	gobp glycerophospholipid catabolic process	Ctr	15	-0.14	-0.49	0.978	1	1	1244	tags=27%, list=21%, signal=34%
1061	gobp generation of precursor metabolites and energy	Ctr	173	-0.08	-0.47	1	1	1	1640	tags=27%, list=28%, signal=37%
1062	gobp rna catabolic process	Ctr	111	-0.08	-0.47	1	1	1	1687	tags=29%, list=29%, signal=40%
1063	gobp protein acetylation	Ctr	114	-0.08	-0.47	0.998	1	1	1615	tags=27%, list=28%, signal=37%
1064	gobp ribonucleoprotein complex biogenesis	Ctr	209	-0.07	-0.45	1	1	1	2586	tags=51%, list=45%, signal=88%
1065	gobp regulation of calcium mediated signaling	Ctr	23	-0.11	-0.45	0.985	1	1	1616	tags=30%, list=28%, signal=42%
1066	gobp transcription initiation at rna polymerase ii promoter	Ctr	49	-0.09	-0.44	1	1	1	538	tags=10%, list=9%, signal=11%
1067	gobp protein stabilization	Ctr	80	-0.08	-0.44	0.998	1	1	2359	tags=48%, list=41%, signal=79%
1068	gobp calcineurin mediated signaling	Ctr	18	-0.12	-0.43	0.996	1	1	4532	tags=94%, list=78%, signal=434%
1069	gobp translational initiation	Ctr	36	-0.1	-0.43	0.996	1	1	5233	tags=100%, list=90%, signal=1038%
1070	gobp histone h3 k4 methylation	Ctr	35	-0.09	-0.41	0.994	1	1	676	tags=11%, list=12%, signal=13%
1071	gobp regulation of dendritic spine development	Ctr	21	-0.11	-0.4	0.998	1	1	4304	tags=90%, list=74%, signal=352%
1072	gobp microtubule nucleation	Ctr	23	-0.09	-0.36	1	1	1	3932	tags=87%, list=68%, signal=270%
1073	gobp energy derivation by oxidation of organic compounds	Ctr	123	-0.06	-0.34	1	1	1	2568	tags=51%, list=44%, signal=90%
1074	gobp membrane invagination	Ctr	21	0.17	0.67	0.873	1	1	2217	tags=52%, list=38%, signal=85%
1075	gobp carbohydrate homeostasis	Ctr	81	0.12	0.67	0.941	1	1	1448	tags=28%, list=25%, signal=37%
1076	gobp response to temperature stimulus	Ctr	52	0.14	0.67	0.925	1	1	1379	tags=29%, list=24%, signal=38%
1077	gobp embryonic skeletal system morphogenesis	Ctr	28	0.16	0.67	0.903	1	1	1754	tags=36%, list=30%, signal=51%
1078	gobp negative regulation of cell cell adhesion	Ctr	55	0.13	0.66	0.934	1	1	2468	tags=51%, list=43%, signal=88%
1079	gobp cellular response to toxic substance	Ctr	36	0.15	0.66	0.904	1	1	716	tags=11%, list=12%, signal=13%
1080	gobp post transcriptional regulation of gene expression	Ctr	197	0.1	0.66	0.97	1	1	1927	tags=35%, list=33%, signal=51%
1081	gobp regulation of gene silencing by rna	Ctr	24	0.16	0.66	0.871	1	1	2501	tags=63%, list=43%, signal=110%
1082	gobp establishment of endothelial barrier	Ctr	17	0.18	0.66	0.868	1	1	4728	tags=100%, list=82%, signal=545%
1083	gobp cell part morphogenesis	Ctr	204	0.1	0.66	0.989	1	1	1943	tags=36%, list=34%, signal=53%
1084	gobp urogenital system development	Ctr	109	0.11	0.66	0.974	1	1	2125	tags=44%, list=37%, signal=68%
1085	gobp locomotory behavior	Ctr	61	0.13	0.65	0.943	1	1	1560	tags=31%, list=27%, signal=42%
1086	gobp cranial skeletal system development	Ctr	23	0.17	0.65	0.887	1	1	1423	tags=35%, list=25%, signal=46%
1087	gobp response to toxic substance	Ctr	58	0.13	0.65	0.935	1	1	772	tags=12%, list=13%, signal=14%
1088	gobp receptor clustering	Ctr	17	0.19	0.65	0.897	1	1	3273	tags=82%, list=57%, signal=189%
1089	gobp positive regulation of cell cycle g1 s phase transition	Ctr	28	0.16	0.65	0.909	1	1	2589	tags=61%, list=45%, signal=109%
1090	gobp establishment of protein localization to membrane	Ctr	97	0.11	0.65	0.942	1	1	1494	tags=27%, list=26%, signal=36%
1091	gobp regulation of organic acid transport	Ctr	17	0.18	0.65	0.88	1	1	639	tags=18%, list=11%, signal=20%
1092	gobp positive regulation of translation	Ctr	49	0.13	0.65	0.926	1	1	388	tags=8%, list=7%, signal=9%
1093	gobp chloride transport	Ctr	17	0.18	0.65	0.896	1	1	646	tags=18%, list=11%, signal=20%
1094	gobp cell fate specification	Ctr	20	0.17	0.65	0.886	1	1	4781	tags=100%, list=83%, signal=573%
1095	gobp regulation of muscle adaptation	Ctr	28	0.15	0.65	0.906	1	1	2158	tags=50%, list=37%, signal=79%
1096	gobp positive regulation of wnt signaling pathway	Ctr	45	0.13	0.65	0.92	1	1	2214	tags=47%, list=38%, signal=75%
1097	gobp intracellular protein transmembrane transport	Ctr	26	0.16	0.65	0.882	1	1	1292	tags=23%, list=22%, signal=30%
1098	gobp fertilization	Ctr	38	0.14	0.64	0.91	1	1	975	tags=18%, list=17%, signal=22%
1099	gobp positive regulation of nucleotide metabolic process	Ctr	15	0.19	0.64	0.899	1	1	409	tags=13%, list=7%, signal=14%
1100	gobp establishment of tissue polarity	Ctr	24	0.16	0.64	0.911	1	1	381	tags=8%, list=7%, signal=9%
1101	gobp histone h4 acetylation	Ctr	42	0.14	0.64	0.923	1	1	1030	tags=19%, list=18%, signal=23%
1102	gobp mechanoreceptor differentiation	Ctr	16	0.18	0.64	0.902	1	1	4741	tags=100%, list=82%, signal=552%
1103	gobp response to monosaccharide	Ctr	69	0.12	0.64	0.96	1	1	969	tags=19%, list=17%, signal=22%
1104	gobp response to peptide hormone	Ctr	138	0.1	0.64	0.98	1	1	1586	tags=30%, list=27%, signal=40%
1105	gobp regulation of striated muscle cell differentiation	Ctr	32	0.14	0.63	0.914	1	1	2496	tags=59%, list=43%, signal=104%
1106	gobp positive regulation of mitotic cell cycle phase transition	Ctr	40	0.14	0.63	0.939	1	1	2589	tags=58%, list=45%, signal=103%
1107	gobp cellular response to xenobiotic stimulus	Ctr	36	0.14	0.63	0.918	1	1	762	tags=17%, list=13%, signal=19%
1108	gobp non canonical wnt signaling pathway	Ctr	24	0.16	0.63	0.909	1	1	381	tags=8%, list=7%, signal=9%
1109	gobp acute inflammatory response	Ctr	18	0.17	0.63	0.913	1	1	1953	tags=44%, list=34%, signal=67%
1110	gobp protein acylation	Ctr	132	0.1	0.63	0.982	1	1	1983	tags=36%, list=34%, signal=54%
1111	gobp regulation of mrna splicing via spliceosome	Ctr	39	0.14	0.63	0.934	1	1	1722	tags=33%, list=30%, signal=47%
1112	gobp cellular response to nitrogen compound	Ctr	218	0.1	0.63	0.994	1	1	1586	tags=29%, list=27%, signal=38%
1113	gobp execution phase of apoptosis	Ctr	28	0.15	0.63	0.915	1	1	377	tags=11%, list=7%, signal=11%
1114	gobp cellular glucose homeostasis	Ctr	56	0.12	0.63	0.953	1	1	2088	tags=43%, list=36%, signal=66%
1115	gobp regulation of filopodium assembly	Ctr	18	0.17	0.63	0.909	1	1	929	tags=22%, list=16%, signal=26%
1116	gobp regulation of oxidative stress induced cell death	Ctr	23	0.16	0.63	0.927	1	1	1922	tags=43%, list=33%, signal=65%
1117	gobp protein folding	Ctr	75	0.12	0.63	0.952	1	1	1297	tags=21%, list=22%, signal=27%
1118	gobp positive regulation of cellular amide metabolic process	Ctr	63	0.12	0.63	0.956	1	1	388	tags=8%, list=7%, signal=8%
1119	gobp response to fatty acid	Ctr	18	0.17	0.63	0.928	1	1	290	tags=11%, list=5%, signal=12%
1120	gobp organophosphate catabolic process	Ctr	68	0.12	0.62	0.962	1	1	1365	tags=26%, list=24%, signal=34%
1121	gobp neural tube patterning	Ctr	15	0.18	0.62	0.907	1	1	1290	tags=33%, list=22%, signal=43%
1122	gobp cellular response to alcohol	Ctr	27	0.15	0.62	0.917	1	1	1204	tags=26%, list=21%, signal=33%
1123	gobp peptidyl lysine acetylation	Ctr	100	0.11	0.62	0.973	1	1	1868	tags=34%, list=32%, signal=49%
1124	gobp leukocyte apoptotic process	Ctr	39	0.13	0.62	0.923	1	1	1544	tags=33%, list=27%, signal=45%
1125	gobp nucleotide phosphorylation	Ctr	35	0.14	0.61	0.936	1	1	913	tags=20%, list=16%, signal=24%
1126	gobp positive regulation of ion transmembrane transport	Ctr	37	0.13	0.61	0.952	1	1	92	tags=5%, list=2%, signal=5%
1127	gobp histone h3 k9 methylation	Ctr	17	0.17	0.61	0.945	1	1	2740	tags=65%, list=47%, signal=123%
1128	gobp cardiac muscle cell proliferation	Ctr	20	0.16	0.61	0.923	1	1	1051	tags=25%, list=18%, signal=30%
1129	gobp membrane depolarization	Ctr	18	0.17	0.61	0.937	1	1	2013	tags=44%, list=35%, signal=68%
1130	gobp protein targeting	Ctr	145	0.1	0.61	0.994	1	1	1218	tags=21%, list=21%, signal=26%
1131	gobp cell redox homeostasis	Ctr	18	0.17	0.61	0.941	1	1	971	tags=22%, list=17%, signal=27%
1132	gobp skeletal muscle organ development	Ctr	52	0.12	0.61	0.958	1	1	1889	tags=40%, list=33%, signal=59%
1133	gobp regulation of meiotic cell cycle	Ctr	26	0.15	0.6	0.937	1	1	1485	tags=31%, list=26%, signal=41%
1134	gobp rna processing	Ctr	432	0.08	0.6	1	1	1	1732	tags=28%, list=30%, signal=38%
1135	gobp monovalent inorganic cation homeostasis	Ctr	46	0.12	0.6	0.951	1	1	1440	tags=28%, list=25%, signal=37%
1136	gobp positive regulation of erythrocyte differentiation	Ctr	17	0.17	0.6	0.925	1	1	2175	tags=53%, list=38%, signal=85%
1137	gobp intracellular ph reduction	Ctr	23	0.15	0.6	0.934	1	1	1440	tags=30%, list=25%, signal=40%
1138	gobp membrane biogenesis	Ctr	23	0.15	0.6	0.939	1	1	1853	tags=43%, list=32%, signal=64%
1139	gobp interleukin 8 production	Ctr	22	0.15	0.59	0.94	1	1	981	tags=18%, list=17%, signal=22%
1140	gobp protein homooligomerization	Ctr	50	0.12	0.59	0.952	1	1	1285	tags=24%, list=22%, signal=31%
1141	gobp negative regulation of i kappab kinase nf kappab signaling	Ctr	19	0.16	0.59	0.918	1	1	2596	tags=63%, list=45%, signal=114%
1142	gobp negative regulation of proteolysis involved in protein catabolic process	Ctr	22	0.15	0.59	0.937	1	1	4905	tags=100%, list=85%, signal=654%
1143	gobp fc receptor signaling pathway	Ctr	18	0.16	0.59	0.956	1	1	348	tags=11%, list=6%, signal=12%
1144	gobp regulation of muscle cell differentiation	Ctr	58	0.11	0.58	0.981	1	1	1526	tags=29%, list=26%, signal=39%
1145	gobp cellular amide metabolic process	Ctr	425	0.08	0.58	1	1	1	748	tags=11%, list=13%, signal=12%
1146	gobp response to carbohydrate	Ctr	75	0.11	0.58	0.984	1	1	2132	tags=43%, list=37%, signal=67%
1147	gobp negative regulation of leukocyte apoptotic process	Ctr	17	0.16	0.58	0.946	1	1	1389	tags=29%, list=24%, signal=39%
1148	gobp nucleosome assembly	Ctr	18	0.15	0.58	0.935	1	1	2060	tags=44%, list=36%, signal=69%
1149	gobp regulation of mrna metabolic process	Ctr	112	0.1	0.58	0.991	1	1	1905	tags=34%, list=33%, signal=50%
1150	gobp regulation of lamellipodium organization	Ctr	20	0.15	0.58	0.94	1	1	58	tags=5%, list=1%, signal=5%
1151	gobp negative regulation of mitochondrion organization	Ctr	27	0.14	0.58	0.936	1	1	2109	tags=48%, list=36%, signal=75%
1152	gobp regulation of atp metabolic process	Ctr	31	0.13	0.57	0.955	1	1	913	tags=19%, list=16%, signal=23%
1153	gobp mrna processing	Ctr	201	0.09	0.57	1	1	1	1927	tags=31%, list=33%, signal=45%
1154	gobp mrna catabolic process	Ctr	90	0.1	0.57	0.994	1	1	943	tags=17%, list=16%, signal=20%
1155	gobp atp metabolic process	Ctr	75	0.1	0.57	0.986	1	1	1302	tags=24%, list=22%, signal=31%
1156	gobp regulation of circadian rhythm	Ctr	40	0.13	0.57	0.976	1	1	2532	tags=55%, list=44%, signal=97%
1157	gobp dendrite morphogenesis	Ctr	45	0.12	0.55	0.975	1	1	736	tags=13%, list=13%, signal=15%
1158	gobp cellular response to peptide	Ctr	129	0.09	0.55	0.996	1	1	2589	tags=53%, list=45%, signal=93%
1159	gobp regulation of extrinsic apoptotic signaling pathway via death domain receptors	Ctr	19	0.15	0.55	0.969	1	1	3725	tags=84%, list=64%, signal=236%
1160	gobp ruffle organization	Ctr	21	0.14	0.54	0.97	1	1	846	tags=19%, list=15%, signal=22%
1161	gobp regulation of embryonic development	Ctr	40	0.12	0.54	0.982	1	1	1508	tags=28%, list=26%, signal=37%
1162	gobp protein localization to synapse	Ctr	15	0.16	0.54	0.966	1	1	1269	tags=27%, list=22%, signal=34%
1163	gobp phosphatidic acid metabolic process	Ctr	19	0.14	0.54	0.959	1	1	4952	tags=100%, list=86%, signal=691%
1164	gobp nucleoside triphosphate metabolic process	Ctr	93	0.09	0.54	0.993	1	1	1302	tags=23%, list=22%, signal=29%
1165	gobp negative regulation of cellular amide metabolic process	Ctr	76	0.1	0.54	0.994	1	1	1813	tags=34%, list=31%, signal=49%
1166	gobp postsynapse organization	Ctr	50	0.11	0.53	0.974	1	1	1795	tags=32%, list=31%, signal=46%
1167	gobp negative regulation of mrna metabolic process	Ctr	23	0.13	0.53	0.971	1	1	589	tags=13%, list=10%, signal=14%
1168	gobp rna polymerase ii preinitiation complex assembly	Ctr	31	0.12	0.53	0.974	1	1	1729	tags=35%, list=30%, signal=50%
1169	gobp positive regulation of rna splicing	Ctr	17	0.15	0.52	0.966	1	1	771	tags=18%, list=13%, signal=20%
1170	gobp positive regulation of secretion	Ctr	78	0.09	0.52	0.994	1	1	2155	tags=41%, list=37%, signal=64%
1171	gobp single fertilization	Ctr	30	0.12	0.52	0.97	1	1	2606	tags=57%, list=45%, signal=103%
1172	gobp positive regulation of cell morphogenesis involved in differentiation	Ctr	33	0.12	0.52	0.974	1	1	1702	tags=30%, list=29%, signal=43%
1173	gobp ncrna processing	Ctr	212	0.08	0.52	0.998	1	1	1727	tags=28%, list=30%, signal=39%
1174	gobp regulation of glucose import	Ctr	22	0.14	0.51	0.982	1	1	869	tags=18%, list=15%, signal=21%
1175	gobp regulation of macrophage migration	Ctr	15	0.15	0.51	0.978	1	1	2297	tags=53%, list=40%, signal=88%
1176	gobp positive regulation of histone h3 k4 methylation	Ctr	15	0.14	0.51	0.978	1	1	2410	tags=53%, list=42%, signal=91%
1177	gobp regulation of myotube differentiation	Ctr	18	0.14	0.51	0.973	1	1	2411	tags=56%, list=42%, signal=95%
1178	gobp macrophage migration	Ctr	16	0.14	0.51	0.981	1	1	2652	tags=63%, list=46%, signal=115%
1179	gobp regulation of cell substrate junction organization	Ctr	35	0.11	0.5	0.983	1	1	2297	tags=51%, list=40%, signal=85%
1180	gobp regulation of aerobic respiration	Ctr	15	0.14	0.5	0.976	1	1	4973	tags=100%, list=86%, signal=709%
1181	gobp embryonic skeletal system development	Ctr	33	0.11	0.5	0.985	1	1	818	tags=15%, list=14%, signal=18%
1182	gobp regulation of histone methylation	Ctr	33	0.11	0.5	0.99	1	1	2829	tags=64%, list=49%, signal=124%
1183	gobp smooth muscle contraction	Ctr	22	0.13	0.49	0.971	1	1	1457	tags=27%, list=25%, signal=36%
1184	gobp myeloid leukocyte mediated immunity	Ctr	26	0.12	0.49	0.982	1	1	557	tags=12%, list=10%, signal=13%
1185	gobp syncytium formation	Ctr	18	0.14	0.48	0.981	1	1	5004	tags=100%, list=86%, signal=737%
1186	gobp positive regulation of type i interferon production	Ctr	25	0.12	0.48	0.978	1	1	2258	tags=48%, list=39%, signal=78%
1187	gobp rna splicing via transesterification reactions	Ctr	124	0.08	0.48	1	1	1	4747	tags=95%, list=82%, signal=518%
1188	gobp regulation of myeloid leukocyte mediated immunity	Ctr	16	0.14	0.48	0.996	0.999	1	557	tags=13%, list=10%, signal=14%
1189	gobp polysaccharide biosynthetic process	Ctr	18	0.13	0.48	0.988	0.999	1	117	tags=6%, list=2%, signal=6%
1190	gobp regulation of generation of precursor metabolites and energy	Ctr	50	0.1	0.47	0.989	0.999	1	2231	tags=44%, list=39%, signal=71%
1191	gobp nucleosome organization	Ctr	41	0.1	0.47	0.988	0.999	1	1805	tags=34%, list=31%, signal=49%
1192	gobp dendritic spine morphogenesis	Ctr	22	0.12	0.46	0.988	0.999	1	4657	tags=95%, list=80%, signal=487%
1193	gobp neuron projection organization	Ctr	37	0.1	0.46	0.992	0.998	1	4945	tags=97%, list=85%, signal=664%
1194	gobp regulation of ph	Ctr	34	0.1	0.46	0.99	0.998	1	1440	tags=26%, list=25%, signal=35%
1195	gobp respiratory electron transport chain	Ctr	46	0.09	0.45	0.99	0.997	1	5009	tags=98%, list=87%, signal=722%
1196	gobp lymphocyte homeostasis	Ctr	21	0.11	0.42	0.996	0.999	1	5149	tags=100%, list=89%, signal=904%
1197	gobp protein localization to chromatin	Ctr	24	0.1	0.38	0.998	1	1	3313	tags=75%, list=57%, signal=175%
1198	gobp rna splicing	Ctr	182	0.06	0.37	1	0.999	1	1925	tags=30%, list=33%, signal=43%
1199	gobp pathway restricted smad protein phosphorylation	KO	19	0.51	1.97	0	1	0.791	843	tags=47%, list=15%, signal=55%
1200	gobp sterol transport	KO	44	0.38	1.82	0.004	1	0.998	1554	tags=55%, list=27%, signal=74%
1201	gobp regulation of torc1 signaling	KO	16	0.51	1.8	0.012	1	0.999	1171	tags=50%, list=20%, signal=63%
1202	gobp respiratory system process	KO	16	0.52	1.8	0.01	1	0.999	573	tags=38%, list=10%, signal=42%
1203	gobp respiratory gaseous exchange by respiratory system	KO	25	0.44	1.79	0.006	1	1	573	tags=32%, list=10%, signal=35%
1204	gobp replication fork processing	KO	24	0.43	1.77	0.012	1	1	1205	tags=54%, list=21%, signal=68%
1205	gobp chromosome organization involved in meiotic cell cycle	KO	24	0.44	1.75	0.016	1	1	601	tags=38%, list=10%, signal=42%
1206	gobp polyol biosynthetic process	KO	22	0.44	1.73	0.014	1	1	672	tags=41%, list=12%, signal=46%
1207	gobp translational elongation	KO	20	0.45	1.71	0.035	1	1	823	tags=40%, list=14%, signal=46%
1208	gobp cellular carbohydrate metabolic process	KO	106	0.29	1.69	0.002	1	1	1365	tags=39%, list=24%, signal=50%
1209	gobp regulation of calcium ion transmembrane transport	KO	46	0.35	1.68	0.014	1	1	1453	tags=50%, list=25%, signal=66%
1210	gobp positive regulation of smooth muscle cell proliferation	KO	25	0.4	1.67	0.018	1	1	477	tags=28%, list=8%, signal=30%
1211	gobp cardiac conduction	KO	19	0.43	1.67	0.026	1	1	1480	tags=53%, list=26%, signal=70%
1212	gobp regulation of receptor signaling pathway via stat	KO	24	0.42	1.67	0.009	1	1	1788	tags=63%, list=31%, signal=90%
1213	gobp protein o linked glycosylation	KO	36	0.37	1.65	0.025	1	1	1239	tags=42%, list=21%, signal=53%
1214	gobp glycosphingolipid metabolic process	KO	33	0.37	1.64	0.022	1	1	536	tags=30%, list=9%, signal=33%
1215	gobp positive regulation of transmembrane receptor protein serine threonine kinase signaling pathway	KO	35	0.37	1.64	0.026	1	1	2222	tags=66%, list=38%, signal=106%
1216	gobp regulation of glycoprotein metabolic process	KO	18	0.44	1.63	0.024	1	1	1389	tags=50%, list=24%, signal=66%
1217	gobp glycoprotein biosynthetic process	KO	125	0.27	1.63	0	1	1	843	tags=26%, list=15%, signal=29%
1218	gobp receptor mediated endocytosis	KO	83	0.3	1.63	0.014	1	1	1500	tags=42%, list=26%, signal=56%
1219	gobp regulation of endocytosis	KO	72	0.31	1.63	0.008	1	1	1453	tags=43%, list=25%, signal=57%
1220	gobp regulation of bmp signaling pathway	KO	35	0.36	1.62	0.018	1	1	1700	tags=51%, list=29%, signal=72%
1221	gobp action potential	KO	23	0.4	1.62	0.028	1	1	1446	tags=48%, list=25%, signal=64%
1222	gobp glycosylation	KO	106	0.28	1.62	0.008	1	1	802	tags=25%, list=14%, signal=29%
1223	gobp sphingolipid metabolic process	KO	73	0.3	1.62	0.012	0.994	1	536	tags=23%, list=9%, signal=25%
1224	gobp mrna 3 end processing	KO	27	0.39	1.61	0.034	0.975	1	1017	tags=37%, list=18%, signal=45%
1225	gobp negative regulation of endocytosis	KO	18	0.45	1.61	0.034	0.969	1	591	tags=44%, list=10%, signal=49%
1226	gobp liposaccharide metabolic process	KO	54	0.31	1.6	0.014	0.99	1	536	tags=24%, list=9%, signal=26%
1227	gobp membrane lipid metabolic process	KO	94	0.28	1.6	0	0.969	1	536	tags=21%, list=9%, signal=23%
1228	gobp regulation of transmembrane receptor protein serine threonine kinase signaling pathway	KO	90	0.28	1.6	0.025	0.943	1	1375	tags=40%, list=24%, signal=52%
1229	gobp lipid storage	KO	36	0.36	1.6	0.027	0.915	1	1706	tags=58%, list=29%, signal=82%
1230	gobp glycoprotein metabolic process	KO	145	0.26	1.6	0.004	0.887	1	843	tags=25%, list=15%, signal=28%
1231	gobp multicellular organismal signaling	KO	25	0.39	1.59	0.041	0.885	1	1480	tags=48%, list=26%, signal=64%
1232	gobp cardiac muscle cell contraction	KO	18	0.43	1.59	0.04	0.865	1	2066	tags=72%, list=36%, signal=112%
1233	gobp organic hydroxy compound catabolic process	KO	18	0.43	1.58	0.043	0.89	1	1365	tags=50%, list=24%, signal=65%
1234	gobp hormone metabolic process	KO	47	0.33	1.58	0.019	0.87	1	1607	tags=49%, list=28%, signal=67%
1235	gobp dna templated dna replication maintenance of fidelity	KO	28	0.37	1.58	0.028	0.853	1	1205	tags=46%, list=21%, signal=58%
1236	gobp regulation of phosphatidylinositol 3 kinase activity	KO	19	0.42	1.58	0.043	0.848	1	516	tags=37%, list=9%, signal=40%
1237	gobp dna replication initiation	KO	21	0.4	1.57	0.049	0.837	1	1681	tags=57%, list=29%, signal=80%
1238	gobp organic hydroxy compound transport	KO	70	0.29	1.57	0.016	0.847	1	1554	tags=46%, list=27%, signal=62%
1239	gobp sphingolipid biosynthetic process	KO	51	0.32	1.57	0.01	0.827	1	536	tags=22%, list=9%, signal=24%
1240	gobp regulation of receptor mediated endocytosis	KO	39	0.33	1.56	0.027	0.877	1	1453	tags=44%, list=25%, signal=58%
1241	gobp regulation of phospholipid metabolic process	KO	20	0.41	1.55	0.035	0.865	1	1586	tags=55%, list=27%, signal=76%
1242	gobp phosphatidylcholine metabolic process	KO	25	0.38	1.54	0.045	0.899	1	1569	tags=56%, list=27%, signal=76%
1243	gobp vascular transport	KO	25	0.38	1.54	0.057	0.881	1	1569	tags=48%, list=27%, signal=66%
1244	gobp negative regulation of intracellular protein transport	KO	20	0.41	1.54	0.035	0.877	1	1044	tags=45%, list=18%, signal=55%
1245	gobp regulation of lipid kinase activity	KO	25	0.38	1.54	0.037	0.881	1	771	tags=36%, list=13%, signal=41%
1246	gobp positive regulation of chromosome segregation	KO	16	0.45	1.53	0.057	0.88	1	386	tags=31%, list=7%, signal=33%
1247	gobp torc1 signaling	KO	21	0.4	1.53	0.057	0.892	1	1171	tags=38%, list=20%, signal=48%
1248	gobp rna polyadenylation	KO	17	0.43	1.53	0.045	0.874	1	2382	tags=71%, list=41%, signal=120%
1249	gobp lipoprotein metabolic process	KO	61	0.3	1.52	0.031	0.887	1	2056	tags=52%, list=36%, signal=81%
1250	gobp positive regulation of ossification	KO	18	0.41	1.51	0.064	0.922	1	1062	tags=44%, list=18%, signal=54%
1251	gobp positive regulation of osteoblast differentiation	KO	24	0.37	1.51	0.044	0.92	1	2157	tags=63%, list=37%, signal=99%
1252	gobp organic hydroxy compound biosynthetic process	KO	80	0.27	1.51	0.027	0.914	1	1008	tags=33%, list=17%, signal=39%
1253	gobp regulation of receptor internalization	KO	22	0.39	1.51	0.053	0.899	1	1935	tags=59%, list=33%, signal=88%
1254	gobp alcohol metabolic process	KO	115	0.26	1.5	0.016	0.898	1	889	tags=27%, list=15%, signal=31%
1255	gobp cell chemotaxis	KO	70	0.28	1.5	0.031	0.887	1	1033	tags=31%, list=18%, signal=38%
1256	gobp female gamete generation	KO	42	0.32	1.5	0.029	0.888	1	703	tags=29%, list=12%, signal=32%
1257	gobp lipoprotein biosynthetic process	KO	51	0.29	1.5	0.038	0.89	1	2056	tags=53%, list=36%, signal=81%
1258	gobp organic hydroxy compound metabolic process	KO	157	0.24	1.5	0.014	0.882	1	1008	tags=29%, list=17%, signal=34%
1259	gobp carbohydrate metabolic process	KO	194	0.23	1.49	0.004	0.879	1	1006	tags=27%, list=17%, signal=32%
1260	gobp meiotic cell cycle process	KO	67	0.28	1.49	0.035	0.866	1	694	tags=24%, list=12%, signal=27%
1261	gobp negative regulation of bmp signaling pathway	KO	20	0.39	1.49	0.066	0.887	1	1700	tags=55%, list=29%, signal=78%
1262	gobp membrane lipid biosynthetic process	KO	72	0.28	1.48	0.022	0.882	1	536	tags=19%, list=9%, signal=21%
1263	gobp protein palmitoylation	KO	16	0.42	1.48	0.081	0.897	1	1983	tags=63%, list=34%, signal=95%
1264	gobp peptidyl cysteine modification	KO	22	0.38	1.47	0.084	0.938	1	2158	tags=64%, list=37%, signal=101%
1265	gobp positive regulation of protein localization to cell periphery	KO	22	0.37	1.46	0.081	0.96	1	1465	tags=45%, list=25%, signal=61%
1266	gobp entry into host	KO	52	0.29	1.46	0.047	0.946	1	1570	tags=44%, list=27%, signal=60%
1267	gobp cellular hormone metabolic process	KO	26	0.35	1.46	0.08	0.955	1	961	tags=35%, list=17%, signal=41%
1268	gobp b cell differentiation	KO	50	0.3	1.46	0.06	0.949	1	1526	tags=42%, list=26%, signal=57%
1269	gobp ceramide metabolic process	KO	47	0.3	1.45	0.056	0.949	1	536	tags=23%, list=9%, signal=26%
1270	gobp polyol metabolic process	KO	41	0.32	1.45	0.059	0.948	1	868	tags=34%, list=15%, signal=40%
1271	gobp nuclear transport	KO	147	0.23	1.45	0.008	0.941	1	1065	tags=26%, list=18%, signal=31%
1272	gobp regulation of sterol transport	KO	19	0.39	1.44	0.082	0.963	1	1540	tags=58%, list=27%, signal=79%
1273	gobp androgen receptor signaling pathway	KO	20	0.38	1.44	0.097	0.953	1	1076	tags=40%, list=19%, signal=49%
1274	gobp alcohol biosynthetic process	KO	53	0.29	1.44	0.054	0.952	1	889	tags=30%, list=15%, signal=35%
1275	gobp cardiac muscle cell action potential	KO	16	0.41	1.44	0.096	0.947	1	2053	tags=69%, list=35%, signal=106%
1276	gobp calcium ion transmembrane transport	KO	74	0.27	1.44	0.05	0.939	1	1453	tags=41%, list=25%, signal=53%
1277	gobp regulation of osteoblast differentiation	KO	44	0.3	1.44	0.043	0.93	1	1508	tags=43%, list=26%, signal=58%
1278	gobp regulation of calcium ion transport	KO	65	0.27	1.44	0.042	0.924	1	1453	tags=42%, list=25%, signal=55%
1279	gobp negative regulation of cell cycle g1 s phase transition	KO	30	0.34	1.44	0.084	0.919	1	1526	tags=43%, list=26%, signal=59%
1280	gobp meiotic chromosome segregation	KO	34	0.32	1.44	0.084	0.909	1	526	tags=26%, list=9%, signal=29%
1281	gobp metal ion transport	KO	176	0.22	1.44	0.015	0.903	1	1480	tags=35%, list=26%, signal=45%
1282	gobp leukocyte proliferation	KO	83	0.26	1.43	0.056	0.898	1	1953	tags=52%, list=34%, signal=77%
1283	gobp endocytosis	KO	189	0.22	1.43	0.013	0.901	1	1500	tags=38%, list=26%, signal=49%
1284	gobp lipid homeostasis	KO	54	0.29	1.43	0.052	0.894	1	1780	tags=52%, list=31%, signal=74%
1285	gobp regulation of leukocyte proliferation	KO	55	0.29	1.43	0.066	0.892	1	2204	tags=62%, list=38%, signal=99%
1286	gobp hematopoietic progenitor cell differentiation	KO	56	0.28	1.42	0.064	0.929	1	570	tags=20%, list=10%, signal=22%
1287	gobp myeloid cell activation involved in immune response	KO	26	0.35	1.42	0.093	0.919	1	1093	tags=38%, list=19%, signal=47%
1288	gobp regulation of lipid localization	KO	45	0.29	1.41	0.063	0.933	1	1607	tags=49%, list=28%, signal=67%
1289	gobp calcium ion transport	KO	95	0.25	1.41	0.046	0.933	1	1480	tags=38%, list=26%, signal=50%
1290	gobp rac protein signal transduction	KO	18	0.39	1.41	0.094	0.934	1	2712	tags=78%, list=47%, signal=146%
1291	gobp meiotic cell cycle	KO	98	0.24	1.41	0.048	0.929	1	694	tags=20%, list=12%, signal=23%
1292	gobp carbohydrate catabolic process	KO	54	0.28	1.41	0.062	0.939	1	945	tags=31%, list=16%, signal=37%
1293	gobp meiosis i cell cycle process	KO	37	0.31	1.4	0.086	0.956	1	806	tags=32%, list=14%, signal=37%
1294	gobp positive regulation of bmp signaling pathway	KO	15	0.41	1.4	0.1	0.965	1	2222	tags=73%, list=38%, signal=119%
1295	gobp maintenance of location	KO	119	0.23	1.4	0.036	0.956	1	1392	tags=36%, list=24%, signal=47%
1296	gobp nuclear export	KO	70	0.26	1.4	0.065	0.951	1	974	tags=27%, list=17%, signal=32%
1297	gobp t cell activation	KO	156	0.22	1.39	0.035	0.948	1	1414	tags=35%, list=24%, signal=45%
1298	gobp import into nucleus	KO	77	0.26	1.39	0.053	0.947	1	1688	tags=40%, list=29%, signal=56%
1299	gobp transition metal ion homeostasis	KO	40	0.31	1.39	0.09	0.946	1	1645	tags=43%, list=28%, signal=59%
1300	gobp transmembrane receptor protein serine threonine kinase signaling pathway	KO	133	0.23	1.39	0.039	0.963	1	1422	tags=36%, list=25%, signal=47%
1301	gobp carbohydrate derivative catabolic process	KO	52	0.28	1.38	0.073	0.987	1	535	tags=25%, list=9%, signal=27%
1302	gobp regulation of calcium ion transmembrane transporter activity	KO	23	0.35	1.38	0.092	0.991	1	1836	tags=57%, list=32%, signal=82%
1303	gobp regulation of protein localization to cell periphery	KO	40	0.3	1.38	0.092	0.982	1	1465	tags=38%, list=25%, signal=50%
1304	gobp neutral lipid biosynthetic process	KO	17	0.38	1.38	0.109	0.973	1	1936	tags=65%, list=33%, signal=97%
1305	gobp alcohol catabolic process	KO	17	0.4	1.38	0.117	0.966	1	1365	tags=47%, list=24%, signal=61%
1306	gobp positive regulation of chromosome separation	KO	20	0.36	1.37	0.133	0.989	1	61	tags=15%, list=1%, signal=15%
1307	gobp regulation of protein localization to membrane	KO	52	0.28	1.37	0.086	1	1	1494	tags=38%, list=26%, signal=51%
1308	gobp cellular carbohydrate catabolic process	KO	18	0.38	1.36	0.122	1	1	1170	tags=44%, list=20%, signal=56%
1309	gobp positive regulation of chemotaxis	KO	37	0.3	1.36	0.125	1	1	981	tags=30%, list=17%, signal=36%
1310	gobp aminoglycan metabolic process	KO	32	0.31	1.36	0.102	0.999	1	708	tags=28%, list=12%, signal=32%
1311	gobp regulation of phosphoprotein phosphatase activity	KO	21	0.36	1.36	0.128	1	1	1457	tags=43%, list=25%, signal=57%
1312	gobp negative regulation of intracellular transport	KO	26	0.34	1.36	0.124	0.994	1	1044	tags=38%, list=18%, signal=47%
1313	gobp regulation of dna replication	KO	67	0.25	1.36	0.096	0.987	1	1480	tags=39%, list=26%, signal=52%
1314	gobp cholesterol efflux	KO	22	0.34	1.36	0.138	0.988	1	1540	tags=50%, list=27%, signal=68%
1315	gobp positive regulation of endocytosis	KO	35	0.3	1.36	0.109	0.982	1	1763	tags=49%, list=30%, signal=69%
1316	gobp endothelial cell proliferation	KO	51	0.27	1.35	0.078	0.993	1	1828	tags=45%, list=32%, signal=65%
1317	gobp steroid biosynthetic process	KO	52	0.27	1.35	0.107	1	1	1691	tags=48%, list=29%, signal=67%
1318	gobp steroid metabolic process	KO	91	0.24	1.35	0.061	1	1	989	tags=30%, list=17%, signal=35%
1319	gobp nucleobase containing compound transport	KO	85	0.24	1.34	0.064	1	1	1544	tags=35%, list=27%, signal=47%
1320	gobp positive regulation of tor signaling	KO	17	0.37	1.34	0.14	1	1	1053	tags=41%, list=18%, signal=50%
1321	gobp positive regulation of notch signaling pathway	KO	23	0.34	1.34	0.11	1	1	1109	tags=35%, list=19%, signal=43%
1322	gobp protein localization to vacuole	KO	36	0.29	1.34	0.119	1	1	1489	tags=44%, list=26%, signal=59%
1323	gobp lipid localization	KO	146	0.22	1.34	0.057	1	1	1607	tags=42%, list=28%, signal=57%
1324	gobp metal ion homeostasis	KO	135	0.22	1.34	0.049	1	1	1453	tags=36%, list=25%, signal=46%
1325	gobp macrophage differentiation	KO	16	0.38	1.34	0.131	1	1	1791	tags=63%, list=31%, signal=90%
1326	gobp regulation of nucleocytoplasmic transport	KO	48	0.27	1.33	0.099	1	1	1204	tags=33%, list=21%, signal=42%
1327	gobp leukocyte differentiation	KO	190	0.2	1.33	0.042	1	1	1544	tags=35%, list=27%, signal=47%
1328	gobp response to bmp	KO	50	0.27	1.33	0.119	1	1	898	tags=28%, list=16%, signal=33%
1329	gobp lymphocyte activation	KO	224	0.2	1.33	0.042	1	1	1526	tags=34%, list=26%, signal=44%
1330	gobp regulation of pattern recognition receptor signaling pathway	KO	33	0.3	1.33	0.134	1	1	1377	tags=36%, list=24%, signal=47%
1331	gobp establishment of rna localization	KO	65	0.25	1.32	0.091	1	1	1869	tags=45%, list=32%, signal=65%
1332	gobp mucopolysaccharide metabolic process	KO	24	0.33	1.32	0.157	1	1	708	tags=29%, list=12%, signal=33%
1333	gobp receptor internalization	KO	36	0.29	1.32	0.135	1	1	1763	tags=47%, list=30%, signal=67%
1334	gobp positive regulation of peptidase activity	KO	64	0.25	1.32	0.099	1	1	1920	tags=50%, list=33%, signal=74%
1335	gobp cell activation	KO	313	0.19	1.31	0.041	1	1	1526	tags=33%, list=26%, signal=43%
1336	gobp transmembrane transport	KO	341	0.18	1.31	0.036	1	1	1453	tags=31%, list=25%, signal=39%
1337	gobp glial cell proliferation	KO	15	0.38	1.31	0.168	1	1	1609	tags=53%, list=28%, signal=74%
1338	gobp maintenance of location in cell	KO	71	0.24	1.31	0.12	1	1	1016	tags=28%, list=18%, signal=34%
1339	gobp ventricular septum morphogenesis	KO	20	0.35	1.31	0.151	1	1	843	tags=30%, list=15%, signal=35%
1340	gobp positive regulation of lipid localization	KO	30	0.31	1.31	0.137	1	1	1586	tags=47%, list=27%, signal=64%
1341	gobp regulation of tor signaling	KO	44	0.27	1.31	0.13	1	1	1171	tags=34%, list=20%, signal=42%
1342	gobp homologous recombination	KO	23	0.32	1.31	0.159	1	1	526	tags=30%, list=9%, signal=33%
1343	gobp regulation of plasma lipoprotein particle levels	KO	18	0.35	1.31	0.184	1	1	1495	tags=44%, list=26%, signal=60%
1344	gobp ion homeostasis	KO	166	0.2	1.3	0.058	1	1	1453	tags=34%, list=25%, signal=44%
1345	gobp regulation of protein dephosphorylation	KO	39	0.28	1.3	0.165	1	1	1854	tags=46%, list=32%, signal=67%
1346	gobp regulation of potassium ion transport	KO	20	0.34	1.3	0.14	1	1	2651	tags=75%, list=46%, signal=138%
1347	gobp primary alcohol metabolic process	KO	18	0.36	1.3	0.151	1	1	762	tags=22%, list=13%, signal=26%
1348	gobp cation transport	KO	246	0.19	1.3	0.059	1	1	1453	tags=32%, list=25%, signal=41%
1349	gobp regulation of protein export from nucleus	KO	16	0.37	1.3	0.146	1	1	969	tags=38%, list=17%, signal=45%
1350	gobp carbohydrate derivative transport	KO	31	0.3	1.3	0.136	1	1	1387	tags=42%, list=24%, signal=55%
1351	gobp cation transmembrane transport	KO	185	0.2	1.3	0.071	1	1	1453	tags=33%, list=25%, signal=43%
1352	gobp b cell activation	KO	84	0.23	1.3	0.111	1	1	1777	tags=42%, list=31%, signal=59%
1353	gobp regulation of protein localization to plasma membrane	KO	33	0.29	1.3	0.124	1	1	1465	tags=36%, list=25%, signal=48%
1354	gobp mirna metabolic process	KO	38	0.29	1.3	0.152	1	1	757	tags=26%, list=13%, signal=30%
1355	gobp negative regulation of leukocyte proliferation	KO	17	0.36	1.29	0.159	1	1	2160	tags=59%, list=37%, signal=94%
1356	gobp negative regulation of neuron death	KO	70	0.24	1.29	0.107	1	1	1398	tags=34%, list=24%, signal=45%
1357	gobp regulation of dephosphorylation	KO	59	0.25	1.29	0.121	0.994	1	1613	tags=39%, list=28%, signal=53%
1358	gobp activation of gtpase activity	KO	40	0.28	1.29	0.13	0.995	1	600	tags=25%, list=10%, signal=28%
1359	gobp apical junction assembly	KO	24	0.31	1.29	0.158	0.993	1	234	tags=17%, list=4%, signal=17%
1360	gobp proteoglycan biosynthetic process	KO	22	0.34	1.29	0.167	0.991	1	843	tags=36%, list=15%, signal=42%
1361	gobp myeloid leukocyte activation	KO	65	0.25	1.29	0.113	0.986	1	1192	tags=34%, list=21%, signal=42%
1362	gobp regulation of cholesterol efflux	KO	16	0.37	1.29	0.161	0.981	1	1540	tags=56%, list=27%, signal=76%
1363	gobp carbohydrate derivative metabolic process	KO	399	0.18	1.29	0.018	0.982	1	921	tags=21%, list=16%, signal=23%
1364	gobp protein export from nucleus	KO	28	0.31	1.29	0.178	0.99	1	969	tags=32%, list=17%, signal=38%
1365	gobp cell cell junction organization	KO	61	0.25	1.29	0.124	0.988	1	2013	tags=49%, list=35%, signal=75%
1366	gobp regulation of lipid transport	KO	35	0.29	1.28	0.144	0.991	1	1586	tags=46%, list=27%, signal=63%
1367	gobp oligosaccharide metabolic process	KO	15	0.37	1.28	0.164	0.992	1	536	tags=33%, list=9%, signal=37%
1368	gobp mannosylation	KO	17	0.35	1.28	0.168	0.99	1	1040	tags=35%, list=18%, signal=43%
1369	gobp triglyceride metabolic process	KO	33	0.29	1.28	0.139	0.985	1	1706	tags=55%, list=29%, signal=77%
1370	gobp embryonic appendage morphogenesis	KO	31	0.3	1.28	0.162	0.992	1	1112	tags=35%, list=19%, signal=44%
1371	gobp cell cell junction assembly	KO	40	0.27	1.28	0.148	0.991	1	2013	tags=52%, list=35%, signal=80%
1372	gobp ovarian follicle development	KO	19	0.35	1.28	0.18	0.986	1	555	tags=26%, list=10%, signal=29%
1373	gobp neural nucleus development	KO	17	0.35	1.28	0.178	0.987	1	1414	tags=47%, list=24%, signal=62%
1374	gobp amino acid transport	KO	40	0.27	1.27	0.146	0.993	1	1387	tags=38%, list=24%, signal=49%
1375	gobp tight junction organization	KO	23	0.33	1.27	0.176	0.989	1	969	tags=30%, list=17%, signal=36%
1376	gobp branched chain amino acid metabolic process	KO	16	0.37	1.27	0.204	0.995	1	266	tags=25%, list=5%, signal=26%
1377	gobp positive regulation of mirna transcription	KO	22	0.33	1.27	0.158	0.989	1	192	tags=18%, list=3%, signal=19%
1378	gobp regulation of phosphatase activity	KO	33	0.29	1.27	0.176	0.988	1	1457	tags=39%, list=25%, signal=52%
1379	gobp embryonic pattern specification	KO	16	0.36	1.27	0.166	1	1	915	tags=38%, list=16%, signal=44%
1380	gobp positive regulation of mirna metabolic process	KO	25	0.3	1.27	0.144	0.995	1	192	tags=16%, list=3%, signal=16%
1381	gobp vascular associated smooth muscle cell proliferation	KO	23	0.32	1.27	0.172	0.994	1	349	tags=22%, list=6%, signal=23%
1382	gobp receptor signaling pathway via stat	KO	46	0.26	1.26	0.182	0.993	1	1082	tags=33%, list=19%, signal=40%
1383	gobp t cell differentiation	KO	93	0.22	1.26	0.127	0.992	1	1460	tags=37%, list=25%, signal=48%
1384	gobp midbrain development	KO	29	0.29	1.26	0.176	0.99	1	1406	tags=34%, list=24%, signal=45%
1385	gobp positive regulation of cell cell adhesion	KO	84	0.22	1.26	0.129	0.993	1	2258	tags=58%, list=39%, signal=94%
1386	gobp positive regulation of cysteine type endopeptidase activity	KO	48	0.26	1.26	0.143	0.988	1	1797	tags=50%, list=31%, signal=72%
1387	gobp regulation of autophagy of mitochondrion	KO	21	0.32	1.26	0.184	0.991	1	1065	tags=33%, list=18%, signal=41%
1388	gobp response to topologically incorrect protein	KO	67	0.23	1.26	0.175	0.987	1	1373	tags=36%, list=24%, signal=46%
1389	gobp ncrna catabolic process	KO	21	0.32	1.26	0.201	0.986	1	2427	tags=71%, list=42%, signal=123%
1390	gobp mammary gland morphogenesis	KO	15	0.37	1.26	0.199	0.994	1	1386	tags=53%, list=24%, signal=70%
1391	gobp positive regulation of autophagy	KO	52	0.25	1.25	0.148	0.995	1	1065	tags=31%, list=18%, signal=37%
1392	gobp antigen processing and presentation	KO	24	0.31	1.25	0.189	1	1	973	tags=33%, list=17%, signal=40%
1393	gobp actin mediated cell contraction	KO	24	0.31	1.25	0.187	1	1	2066	tags=63%, list=36%, signal=97%
1394	gobp protein localization to cell surface	KO	23	0.32	1.25	0.197	1	1	748	tags=26%, list=13%, signal=30%
1395	gobp positive regulation of cytosolic calcium ion concentration	KO	28	0.29	1.25	0.184	1	1	1389	tags=46%, list=24%, signal=61%
1396	gobp smooth muscle cell proliferation	KO	44	0.26	1.25	0.158	1	1	608	tags=23%, list=11%, signal=25%
1397	gobp establishment of protein localization to plasma membrane	KO	25	0.31	1.24	0.179	1	1	1491	tags=44%, list=26%, signal=59%
1398	gobp regulation of lipid storage	KO	21	0.32	1.24	0.193	1	1	1706	tags=62%, list=29%, signal=87%
1399	gobp positive regulation of leukocyte cell cell adhesion	KO	73	0.23	1.24	0.159	1	1	2258	tags=59%, list=39%, signal=95%
1400	gobp glycolipid biosynthetic process	KO	36	0.28	1.24	0.176	1	1	1823	tags=42%, list=32%, signal=60%
1401	gobp smad protein signal transduction	KO	22	0.32	1.24	0.214	1	1	974	tags=27%, list=17%, signal=33%
1402	gobp membrane lipid catabolic process	KO	15	0.35	1.24	0.215	1	1	458	tags=33%, list=8%, signal=36%
1403	gobp long term synaptic potentiation	KO	21	0.33	1.24	0.209	0.997	1	1248	tags=38%, list=22%, signal=48%
1404	gobp regulation of cellular response to transforming growth factor beta stimulus	KO	55	0.24	1.24	0.15	0.994	1	1375	tags=40%, list=24%, signal=52%
1405	gobp negative regulation of protein serine threonine kinase activity	KO	44	0.26	1.24	0.199	1	1	1362	tags=36%, list=24%, signal=47%
1406	gobp glycosphingolipid biosynthetic process	KO	15	0.35	1.24	0.2	1	1	536	tags=20%, list=9%, signal=22%
1407	gobp cell adhesion mediated by integrin	KO	34	0.28	1.24	0.177	1	1	1942	tags=53%, list=34%, signal=79%
1408	gobp extrinsic apoptotic signaling pathway via death domain receptors	KO	41	0.26	1.24	0.194	1	1	1395	tags=39%, list=24%, signal=51%
1409	gobp regulation of heart rate	KO	18	0.33	1.23	0.2	1	1	1446	tags=39%, list=25%, signal=52%
1410	gobp chromosome condensation	KO	19	0.33	1.23	0.218	1	1	229	tags=21%, list=4%, signal=22%
1411	gobp cortical actin cytoskeleton organization	KO	15	0.36	1.23	0.204	1	1	318	tags=20%, list=5%, signal=21%
1412	gobp myeloid leukocyte migration	KO	50	0.25	1.23	0.174	1	1	1033	tags=30%, list=18%, signal=36%
1413	gobp sterol metabolic process	KO	55	0.24	1.23	0.185	1	1	945	tags=29%, list=16%, signal=34%
1414	gobp secondary alcohol metabolic process	KO	54	0.24	1.23	0.175	1	1	1148	tags=33%, list=20%, signal=41%
1415	gobp negative regulation of cell activation	KO	55	0.24	1.23	0.173	1	1	1315	tags=33%, list=23%, signal=42%
1416	gobp regulation of steroid biosynthetic process	KO	20	0.33	1.22	0.203	1	1	1386	tags=40%, list=24%, signal=52%
1417	gobp chemical homeostasis	KO	299	0.17	1.22	0.079	1	1	1453	tags=31%, list=25%, signal=40%
1418	gobp establishment or maintenance of bipolar cell polarity	KO	20	0.32	1.22	0.212	1	1	2400	tags=70%, list=41%, signal=119%
1419	gobp dna replication	KO	143	0.2	1.22	0.142	1	1	1480	tags=34%, list=26%, signal=44%
1420	gobp positive regulation of protein binding	KO	27	0.3	1.22	0.213	1	1	1797	tags=56%, list=31%, signal=80%
1421	gobp calcium ion transmembrane import into cytosol	KO	41	0.26	1.22	0.18	1	1	2160	tags=61%, list=37%, signal=97%
1422	gobp transforming growth factor beta receptor signaling pathway	KO	89	0.22	1.22	0.16	1	1	1422	tags=37%, list=25%, signal=48%
1423	gobp mononuclear cell differentiation	KO	148	0.19	1.22	0.129	1	1	1526	tags=34%, list=26%, signal=45%
1424	gobp regulation of cell shape	KO	66	0.23	1.21	0.2	1	1	2598	tags=65%, list=45%, signal=117%
1425	gobp positive regulation of locomotion	KO	189	0.19	1.21	0.117	1	1	1033	tags=23%, list=18%, signal=27%
1426	gobp endodermal cell differentiation	KO	16	0.34	1.21	0.224	1	1	2297	tags=75%, list=40%, signal=124%
1427	gobp carbohydrate biosynthetic process	KO	55	0.24	1.21	0.182	1	1	1332	tags=33%, list=23%, signal=42%
1428	gobp centromere complex assembly	KO	18	0.32	1.21	0.231	1	1	141	tags=17%, list=2%, signal=17%
1429	gobp response to transforming growth factor beta	KO	110	0.21	1.21	0.155	1	1	1457	tags=36%, list=25%, signal=48%
1430	gobp erad pathway	KO	49	0.25	1.21	0.206	1	1	921	tags=29%, list=16%, signal=34%
1431	gobp regulation of intracellular steroid hormone receptor signaling pathway	KO	27	0.29	1.21	0.227	1	1	1076	tags=30%, list=19%, signal=36%
1432	gobp inorganic ion transmembrane transport	KO	170	0.19	1.21	0.145	0.998	1	1453	tags=32%, list=25%, signal=42%
1433	gobp negative regulation of protein localization	KO	66	0.23	1.21	0.183	0.998	1	1335	tags=32%, list=23%, signal=41%
1434	gobp tissue homeostasis	KO	66	0.23	1.21	0.181	0.995	1	688	tags=23%, list=12%, signal=25%
1435	gobp cellular amino acid catabolic process	KO	37	0.27	1.21	0.203	0.991	1	438	tags=19%, list=8%, signal=20%
1436	gobp rna 3 end processing	KO	50	0.24	1.21	0.212	0.991	1	2750	tags=66%, list=48%, signal=125%
1437	gobp stem cell division	KO	17	0.33	1.21	0.218	1	1	2276	tags=59%, list=39%, signal=97%
1438	gobp circulatory system process	KO	144	0.19	1.21	0.143	1	1	969	tags=24%, list=17%, signal=28%
1439	gobp positive regulation of lipid biosynthetic process	KO	27	0.29	1.2	0.244	1	1	1586	tags=44%, list=27%, signal=61%
1440	gobp regulation of cation channel activity	KO	36	0.26	1.2	0.217	0.998	1	1417	tags=42%, list=24%, signal=55%
1441	gobp filopodium assembly	KO	24	0.29	1.2	0.233	0.999	1	1586	tags=42%, list=27%, signal=57%
1442	gobp regulation of biomineralization	KO	32	0.27	1.2	0.223	1	1	1508	tags=44%, list=26%, signal=59%
1443	gobp proteoglycan metabolic process	KO	26	0.3	1.2	0.225	0.996	1	843	tags=35%, list=15%, signal=40%
1444	gobp regulation of establishment or maintenance of cell polarity	KO	15	0.35	1.2	0.249	0.993	1	1745	tags=67%, list=30%, signal=95%
1445	gobp gastrulation	KO	72	0.22	1.2	0.214	0.994	1	969	tags=26%, list=17%, signal=31%
1446	gobp phagocytosis	KO	69	0.23	1.2	0.206	0.992	1	2067	tags=52%, list=36%, signal=80%
1447	gobp ion transmembrane transport	KO	235	0.18	1.2	0.115	0.992	1	1453	tags=31%, list=25%, signal=40%
1448	gobp homologous chromosome segregation	KO	15	0.35	1.2	0.243	0.999	1	526	tags=33%, list=9%, signal=37%
1449	gobp positive regulation of protein kinase b signaling	KO	37	0.26	1.2	0.24	0.999	1	1033	tags=30%, list=18%, signal=36%
1450	gobp cellular response to unfolded protein	KO	43	0.25	1.2	0.207	0.996	1	1373	tags=37%, list=24%, signal=48%
1451	gobp second messenger mediated signaling	KO	63	0.23	1.19	0.197	0.998	1	700	tags=19%, list=12%, signal=21%
1452	gobp dna templated dna replication	KO	87	0.21	1.19	0.193	0.996	1	1480	tags=37%, list=26%, signal=49%
1453	gobp regulation of release of sequestered calcium ion into cytosol	KO	23	0.3	1.19	0.242	0.997	1	969	tags=35%, list=17%, signal=42%
1454	gobp negative regulation of dna repair	KO	16	0.34	1.19	0.247	0.997	1	2041	tags=63%, list=35%, signal=96%
1455	gobp positive regulation of cell growth	KO	54	0.24	1.19	0.207	0.998	1	1937	tags=46%, list=33%, signal=69%
1456	gobp cellular modified amino acid biosynthetic process	KO	16	0.33	1.19	0.238	0.999	1	189	tags=19%, list=3%, signal=19%
1457	gobp positive regulation of hydrolase activity	KO	193	0.18	1.19	0.158	1	1	1586	tags=36%, list=27%, signal=48%
1458	gobp regulation of heart contraction	KO	43	0.25	1.19	0.231	1	1	1480	tags=42%, list=26%, signal=56%
1459	gobp t cell proliferation	KO	52	0.24	1.19	0.241	0.997	1	1932	tags=50%, list=33%, signal=74%
1460	gobp regulation of striated muscle contraction	KO	23	0.3	1.19	0.25	1	1	1446	tags=48%, list=25%, signal=64%
1461	gobp trna methylation	KO	19	0.32	1.19	0.257	0.997	1	886	tags=32%, list=15%, signal=37%
1462	gobp positive regulation of leukocyte proliferation	KO	35	0.27	1.19	0.233	0.994	1	2204	tags=66%, list=38%, signal=105%
1463	gobp regulation of phosphorus metabolic process	KO	468	0.16	1.19	0.094	0.994	1	1472	tags=29%, list=25%, signal=36%
1464	gobp leukocyte chemotaxis	KO	48	0.24	1.18	0.243	0.998	1	1033	tags=29%, list=18%, signal=35%
1465	gobp golgi to plasma membrane transport	KO	29	0.28	1.18	0.242	1	1	1465	tags=41%, list=25%, signal=55%
1466	gobp mesoderm morphogenesis	KO	22	0.3	1.18	0.248	0.997	1	969	tags=32%, list=17%, signal=38%
1467	gobp regulation of tissue remodeling	KO	15	0.34	1.18	0.247	0.995	1	1688	tags=53%, list=29%, signal=75%
1468	gobp positive regulation of lipid transport	KO	24	0.29	1.18	0.24	0.993	1	1586	tags=46%, list=27%, signal=63%
1469	gobp sensory perception of mechanical stimulus	KO	31	0.27	1.18	0.243	0.991	1	1517	tags=42%, list=26%, signal=57%
1470	gobp positive regulation of biomineralization	KO	16	0.34	1.18	0.256	0.989	1	1051	tags=38%, list=18%, signal=46%
1471	gobp divalent inorganic cation homeostasis	KO	93	0.21	1.18	0.194	0.986	1	1389	tags=34%, list=24%, signal=45%
1472	gobp cellular metal ion homeostasis	KO	108	0.2	1.18	0.201	0.983	1	1453	tags=34%, list=25%, signal=45%
1473	gobp regulation of muscle contraction	KO	36	0.26	1.18	0.266	0.988	1	1446	tags=42%, list=25%, signal=55%
1474	gobp activation of cysteine type endopeptidase activity involved in apoptotic process	KO	27	0.29	1.18	0.25	0.985	1	1914	tags=59%, list=33%, signal=88%
1475	gobp regulation of dna templated dna replication	KO	29	0.28	1.18	0.253	0.988	1	1285	tags=41%, list=22%, signal=53%
1476	gobp membrane protein proteolysis	KO	18	0.32	1.18	0.265	0.987	1	1422	tags=44%, list=25%, signal=59%
1477	gobp taxis	KO	150	0.19	1.17	0.159	0.99	1	1065	tags=25%, list=18%, signal=29%
1478	gobp regulation of tumor necrosis factor mediated signaling pathway	KO	23	0.3	1.17	0.258	0.992	1	1544	tags=48%, list=27%, signal=65%
1479	gobp blood vessel remodeling	KO	17	0.33	1.17	0.27	0.997	1	1058	tags=41%, list=18%, signal=50%
1480	gobp carbohydrate derivative biosynthetic process	KO	257	0.17	1.17	0.157	0.996	1	868	tags=19%, list=15%, signal=22%
1481	gobp heparan sulfate proteoglycan metabolic process	KO	15	0.34	1.17	0.267	0.994	1	563	tags=27%, list=10%, signal=29%
1482	gobp protein exit from endoplasmic reticulum	KO	21	0.31	1.17	0.267	0.991	1	2209	tags=62%, list=38%, signal=100%
1483	gobp negative regulation of intracellular signal transduction	KO	213	0.18	1.17	0.173	0.988	1	1973	tags=42%, list=34%, signal=62%
1484	gobp macrophage activation	KO	26	0.29	1.17	0.248	0.986	1	1148	tags=38%, list=20%, signal=48%
1485	gobp establishment of protein localization to vacuole	KO	30	0.27	1.17	0.26	0.986	1	1489	tags=43%, list=26%, signal=58%
1486	gobp golgi to plasma membrane protein transport	KO	16	0.33	1.17	0.261	0.983	1	1756	tags=50%, list=30%, signal=72%
1487	gobp rna export from nucleus	KO	35	0.26	1.17	0.241	0.981	1	1615	tags=37%, list=28%, signal=51%
1488	gobp regulation of neuron differentiation	KO	41	0.25	1.17	0.243	0.983	1	2797	tags=71%, list=48%, signal=136%
1489	gobp pteridine containing compound metabolic process	KO	15	0.34	1.17	0.274	0.985	1	221	tags=20%, list=4%, signal=21%
1490	gobp nucleotide excision repair	KO	50	0.24	1.17	0.244	0.983	1	1012	tags=28%, list=17%, signal=34%
1491	gobp positive regulation of receptor mediated endocytosis	KO	20	0.3	1.17	0.253	0.982	1	1935	tags=55%, list=33%, signal=82%
1492	gobp positive regulation of cell adhesion	KO	151	0.18	1.16	0.174	0.98	1	2021	tags=45%, list=35%, signal=67%
1493	gobp monoubiquitinated protein deubiquitination	KO	17	0.32	1.16	0.273	0.979	1	2413	tags=71%, list=42%, signal=121%
1494	gobp positive regulation of protein localization to membrane	KO	30	0.26	1.16	0.271	0.976	1	1494	tags=40%, list=26%, signal=54%
1495	gobp negative regulation of hemopoiesis	KO	29	0.28	1.16	0.254	0.978	1	2019	tags=59%, list=35%, signal=90%
1496	gobp jnk cascade	KO	58	0.23	1.16	0.233	0.98	1	1953	tags=48%, list=34%, signal=72%
1497	gobp maintenance of protein location in cell	KO	29	0.27	1.16	0.265	0.981	1	1344	tags=34%, list=23%, signal=45%
1498	gobp adenylate cyclase modulating g protein coupled receptor signaling pathway	KO	26	0.28	1.16	0.259	0.978	1	1495	tags=38%, list=26%, signal=52%
1499	gobp regulation of metal ion transport	KO	91	0.2	1.16	0.233	0.979	1	1453	tags=34%, list=25%, signal=45%
1500	gobp osteoblast differentiation	KO	76	0.21	1.16	0.256	0.986	1	1051	tags=26%, list=18%, signal=32%
1501	gobp regulation of autophagy	KO	132	0.19	1.16	0.193	0.985	1	1065	tags=27%, list=18%, signal=32%
1502	gobp sulfur compound transport	KO	15	0.33	1.16	0.276	0.985	1	1771	tags=53%, list=31%, signal=77%
1503	gobp regulation of postsynaptic membrane neurotransmitter receptor levels	KO	18	0.31	1.16	0.258	0.984	1	1916	tags=56%, list=33%, signal=83%
1504	gobp defense response to bacterium	KO	38	0.25	1.15	0.251	0.995	1	1091	tags=26%, list=19%, signal=32%
1505	gobp cardiac muscle contraction	KO	33	0.27	1.15	0.271	0.992	1	1446	tags=45%, list=25%, signal=60%
1506	gobp learning	KO	40	0.25	1.15	0.256	0.992	1	1398	tags=35%, list=24%, signal=46%
1507	gobp lymphocyte activation involved in immune response	KO	67	0.22	1.15	0.277	0.992	1	564	tags=16%, list=10%, signal=18%
1508	gobp tissue remodeling	KO	45	0.24	1.15	0.278	0.99	1	1058	tags=31%, list=18%, signal=38%
1509	gobp positive regulation of synaptic transmission	KO	31	0.27	1.15	0.253	0.987	1	1248	tags=32%, list=22%, signal=41%
1510	gobp cellular response to topologically incorrect protein	KO	55	0.23	1.15	0.245	0.986	1	1373	tags=36%, list=24%, signal=47%
1511	gobp intracellular protein transport	KO	375	0.16	1.15	0.145	0.985	1	1218	tags=25%, list=21%, signal=29%
1512	gobp regulation of bone mineralization	KO	25	0.28	1.15	0.283	0.985	1	1480	tags=44%, list=26%, signal=59%
1513	gobp sexual reproduction	KO	221	0.17	1.15	0.209	0.982	1	1062	tags=22%, list=18%, signal=26%
1514	gobp mrna transport	KO	55	0.23	1.15	0.254	0.987	1	1118	tags=27%, list=19%, signal=33%
1515	gobp regulation of cellular carbohydrate metabolic process	KO	51	0.23	1.15	0.268	0.989	1	1088	tags=31%, list=19%, signal=38%
1516	gobp sensory system development	KO	93	0.2	1.15	0.255	0.986	1	1389	tags=37%, list=24%, signal=47%
1517	gobp endoplasmic reticulum to cytosol transport	KO	16	0.32	1.15	0.291	0.984	1	921	tags=31%, list=16%, signal=37%
1518	gobp protein localization to nucleus	KO	131	0.19	1.14	0.222	0.983	1	1543	tags=34%, list=27%, signal=45%
1519	gobp regulation of animal organ morphogenesis	KO	32	0.27	1.14	0.289	0.986	1	381	tags=16%, list=7%, signal=17%
1520	gobp regulation of protein import into nucleus	KO	28	0.27	1.14	0.278	0.984	1	1204	tags=36%, list=21%, signal=45%
1521	gobp positive regulation of growth	KO	78	0.21	1.14	0.254	0.983	1	1566	tags=36%, list=27%, signal=49%
1522	gobp glycerolipid biosynthetic process	KO	128	0.19	1.14	0.256	0.981	1	1786	tags=41%, list=31%, signal=59%
1523	gobp biological process involved in interaction with host	KO	65	0.22	1.14	0.247	0.979	1	1570	tags=37%, list=27%, signal=50%
1524	gobp intracellular lipid transport	KO	19	0.3	1.14	0.282	0.979	1	1148	tags=42%, list=20%, signal=52%
1525	gobp female sex differentiation	KO	34	0.25	1.14	0.297	0.984	1	555	tags=21%, list=10%, signal=23%
1526	gobp intrinsic apoptotic signaling pathway in response to dna damage	KO	47	0.24	1.14	0.291	0.981	1	1452	tags=38%, list=25%, signal=51%
1527	gobp somatic stem cell population maintenance	KO	30	0.26	1.14	0.277	0.981	1	968	tags=30%, list=17%, signal=36%
1528	gobp chondrocyte differentiation	KO	37	0.26	1.14	0.286	0.978	1	1154	tags=32%, list=20%, signal=40%
1529	gobp positive regulation of lipid metabolic process	KO	45	0.24	1.14	0.281	0.977	1	1607	tags=44%, list=28%, signal=61%
1530	gobp development of primary female sexual characteristics	KO	34	0.25	1.14	0.299	0.981	1	555	tags=21%, list=10%, signal=23%
1531	gobp regulation of synaptic transmission glutamatergic	KO	20	0.31	1.14	0.321	0.981	1	1347	tags=40%, list=23%, signal=52%
1532	gobp response to endoplasmic reticulum stress	KO	107	0.19	1.13	0.231	0.994	1	1449	tags=34%, list=25%, signal=44%
1533	gobp associative learning	KO	20	0.3	1.13	0.314	0.994	1	1027	tags=35%, list=18%, signal=42%
1534	gobp enzyme linked receptor protein signaling pathway	KO	321	0.16	1.13	0.198	0.993	1	1017	tags=22%, list=18%, signal=25%
1535	gobp peptidyl threonine modification	KO	49	0.23	1.13	0.289	0.994	1	1836	tags=49%, list=32%, signal=71%
1536	gobp striated muscle contraction	KO	35	0.25	1.13	0.283	0.992	1	1446	tags=43%, list=25%, signal=57%
1537	gobp dna repair	KO	290	0.16	1.13	0.189	0.991	1	1057	tags=23%, list=18%, signal=27%
1538	gobp dna strand elongation	KO	21	0.28	1.13	0.311	0.991	1	730	tags=24%, list=13%, signal=27%
1539	gobp regulation of blood pressure	KO	40	0.24	1.12	0.299	1	1	1050	tags=30%, list=18%, signal=36%
1540	gobp protein autoubiquitination	KO	30	0.26	1.12	0.296	1	1	529	tags=20%, list=9%, signal=22%
1541	gobp regulation of cell adhesion	KO	252	0.16	1.12	0.217	1	1	1952	tags=42%, list=34%, signal=61%
1542	gobp myeloid cell homeostasis	KO	66	0.21	1.12	0.279	1	1	885	tags=23%, list=15%, signal=27%
1543	gobp nuclear transcribed mrna catabolic process nonsense mediated decay	KO	15	0.33	1.12	0.298	1	1	857	tags=33%, list=15%, signal=39%
1544	gobp protein autophosphorylation	KO	91	0.2	1.12	0.271	1	1	2079	tags=47%, list=36%, signal=73%
1545	gobp regulation of postsynaptic membrane potential	KO	17	0.31	1.12	0.331	1	1	639	tags=29%, list=11%, signal=33%
1546	gobp response to amino acid starvation	KO	25	0.27	1.12	0.313	1	1	4214	tags=100%, list=73%, signal=366%
1547	gobp lens development in camera type eye	KO	20	0.29	1.12	0.323	1	1	1337	tags=45%, list=23%, signal=58%
1548	gobp endoderm development	KO	31	0.26	1.12	0.297	0.999	1	2297	tags=65%, list=40%, signal=106%
1549	gobp regulation of cellular response to growth factor stimulus	KO	109	0.19	1.12	0.268	1	1	1739	tags=39%, list=30%, signal=55%
1550	gobp regulation of cell cell adhesion	KO	137	0.18	1.12	0.257	0.998	1	2223	tags=52%, list=38%, signal=82%
1551	gobp ceramide biosynthetic process	KO	31	0.26	1.12	0.293	0.998	1	536	tags=16%, list=9%, signal=18%
1552	gobp intrinsic apoptotic signaling pathway in response to oxidative stress	KO	19	0.3	1.12	0.323	1	1	1814	tags=53%, list=31%, signal=76%
1553	gobp positive regulation of developmental growth	KO	48	0.23	1.11	0.292	1	1	1937	tags=52%, list=33%, signal=78%
1554	gobp positive regulation of t cell proliferation	KO	22	0.28	1.11	0.321	1	1	2204	tags=68%, list=38%, signal=110%
1555	gobp immune effector process	KO	151	0.18	1.11	0.268	1	1	1418	tags=30%, list=25%, signal=38%
1556	gobp regulation of synaptic plasticity	KO	44	0.23	1.11	0.287	1	1	1248	tags=32%, list=22%, signal=40%
1557	gobp regulation of lipid metabolic process	KO	120	0.18	1.11	0.27	1	1	1780	tags=43%, list=31%, signal=61%
1558	gobp regulation of cell morphogenesis	KO	129	0.18	1.11	0.26	1	1	2067	tags=45%, list=36%, signal=68%
1559	gobp sodium ion transport	KO	42	0.24	1.11	0.323	1	1	979	tags=29%, list=17%, signal=34%
1560	gobp regulation of blood circulation	KO	49	0.22	1.11	0.323	1	1	1480	tags=39%, list=26%, signal=52%
1561	gobp intrinsic apoptotic signaling pathway in response to dna damage by p53 class mediator	KO	18	0.3	1.11	0.329	1	1	1418	tags=39%, list=25%, signal=51%
1562	gobp ion transport	KO	328	0.16	1.11	0.235	1	1	1453	tags=29%, list=25%, signal=37%
1563	gobp cell activation involved in immune response	KO	90	0.19	1.1	0.318	1	1	614	tags=17%, list=11%, signal=18%
1564	gobp regulation of triglyceride metabolic process	KO	17	0.31	1.1	0.31	1	1	1706	tags=65%, list=29%, signal=91%
1565	gobp cellular ion homeostasis	KO	139	0.18	1.1	0.277	1	1	1453	tags=32%, list=25%, signal=41%
1566	gobp regulation of inflammatory response	KO	97	0.19	1.1	0.303	1	1	1149	tags=27%, list=20%, signal=33%
1567	gobp negative regulation of response to dna damage stimulus	KO	38	0.24	1.1	0.313	1	1	1791	tags=47%, list=31%, signal=68%
1568	gobp response to ionizing radiation	KO	75	0.2	1.1	0.321	1	1	1389	tags=32%, list=24%, signal=42%
1569	gobp sensory organ development	KO	132	0.18	1.1	0.286	1	1	1389	tags=32%, list=24%, signal=41%
1570	gobp purine nucleoside monophosphate metabolic process	KO	15	0.33	1.1	0.337	1	1	812	tags=27%, list=14%, signal=31%
1571	gobp tor signaling	KO	51	0.22	1.1	0.311	1	1	1171	tags=31%, list=20%, signal=39%
1572	gobp regulation of cardiac muscle contraction	KO	22	0.28	1.1	0.324	1	1	1446	tags=45%, list=25%, signal=60%
1573	gobp immune response	KO	394	0.15	1.1	0.216	1	1	1422	tags=29%, list=25%, signal=35%
1574	gobp regulation of ossification	KO	40	0.23	1.1	0.337	1	1	1508	tags=40%, list=26%, signal=54%
1575	gobp regulation of intracellular protein transport	KO	92	0.19	1.1	0.309	1	1	1204	tags=29%, list=21%, signal=36%
1576	gobp regulation of carbohydrate metabolic process	KO	63	0.21	1.1	0.294	1	1	1088	tags=29%, list=19%, signal=35%
1577	gobp leukocyte cell cell adhesion	KO	109	0.18	1.09	0.322	1	1	2278	tags=55%, list=39%, signal=89%
1578	gobp negative regulation of signaling	KO	478	0.15	1.09	0.222	1	1	1586	tags=32%, list=27%, signal=40%
1579	gobp vacuolar transport	KO	80	0.2	1.09	0.297	1	1	1218	tags=29%, list=21%, signal=36%
1580	gobp actin filament based movement	KO	37	0.24	1.09	0.366	1	1	1455	tags=41%, list=25%, signal=54%
1581	gobp cellular response to dna damage stimulus	KO	430	0.15	1.09	0.248	1	1	1419	tags=29%, list=25%, signal=35%
1582	gobp regulation of hormone levels	KO	119	0.18	1.09	0.295	1	1	2088	tags=49%, list=36%, signal=75%
1583	gobp negative regulation of transmembrane receptor protein serine threonine kinase signaling pathway	KO	55	0.21	1.09	0.335	1	1	1508	tags=40%, list=26%, signal=54%
1584	gobp t cell activation involved in immune response	KO	30	0.25	1.09	0.345	1	1	176	tags=13%, list=3%, signal=14%
1585	gobp positive regulation of cytokine production	KO	117	0.18	1.09	0.307	1	1	1457	tags=34%, list=25%, signal=45%
1586	gobp regulation of ion transport	KO	138	0.18	1.09	0.299	1	1	1544	tags=32%, list=27%, signal=42%
1587	gobp leukocyte migration	KO	100	0.19	1.09	0.296	1	1	1033	tags=24%, list=18%, signal=29%
1588	gobp regulation of small gtpase mediated signal transduction	KO	124	0.18	1.09	0.29	1	1	1576	tags=38%, list=27%, signal=51%
1589	gobp embryonic cranial skeleton morphogenesis	KO	16	0.31	1.09	0.353	1	1	1629	tags=50%, list=28%, signal=69%
1590	gobp myeloid cell differentiation	KO	150	0.17	1.09	0.294	1	1	1062	tags=25%, list=18%, signal=30%
1591	gobp adaptive immune response	KO	95	0.19	1.09	0.322	1	1	1515	tags=34%, list=26%, signal=45%
1592	gobp cellular response to ionizing radiation	KO	40	0.23	1.09	0.341	1	1	1189	tags=30%, list=21%, signal=37%
1593	gobp peptidyl asparagine modification	KO	15	0.33	1.09	0.342	1	1	1334	tags=47%, list=23%, signal=60%
1594	gobp regulation of system process	KO	119	0.18	1.09	0.322	1	1	744	tags=19%, list=13%, signal=22%
1595	gobp metencephalon development	KO	38	0.23	1.09	0.323	1	1	521	tags=18%, list=9%, signal=20%
1596	gobp response to dsrna	KO	17	0.29	1.09	0.348	1	1	1914	tags=59%, list=33%, signal=88%
1597	gobp cellular homeostasis	KO	237	0.16	1.08	0.27	1	1	1389	tags=29%, list=24%, signal=36%
1598	gobp negative regulation of dna metabolic process	KO	54	0.21	1.08	0.338	1	1	1791	tags=44%, list=31%, signal=64%
1599	gobp protein localization to cell periphery	KO	120	0.18	1.08	0.321	1	1	1491	tags=32%, list=26%, signal=42%
1600	gobp immune system development	KO	358	0.15	1.08	0.258	1	1	1062	tags=21%, list=18%, signal=24%
1601	gobp homeostatic process	KO	498	0.15	1.08	0.251	1	1	1453	tags=29%, list=25%, signal=35%
1602	gobp amine transport	KO	17	0.3	1.08	0.342	1	1	472	tags=24%, list=8%, signal=26%
1603	gobp regulation of extrinsic apoptotic signaling pathway in absence of ligand	KO	17	0.3	1.08	0.359	1	1	1544	tags=41%, list=27%, signal=56%
1604	gobp multicellular organism reproduction	KO	230	0.16	1.08	0.294	1	1	1062	tags=22%, list=18%, signal=26%
1605	gobp b cell activation involved in immune response	KO	36	0.24	1.08	0.368	1	1	339	tags=14%, list=6%, signal=15%
1606	gobp regulation of protein autophosphorylation	KO	16	0.3	1.08	0.361	1	1	303	tags=19%, list=5%, signal=20%
1607	gobp inorganic anion transport	KO	34	0.24	1.08	0.349	1	1	1143	tags=29%, list=20%, signal=36%
1608	gobp central nervous system neuron differentiation	KO	48	0.22	1.07	0.388	1	1	569	tags=17%, list=10%, signal=18%
1609	gobp viral process	KO	147	0.17	1.07	0.33	1	1	927	tags=21%, list=16%, signal=24%
1610	gobp rna localization	KO	82	0.2	1.07	0.333	1	1	1461	tags=32%, list=25%, signal=42%
1611	gobp negative regulation of neuron apoptotic process	KO	50	0.22	1.07	0.367	1	1	1208	tags=28%, list=21%, signal=35%
1612	gobp regulation of transferase activity	KO	315	0.15	1.07	0.293	1	1	1065	tags=21%, list=18%, signal=25%
1613	gobp regulation of lipid catabolic process	KO	18	0.3	1.07	0.363	1	1	1607	tags=56%, list=28%, signal=77%
1614	gobp regulation of viral genome replication	KO	27	0.26	1.07	0.353	1	1	574	tags=19%, list=10%, signal=20%
1615	gobp regulation of mirna metabolic process	KO	31	0.25	1.07	0.347	1	1	279	tags=16%, list=5%, signal=17%
1616	gobp programmed necrotic cell death	KO	23	0.27	1.07	0.375	1	1	1544	tags=52%, list=27%, signal=71%
1617	gobp regulation of nervous system process	KO	21	0.28	1.07	0.366	1	1	591	tags=29%, list=10%, signal=32%
1618	gobp reproduction	KO	395	0.15	1.07	0.283	1	1	992	tags=19%, list=17%, signal=21%
1619	gobp superoxide metabolic process	KO	21	0.28	1.07	0.386	1	1	344	tags=14%, list=6%, signal=15%
1620	gobp import into cell	KO	48	0.22	1.06	0.376	1	1	1688	tags=42%, list=29%, signal=58%
1621	gobp cell death in response to oxidative stress	KO	34	0.23	1.06	0.389	1	1	1922	tags=50%, list=33%, signal=74%
1622	gobp positive regulation of mononuclear cell migration	KO	21	0.28	1.06	0.373	1	1	617	tags=24%, list=11%, signal=27%
1623	gobp establishment of protein localization to organelle	KO	205	0.16	1.06	0.339	1	1	1225	tags=25%, list=21%, signal=31%
1624	gobp kinetochore organization	KO	15	0.3	1.06	0.378	1	1	104	tags=13%, list=2%, signal=14%
1625	gobp regulation of biological process involved in symbiotic interaction	KO	16	0.3	1.06	0.421	1	1	1449	tags=50%, list=25%, signal=67%
1626	gobp positive regulation of catalytic activity	KO	384	0.15	1.06	0.316	1	1	1593	tags=33%, list=28%, signal=42%
1627	gobp transition metal ion transport	KO	25	0.27	1.06	0.37	1	1	1143	tags=28%, list=20%, signal=35%
1628	gobp ubiquitin dependent erad pathway	KO	41	0.23	1.06	0.371	1	1	921	tags=27%, list=16%, signal=32%
1629	gobp formation of primary germ layer	KO	41	0.22	1.06	0.368	1	1	969	tags=27%, list=17%, signal=32%
1630	gobp negative regulation of map kinase activity	KO	22	0.27	1.06	0.376	1	1	1953	tags=50%, list=34%, signal=75%
1631	gobp mrna export from nucleus	KO	26	0.25	1.06	0.38	1	1	388	tags=15%, list=7%, signal=16%
1632	gobp viral life cycle	KO	104	0.18	1.06	0.377	1	1	1596	tags=35%, list=28%, signal=47%
1633	gobp regulation of steroid metabolic process	KO	30	0.25	1.06	0.41	1	1	1386	tags=37%, list=24%, signal=48%
1634	gobp regulation of cell cycle process	KO	313	0.15	1.05	0.314	1	1	1485	tags=30%, list=26%, signal=38%
1635	gobp regulation of protein serine threonine kinase activity	KO	128	0.17	1.05	0.361	1	1	1789	tags=38%, list=31%, signal=54%
1636	gobp protein adp ribosylation	KO	19	0.29	1.05	0.394	1	1	1381	tags=42%, list=24%, signal=55%
1637	gobp anatomical structure homeostasis	KO	84	0.19	1.05	0.381	1	1	688	tags=20%, list=12%, signal=23%
1638	gobp ephrin receptor signaling pathway	KO	20	0.28	1.05	0.393	1	1	165	tags=15%, list=3%, signal=15%
1639	gobp granulocyte chemotaxis	KO	18	0.29	1.05	0.418	1	1	1033	tags=39%, list=18%, signal=47%
1640	gobp lipid metabolic process	KO	480	0.14	1.05	0.317	1	1	1443	tags=29%, list=25%, signal=36%
1641	gobp positive regulation of cell cycle process	KO	102	0.18	1.05	0.373	1	1	1457	tags=31%, list=25%, signal=41%
1642	gobp negative regulation of establishment of protein localization	KO	40	0.22	1.05	0.393	1	1	1044	tags=28%, list=18%, signal=33%
1643	gobp regulation of multicellular organism growth	KO	21	0.27	1.05	0.373	1	1	757	tags=29%, list=13%, signal=33%
1644	gobp rna phosphodiester bond hydrolysis	KO	63	0.2	1.05	0.371	1	1	876	tags=24%, list=15%, signal=28%
1645	gobp heterotypic cell cell adhesion	KO	15	0.3	1.04	0.403	1	1	1918	tags=67%, list=33%, signal=99%
1646	gobp extrinsic apoptotic signaling pathway	KO	94	0.19	1.04	0.39	1	1	1395	tags=32%, list=24%, signal=41%
1647	gobp negative regulation of lymphocyte activation	KO	32	0.23	1.04	0.377	1	1	1315	tags=31%, list=23%, signal=40%
1648	gobp response to lipid	KO	264	0.15	1.04	0.336	1	1	1540	tags=31%, list=27%, signal=40%
1649	gobp dna damage response signal transduction by p53 class mediator	KO	30	0.24	1.04	0.403	1	1	1581	tags=40%, list=27%, signal=55%
1650	gobp cytokine production	KO	193	0.16	1.04	0.377	1	1	1422	tags=31%, list=25%, signal=40%
1651	gobp positive regulation of dephosphorylation	KO	26	0.25	1.04	0.388	1	1	1853	tags=46%, list=32%, signal=68%
1652	gobp positive regulation of chromosome organization	KO	48	0.21	1.04	0.398	1	1	501	tags=15%, list=9%, signal=16%
1653	gobp mrna transcription	KO	21	0.28	1.04	0.411	1	1	1474	tags=43%, list=25%, signal=57%
1654	gobp cellular glucan metabolic process	KO	26	0.25	1.04	0.402	1	1	531	tags=19%, list=9%, signal=21%
1655	gobp double strand break repair via nonhomologous end joining	KO	39	0.22	1.04	0.39	1	1	943	tags=28%, list=16%, signal=33%
1656	gobp pyruvate metabolic process	KO	41	0.22	1.04	0.415	1	1	913	tags=24%, list=16%, signal=29%
1657	gobp regulation of macrophage activation	KO	15	0.3	1.04	0.383	1	1	1148	tags=40%, list=20%, signal=50%
1658	gobp muscle cell proliferation	KO	66	0.19	1.04	0.405	1	1	1051	tags=26%, list=18%, signal=31%
1659	gobp dna biosynthetic process	KO	84	0.19	1.04	0.421	1	1	1281	tags=29%, list=22%, signal=36%
1660	gobp cardiac septum development	KO	39	0.22	1.04	0.428	1	1	477	tags=15%, list=8%, signal=17%
1661	gobp negative regulation of cellular response to growth factor stimulus	KO	36	0.24	1.04	0.407	1	1	1739	tags=42%, list=30%, signal=59%
1662	gobp regulation of ion transmembrane transport	KO	94	0.18	1.04	0.398	1	1	1688	tags=36%, list=29%, signal=50%
1663	gobp erythrocyte homeostasis	KO	57	0.2	1.04	0.414	1	1	885	tags=23%, list=15%, signal=27%
1664	gobp positive regulation of phosphorus metabolic process	KO	267	0.15	1.04	0.371	1	1	1799	tags=37%, list=31%, signal=52%
1665	gobp mrna splice site selection	KO	15	0.3	1.04	0.41	1	1	4041	tags=100%, list=70%, signal=331%
1666	gobp ventricular septum development	KO	30	0.25	1.03	0.44	1	1	843	tags=23%, list=15%, signal=27%
1667	gobp protein targeting to vacuole	KO	25	0.25	1.03	0.416	1	1	1361	tags=40%, list=24%, signal=52%
1668	gobp cytokine production involved in immune response	KO	30	0.24	1.03	0.425	1	1	1353	tags=40%, list=23%, signal=52%
1669	gobp regulation of dna biosynthetic process	KO	50	0.21	1.03	0.403	1	1	1281	tags=30%, list=22%, signal=38%
1670	gobp synaptic transmission glutamatergic	KO	26	0.25	1.03	0.394	1	1	1124	tags=31%, list=19%, signal=38%
1671	gobp regulation of protein binding	KO	70	0.19	1.03	0.428	1	1	1799	tags=44%, list=31%, signal=63%
1672	gobp cellular response to heat	KO	26	0.25	1.03	0.409	1	1	1373	tags=38%, list=24%, signal=50%
1673	gobp cellular response to retinoic acid	KO	15	0.3	1.03	0.414	1	1	339	tags=20%, list=6%, signal=21%
1674	gobp negative regulation of lipid biosynthetic process	KO	25	0.26	1.03	0.436	1	1	2062	tags=56%, list=36%, signal=87%
1675	gobp regulation of osteoclast differentiation	KO	18	0.28	1.03	0.407	1	1	1192	tags=39%, list=21%, signal=49%
1676	gobp lamellipodium organization	KO	35	0.22	1.03	0.438	1	1	959	tags=23%, list=17%, signal=27%
1677	gobp regulation of cation transmembrane transport	KO	84	0.18	1.03	0.453	1	1	1453	tags=32%, list=25%, signal=42%
1678	gobp positive regulation of oxidoreductase activity	KO	19	0.27	1.03	0.432	1	1	700	tags=26%, list=12%, signal=30%
1679	gobp regulation of notch signaling pathway	KO	42	0.22	1.03	0.423	1	1	1239	tags=31%, list=21%, signal=39%
1680	gobp osteoclast differentiation	KO	33	0.23	1.03	0.418	1	1	1192	tags=30%, list=21%, signal=38%
1681	gobp regulation of nuclear division	KO	67	0.19	1.03	0.422	1	1	854	tags=22%, list=15%, signal=26%
1682	gobp cardiac septum morphogenesis	KO	26	0.25	1.03	0.419	1	1	843	tags=23%, list=15%, signal=27%
1683	gobp regulation of chemotaxis	KO	58	0.2	1.02	0.412	1	1	981	tags=24%, list=17%, signal=29%
1684	gobp clathrin dependent endocytosis	KO	19	0.28	1.02	0.418	1	1	1182	tags=37%, list=20%, signal=46%
1685	gobp gland morphogenesis	KO	41	0.22	1.02	0.433	1	1	1706	tags=41%, list=29%, signal=58%
1686	gobp dna conformation change	KO	49	0.21	1.02	0.41	1	1	1285	tags=29%, list=22%, signal=36%
1687	gobp cognition	KO	84	0.19	1.02	0.439	1	1	1444	tags=32%, list=25%, signal=42%
1688	gobp regulation of macroautophagy	KO	66	0.19	1.02	0.419	1	1	1065	tags=27%, list=18%, signal=33%
1689	gobp cellular macromolecule biosynthetic process	KO	428	0.14	1.02	0.413	1	1	860	tags=16%, list=15%, signal=18%
1690	gobp peptidyl tyrosine modification	KO	119	0.17	1.02	0.427	1	1	1813	tags=40%, list=31%, signal=58%
1691	gobp protein localization to lysosome	KO	24	0.25	1.02	0.441	1	1	1457	tags=46%, list=25%, signal=61%
1692	gobp heart process	KO	56	0.2	1.02	0.428	1	1	1480	tags=36%, list=26%, signal=48%
1693	gobp camera type eye morphogenesis	KO	28	0.24	1.02	0.425	1	1	1180	tags=36%, list=20%, signal=45%
1694	gobp aminoglycan biosynthetic process	KO	26	0.24	1.02	0.451	1	1	708	tags=23%, list=12%, signal=26%
1695	gobp anoikis	KO	19	0.27	1.02	0.433	1	1	1832	tags=53%, list=32%, signal=77%
1696	gobp glial cell development	KO	32	0.24	1.02	0.422	1	1	1385	tags=34%, list=24%, signal=45%
1697	gobp negative regulation of intrinsic apoptotic signaling pathway in response to dna damage	KO	16	0.29	1.01	0.445	1	1	1452	tags=44%, list=25%, signal=58%
1698	gobp regulation of sodium ion transport	KO	21	0.27	1.01	0.455	1	1	2247	tags=62%, list=39%, signal=101%
1699	gobp response to bacterium	KO	142	0.16	1.01	0.448	1	1	981	tags=21%, list=17%, signal=25%
1700	gobp maintenance of cell number	KO	78	0.18	1.01	0.43	1	1	1694	tags=37%, list=29%, signal=52%
1701	gobp viral genome replication	KO	41	0.21	1.01	0.446	1	1	858	tags=22%, list=15%, signal=26%
1702	gobp pattern recognition receptor signaling pathway	KO	56	0.2	1.01	0.457	1	1	1939	tags=46%, list=34%, signal=69%
1703	gobp protein processing	KO	81	0.18	1.01	0.44	1	1	1480	tags=35%, list=26%, signal=46%
1704	gobp regulation of hydrolase activity	KO	319	0.14	1.01	0.444	1	1	1457	tags=29%, list=25%, signal=36%
1705	gobp vascular process in circulatory system	KO	67	0.19	1.01	0.465	1	1	844	tags=21%, list=15%, signal=24%
1706	gobp behavior	KO	156	0.16	1.01	0.43	1	1	1566	tags=32%, list=27%, signal=43%
1707	gobp negative regulation of osteoblast differentiation	KO	17	0.28	1.01	0.439	1	1	1508	tags=47%, list=26%, signal=63%
1708	gobp protein localization to organelle	KO	399	0.14	1.01	0.429	1	1	1414	tags=27%, list=24%, signal=34%
1709	gobp calcium ion homeostasis	KO	80	0.18	1	0.459	1	1	1389	tags=33%, list=24%, signal=42%
1710	gobp inositol phosphate metabolic process	KO	20	0.27	1	0.445	1	1	624	tags=25%, list=11%, signal=28%
1711	gobp negative regulation of mapk cascade	KO	69	0.19	1	0.463	1	1	1645	tags=35%, list=28%, signal=48%
1712	gobp protein maturation	KO	118	0.17	1	0.443	1	1	1480	tags=32%, list=26%, signal=42%
1713	gobp appendage morphogenesis	KO	35	0.22	1	0.434	1	1	1112	tags=31%, list=19%, signal=39%
1714	gobp positive regulation of protein localization	KO	173	0.15	1	0.463	1	1	1494	tags=32%, list=26%, signal=42%
1715	gobp positive regulation of protein dephosphorylation	KO	19	0.27	1	0.448	1	1	1853	tags=47%, list=32%, signal=69%
1716	gobp fibroblast migration	KO	24	0.25	1	0.446	1	1	2009	tags=54%, list=35%, signal=83%
1717	gobp inflammatory response	KO	186	0.15	1	0.472	1	1	1149	tags=24%, list=20%, signal=29%
1718	gobp hindbrain development	KO	47	0.21	1	0.467	1	1	521	tags=17%, list=9%, signal=19%
1719	gobp regulation of mirna transcription	KO	27	0.24	1	0.456	1	1	192	tags=15%, list=3%, signal=15%
1720	gobp regulation of vacuole organization	KO	22	0.25	1	0.462	1	1	1496	tags=36%, list=26%, signal=49%
1721	gobp negative regulation of transforming growth factor beta receptor signaling pathway	KO	41	0.21	1	0.447	1	1	989	tags=32%, list=17%, signal=38%
1722	gobp regulation of muscle system process	KO	61	0.19	0.99	0.479	1	1	2088	tags=51%, list=36%, signal=79%
1723	gobp dna metabolic process	KO	454	0.13	0.99	0.492	1	1	959	tags=19%, list=17%, signal=21%
1724	gobp response to heat	KO	35	0.22	0.99	0.481	1	1	1373	tags=34%, list=24%, signal=45%
1725	gobp regulation of transmembrane transport	KO	124	0.16	0.99	0.498	1	1	1691	tags=35%, list=29%, signal=48%
1726	gobp regulation of t cell activation	KO	101	0.17	0.99	0.5	1	1	2223	tags=51%, list=38%, signal=82%
1727	gobp regulation of keratinocyte proliferation	KO	15	0.29	0.99	0.48	1	1	1083	tags=33%, list=19%, signal=41%
1728	gobp muscle contraction	KO	61	0.19	0.99	0.46	1	1	1457	tags=36%, list=25%, signal=48%
1729	gobp endoplasmic reticulum unfolded protein response	KO	36	0.22	0.99	0.492	1	1	1305	tags=33%, list=23%, signal=43%
1730	gobp regulation of transport	KO	469	0.13	0.99	0.505	1	1	1544	tags=30%, list=27%, signal=38%
1731	gobp positive regulation of kinase activity	KO	153	0.16	0.99	0.491	1	1	1799	tags=38%, list=31%, signal=54%
1732	gobp purine containing compound catabolic process	KO	21	0.26	0.99	0.496	1	1	210	tags=14%, list=4%, signal=15%
1733	gobp positive regulation of phosphorylation	KO	242	0.14	0.99	0.5	1	1	1799	tags=37%, list=31%, signal=52%
1734	gobp lipid biosynthetic process	KO	285	0.14	0.99	0.509	1	1	1786	tags=38%, list=31%, signal=52%
1735	gobp amino acid transmembrane transport	KO	26	0.23	0.99	0.472	1	1	1387	tags=35%, list=24%, signal=45%
1736	gobp small gtpase mediated signal transduction	KO	205	0.15	0.99	0.506	1	1	1576	tags=32%, list=27%, signal=43%
1737	gobp neutral lipid metabolic process	KO	45	0.2	0.99	0.484	1	1	1706	tags=47%, list=29%, signal=66%
1738	gobp nervous system process	KO	197	0.15	0.99	0.5	1	1	1480	tags=29%, list=26%, signal=38%
1739	gobp myeloid leukocyte differentiation	KO	79	0.18	0.99	0.523	1	1	1706	tags=39%, list=29%, signal=55%
1740	gobp regulation of locomotion	KO	347	0.14	0.98	0.517	1	1	1033	tags=20%, list=18%, signal=23%
1741	gobp inorganic anion transmembrane transport	KO	22	0.25	0.98	0.498	1	1	936	tags=27%, list=16%, signal=32%
1742	gobp cell cycle g1 s phase transition	KO	110	0.17	0.98	0.527	1	1	1707	tags=35%, list=29%, signal=48%
1743	gobp animal organ regeneration	KO	26	0.24	0.98	0.497	1	1	1526	tags=42%, list=26%, signal=57%
1744	gobp regulation of signaling receptor activity	KO	37	0.21	0.98	0.476	1	1	591	tags=19%, list=10%, signal=21%
1745	gobp positive regulation of inflammatory response	KO	34	0.22	0.98	0.492	1	1	1148	tags=26%, list=20%, signal=33%
1746	gobp striated muscle cell apoptotic process	KO	22	0.25	0.98	0.463	1	1	1009	tags=27%, list=17%, signal=33%
1747	gobp regulation of telomerase activity	KO	18	0.27	0.98	0.475	1	1	1645	tags=44%, list=28%, signal=62%
1748	gobp myeloid leukocyte cytokine production	KO	16	0.28	0.98	0.487	1	1	1797	tags=56%, list=31%, signal=81%
1749	gobp post translational protein modification	KO	28	0.23	0.98	0.481	1	1	844	tags=25%, list=15%, signal=29%
1750	gobp vesicle cargo loading	KO	15	0.29	0.98	0.489	1	1	559	tags=20%, list=10%, signal=22%
1751	gobp regulation of response to endoplasmic reticulum stress	KO	38	0.22	0.98	0.489	1	1	1344	tags=34%, list=23%, signal=44%
1752	gobp positive regulation of epithelial cell migration	KO	65	0.19	0.98	0.49	1	1	656	tags=17%, list=11%, signal=19%
1753	gobp cell morphogenesis	KO	343	0.14	0.98	0.514	1	1	1959	tags=40%, list=34%, signal=56%
1754	gobp regulation of cell cycle g1 s phase transition	KO	84	0.18	0.98	0.484	1	1	1707	tags=36%, list=29%, signal=50%
1755	gobp post golgi vesicle mediated transport	KO	56	0.19	0.98	0.493	1	1	1649	tags=41%, list=28%, signal=57%
1756	gobp negative regulation of transport	KO	119	0.16	0.98	0.505	1	1	887	tags=21%, list=15%, signal=24%
1757	gobp sterol biosynthetic process	KO	28	0.23	0.98	0.491	1	1	889	tags=29%, list=15%, signal=34%
1758	gobp regulation of platelet activation	KO	19	0.26	0.98	0.497	1	1	2198	tags=63%, list=38%, signal=102%
1759	gobp regulation of transporter activity	KO	65	0.19	0.98	0.506	1	1	1688	tags=38%, list=29%, signal=54%
1760	gobp oocyte differentiation	KO	17	0.27	0.98	0.476	1	1	1694	tags=53%, list=29%, signal=75%
1761	gobp notch signaling pathway	KO	67	0.18	0.97	0.502	1	1	1125	tags=27%, list=19%, signal=33%
1762	gobp regulation of cellular localization	KO	339	0.14	0.97	0.545	1	1	1494	tags=29%, list=26%, signal=37%
1763	gobp negative regulation of response to endoplasmic reticulum stress	KO	24	0.24	0.97	0.489	1	1	841	tags=25%, list=15%, signal=29%
1764	gobp glycerolipid metabolic process	KO	168	0.15	0.97	0.522	1	1	1786	tags=39%, list=31%, signal=54%
1765	gobp neural retina development	KO	15	0.28	0.97	0.483	1	1	1180	tags=40%, list=20%, signal=50%
1766	gobp b cell proliferation	KO	17	0.27	0.97	0.469	1	1	1754	tags=53%, list=30%, signal=76%
1767	gobp sterol homeostasis	KO	26	0.24	0.97	0.501	1	1	1495	tags=42%, list=26%, signal=57%
1768	gobp cellular process involved in reproduction in multicellular organism	KO	104	0.17	0.97	0.51	1	1	389	tags=12%, list=7%, signal=12%
1769	gobp amyloid precursor protein metabolic process	KO	27	0.23	0.97	0.502	1	1	1581	tags=41%, list=27%, signal=56%
1770	gobp cellular component maintenance	KO	21	0.25	0.97	0.491	1	1	2151	tags=52%, list=37%, signal=83%
1771	gobp reactive oxygen species metabolic process	KO	68	0.18	0.97	0.516	1	1	1009	tags=22%, list=17%, signal=26%
1772	gobp regulation of mitotic nuclear division	KO	60	0.19	0.97	0.536	1	1	694	tags=20%, list=12%, signal=22%
1773	gobp positive regulation of cytokinesis	KO	15	0.28	0.97	0.491	1	1	1433	tags=53%, list=25%, signal=71%
1774	gobp retina development in camera type eye	KO	34	0.21	0.97	0.524	1	1	1021	tags=29%, list=18%, signal=36%
1775	gobp carboxylic acid transport	KO	66	0.19	0.97	0.515	1	1	1027	tags=24%, list=18%, signal=29%
1776	gobp eye morphogenesis	KO	38	0.21	0.97	0.505	1	1	1263	tags=34%, list=22%, signal=43%
1777	gobp endocardial cushion development	KO	19	0.26	0.97	0.488	1	1	843	tags=32%, list=15%, signal=37%
1778	gobp endocardial cushion morphogenesis	KO	17	0.27	0.97	0.505	1	1	818	tags=29%, list=14%, signal=34%
1779	gobp homotypic cell cell adhesion	KO	35	0.22	0.97	0.526	1	1	2198	tags=57%, list=38%, signal=92%
1780	gobp locomotion	KO	411	0.13	0.97	0.542	1	1	1033	tags=20%, list=18%, signal=23%
1781	gobp g0 to g1 transition	KO	21	0.25	0.97	0.496	1	1	1012	tags=33%, list=17%, signal=40%
1782	gobp blood vessel endothelial cell migration	KO	53	0.19	0.97	0.502	1	1	1051	tags=25%, list=18%, signal=30%
1783	gobp homeostasis of number of cells	KO	107	0.16	0.97	0.563	1	1	814	tags=18%, list=14%, signal=20%
1784	gobp positive regulation of glucose transmembrane transport	KO	18	0.26	0.97	0.491	1	1	869	tags=28%, list=15%, signal=33%
1785	gobp positive regulation of striated muscle cell differentiation	KO	16	0.27	0.96	0.502	1	1	2496	tags=69%, list=43%, signal=121%
1786	gobp positive regulation of neuron differentiation	KO	19	0.26	0.96	0.502	1	1	1395	tags=42%, list=24%, signal=55%
1787	gobp regulation of double strand break repair via homologous recombination	KO	38	0.21	0.96	0.513	1	1	1104	tags=29%, list=19%, signal=36%
1788	gobp platelet aggregation	KO	29	0.23	0.96	0.483	1	1	2198	tags=59%, list=38%, signal=94%
1789	gobp calcium ion regulated exocytosis	KO	15	0.28	0.96	0.486	1	1	1588	tags=47%, list=27%, signal=64%
1790	gobp cellular response to chemical stress	KO	128	0.16	0.96	0.531	1	1	1586	tags=33%, list=27%, signal=44%
1791	gobp erk1 and erk2 cascade	KO	92	0.17	0.96	0.557	1	1	339	tags=10%, list=6%, signal=10%
1792	gobp b cell mediated immunity	KO	34	0.22	0.96	0.509	1	1	360	tags=12%, list=6%, signal=12%
1793	gobp intrinsic apoptotic signaling pathway	KO	118	0.16	0.96	0.561	1	1	1814	tags=40%, list=31%, signal=57%
1794	gobp positive regulation of endothelial cell proliferation	KO	34	0.22	0.96	0.516	1	1	1027	tags=26%, list=18%, signal=32%
1795	gobp establishment of cell polarity	KO	61	0.19	0.96	0.551	1	1	953	tags=26%, list=16%, signal=31%
1796	gobp positive regulation of histone methylation	KO	21	0.24	0.96	0.503	1	1	2642	tags=67%, list=46%, signal=122%
1797	gobp cerebellar cortex development	KO	18	0.26	0.96	0.507	1	1	2467	tags=67%, list=43%, signal=116%
1798	gobp protein containing complex localization	KO	60	0.19	0.96	0.565	1	1	1469	tags=33%, list=25%, signal=44%
1799	gobp potassium ion transport	KO	35	0.21	0.96	0.528	1	1	1446	tags=37%, list=25%, signal=49%
1800	gobp regulation of dendrite morphogenesis	KO	19	0.26	0.95	0.538	1	1	1702	tags=42%, list=29%, signal=59%
1801	gobp positive regulation of protein catabolic process	KO	91	0.17	0.95	0.549	1	1	869	tags=21%, list=15%, signal=24%
1802	gobp regulation of membrane potential	KO	80	0.18	0.95	0.552	1	1	1480	tags=34%, list=26%, signal=45%
1803	gobp interstrand cross link repair	KO	19	0.25	0.95	0.513	1	1	1205	tags=32%, list=21%, signal=40%
1804	gobp negative regulation of viral process	KO	24	0.24	0.95	0.516	1	1	1245	tags=38%, list=22%, signal=48%
1805	gobp actin cytoskeleton reorganization	KO	46	0.2	0.95	0.525	1	1	919	tags=22%, list=16%, signal=26%
1806	gobp multicellular organism growth	KO	54	0.19	0.95	0.516	1	1	622	tags=19%, list=11%, signal=21%
1807	gobp regulation of extrinsic apoptotic signaling pathway	KO	63	0.18	0.95	0.519	1	1	2185	tags=48%, list=38%, signal=76%
1808	gobp localization within membrane	KO	252	0.14	0.95	0.594	1	1	1500	tags=29%, list=26%, signal=37%
1809	gobp anion transmembrane transport	KO	70	0.18	0.95	0.556	1	1	1569	tags=33%, list=27%, signal=45%
1810	gobp negative regulation of immune system process	KO	113	0.16	0.95	0.571	1	1	1091	tags=24%, list=19%, signal=29%
1811	gobp regulation of chromosome segregation	KO	78	0.17	0.95	0.57	1	1	386	tags=12%, list=7%, signal=12%
1812	gobp protein catabolic process	KO	413	0.13	0.95	0.597	1	1	1579	tags=30%, list=27%, signal=39%
1813	gobp er nucleus signaling pathway	KO	23	0.24	0.95	0.524	1	1	1305	tags=30%, list=23%, signal=39%
1814	gobp mammary gland epithelium development	KO	27	0.23	0.95	0.516	1	1	1386	tags=37%, list=24%, signal=48%
1815	gobp glycerophospholipid biosynthetic process	KO	116	0.16	0.95	0.576	1	1	1429	tags=31%, list=25%, signal=40%
1816	gobp positive regulation of immune system process	KO	236	0.14	0.95	0.567	1	1	1688	tags=34%, list=29%, signal=46%
1817	gobp alpha amino acid catabolic process	KO	31	0.21	0.95	0.531	1	1	438	tags=16%, list=8%, signal=17%
1818	gobp positive regulation of tumor necrosis factor superfamily cytokine production	KO	27	0.22	0.95	0.535	1	1	1846	tags=48%, list=32%, signal=70%
1819	gobp neutrophil migration	KO	19	0.26	0.95	0.529	1	1	1033	tags=37%, list=18%, signal=45%
1820	gobp cell maturation	KO	43	0.2	0.94	0.539	1	1	1922	tags=49%, list=33%, signal=73%
1821	gobp protein kinase b signaling	KO	65	0.18	0.94	0.567	1	1	1065	tags=25%, list=18%, signal=30%
1822	gobp protein localization to plasma membrane	KO	100	0.16	0.94	0.573	1	1	1491	tags=30%, list=26%, signal=40%
1823	gobp positive regulation of calcium ion transmembrane transport	KO	18	0.26	0.94	0.529	1	1	92	tags=11%, list=2%, signal=11%
1824	gobp regulation of immune system process	KO	405	0.13	0.94	0.629	1	1	1093	tags=21%, list=19%, signal=24%
1825	gobp import across plasma membrane	KO	39	0.2	0.94	0.544	1	1	1688	tags=38%, list=29%, signal=54%
1826	gobp cellular response to lipid	KO	183	0.15	0.94	0.624	1	1	1419	tags=29%, list=25%, signal=37%
1827	gobp immune response regulating signaling pathway	KO	118	0.16	0.94	0.573	1	1	1712	tags=37%, list=30%, signal=52%
1828	gobp regulation of myeloid cell differentiation	KO	73	0.17	0.94	0.59	1	1	1062	tags=26%, list=18%, signal=31%
1829	gobp neurogenesis	KO	496	0.13	0.94	0.664	1	1	1398	tags=26%, list=24%, signal=32%
1830	gobp negative regulation of cell cycle process	KO	144	0.15	0.93	0.589	1	1	1526	tags=31%, list=26%, signal=41%
1831	gobp regulation of jnk cascade	KO	45	0.2	0.93	0.557	1	1	1036	tags=24%, list=18%, signal=30%
1832	gobp positive regulation of cation channel activity	KO	16	0.26	0.93	0.541	1	1	92	tags=13%, list=2%, signal=13%
1833	gobp vascular endothelial growth factor receptor signaling pathway	KO	20	0.25	0.93	0.573	1	1	439	tags=15%, list=8%, signal=16%
1834	gobp gpi anchor metabolic process	KO	20	0.25	0.93	0.563	1	1	1785	tags=40%, list=31%, signal=58%
1835	gobp regulation of protein localization to nucleus	KO	58	0.18	0.93	0.588	1	1	1335	tags=33%, list=23%, signal=42%
1836	gobp regulation of cellular macromolecule biosynthetic process	KO	172	0.15	0.93	0.611	1	1	1923	tags=37%, list=33%, signal=53%
1837	gobp regulation of viral process	KO	55	0.18	0.93	0.602	1	1	895	tags=22%, list=15%, signal=26%
1838	gobp positive regulation of endothelial cell migration	KO	47	0.19	0.93	0.575	1	1	1091	tags=26%, list=19%, signal=31%
1839	gobp regulation of gliogenesis	KO	22	0.24	0.93	0.547	1	1	1609	tags=45%, list=28%, signal=63%
1840	gobp positive regulation of peptidyl tyrosine phosphorylation	KO	45	0.19	0.93	0.593	1	1	616	tags=18%, list=11%, signal=20%
1841	gobp positive regulation of histone modification	KO	45	0.19	0.93	0.577	1	1	1349	tags=29%, list=23%, signal=37%
1842	gobp positive regulation of double strand break repair via homologous recombination	KO	23	0.23	0.93	0.577	1	1	1104	tags=30%, list=19%, signal=37%
1843	gobp regulation of anatomical structure morphogenesis	KO	316	0.13	0.93	0.658	1	1	2074	tags=42%, list=36%, signal=62%
1844	gobp fat cell differentiation	KO	73	0.17	0.93	0.581	1	1	651	tags=18%, list=11%, signal=20%
1845	gobp regulation of mrna processing	KO	52	0.19	0.93	0.566	1	1	3019	tags=73%, list=52%, signal=151%
1846	gobp carbohydrate transport	KO	48	0.19	0.93	0.595	1	1	936	tags=25%, list=16%, signal=30%
1847	gobp cortical cytoskeleton organization	KO	21	0.24	0.93	0.558	1	1	318	tags=14%, list=5%, signal=15%
1848	gobp dna recombination	KO	133	0.15	0.93	0.604	1	1	806	tags=18%, list=14%, signal=20%
1849	gobp appendage development	KO	51	0.19	0.93	0.563	1	1	1112	tags=29%, list=19%, signal=36%
1850	gobp positive regulation of extrinsic apoptotic signaling pathway	KO	20	0.24	0.93	0.572	1	1	1544	tags=40%, list=27%, signal=54%
1851	gobp negative regulation of immune effector process	KO	24	0.23	0.92	0.571	1	1	557	tags=21%, list=10%, signal=23%
1852	gobp response to steroid hormone	KO	108	0.16	0.92	0.611	1	1	1416	tags=30%, list=24%, signal=38%
1853	gobp cardiac ventricle development	KO	42	0.2	0.92	0.599	1	1	2088	tags=48%, list=36%, signal=74%
1854	gobp negative regulation of muscle cell apoptotic process	KO	21	0.24	0.92	0.548	1	1	1935	tags=48%, list=33%, signal=71%
1855	gobp response to inorganic substance	KO	170	0.15	0.92	0.641	1	1	1544	tags=29%, list=27%, signal=39%
1856	gobp receptor metabolic process	KO	24	0.23	0.92	0.564	1	1	1422	tags=33%, list=25%, signal=44%
1857	gobp small regulatory ncrna processing	KO	29	0.22	0.92	0.564	1	1	2643	tags=66%, list=46%, signal=120%
1858	gobp response to uv	KO	69	0.17	0.92	0.576	1	1	1741	tags=39%, list=30%, signal=55%
1859	gobp carbohydrate transmembrane transport	KO	40	0.2	0.92	0.572	1	1	893	tags=25%, list=15%, signal=29%
1860	gobp negative regulation of tor signaling	KO	22	0.24	0.92	0.536	1	1	1398	tags=36%, list=24%, signal=48%
1861	gobp regulation of intrinsic apoptotic signaling pathway in response to dna damage	KO	19	0.25	0.92	0.549	1	1	1452	tags=42%, list=25%, signal=56%
1862	gobp positive regulation of protein modification process	KO	343	0.13	0.92	0.673	1	1	1799	tags=35%, list=31%, signal=47%
1863	gobp positive regulation of catabolic process	KO	215	0.14	0.92	0.636	1	1	1000	tags=20%, list=17%, signal=23%
1864	gobp response to dexamethasone	KO	16	0.25	0.92	0.558	1	1	2066	tags=56%, list=36%, signal=87%
1865	gobp signal transduction by p53 class mediator	KO	66	0.17	0.92	0.595	1	1	1645	tags=35%, list=28%, signal=48%
1866	gobp body fluid secretion	KO	23	0.23	0.92	0.586	1	1	2192	tags=52%, list=38%, signal=84%
1867	gobp negative regulation of apoptotic signaling pathway	KO	99	0.16	0.92	0.625	1	1	2064	tags=45%, list=36%, signal=69%
1868	gobp biological process involved in symbiotic interaction	KO	92	0.16	0.92	0.628	1	1	1596	tags=34%, list=28%, signal=46%
1869	gobp energy reserve metabolic process	KO	32	0.21	0.91	0.571	1	1	531	tags=16%, list=9%, signal=17%
1870	gobp glial cell differentiation	KO	65	0.18	0.91	0.602	1	1	1153	tags=26%, list=20%, signal=32%
1871	gobp embryonic digit morphogenesis	KO	16	0.26	0.91	0.561	1	1	313	tags=19%, list=5%, signal=20%
1872	gobp generation of neurons	KO	426	0.13	0.91	0.734	1	1	1421	tags=27%, list=25%, signal=33%
1873	gobp response to radiation	KO	159	0.14	0.91	0.663	1	1	1236	tags=25%, list=21%, signal=31%
1874	gobp negative regulation of cell cycle	KO	168	0.15	0.91	0.645	1	1	1433	tags=29%, list=25%, signal=38%
1875	gobp positive regulation of dna replication	KO	20	0.24	0.91	0.584	1	1	1418	tags=40%, list=25%, signal=53%
1876	gobp regulation of dna metabolic process	KO	233	0.13	0.91	0.713	1	1	1285	tags=25%, list=22%, signal=31%
1877	gobp t cell differentiation in thymus	KO	30	0.21	0.91	0.588	1	1	1389	tags=37%, list=24%, signal=48%
1878	gobp peptidyl amino acid modification	KO	480	0.12	0.91	0.74	1	1	1797	tags=35%, list=31%, signal=46%
1879	gobp axis specification	KO	30	0.21	0.91	0.566	1	1	949	tags=30%, list=16%, signal=36%
1880	gobp histone deubiquitination	KO	25	0.23	0.91	0.578	1	1	1380	tags=36%, list=24%, signal=47%
1881	gobp protein transmembrane import into intracellular organelle	KO	19	0.25	0.91	0.578	1	1	1292	tags=32%, list=22%, signal=41%
1882	gobp positive regulation of cell death	KO	189	0.14	0.91	0.671	1	1	1707	tags=34%, list=29%, signal=47%
1883	gobp endoderm formation	KO	22	0.23	0.91	0.583	1	1	2297	tags=64%, list=40%, signal=105%
1884	gobp snrna processing	KO	19	0.25	0.91	0.593	1	1	3695	tags=89%, list=64%, signal=247%
1885	gobp negative regulation of inflammatory response	KO	47	0.19	0.91	0.606	1	1	852	tags=23%, list=15%, signal=27%
1886	gobp defense response to symbiont	KO	91	0.16	0.91	0.634	1	1	1668	tags=37%, list=29%, signal=52%
1887	gobp ossification	KO	125	0.15	0.91	0.658	1	1	1066	tags=24%, list=18%, signal=29%
1888	gobp activation of protein kinase activity	KO	56	0.18	0.91	0.633	1	1	2089	tags=46%, list=36%, signal=72%
1889	gobp positive regulation of macroautophagy	KO	31	0.21	0.91	0.601	1	1	1496	tags=35%, list=26%, signal=48%
1890	gobp regulation of cell activation	KO	180	0.14	0.91	0.68	1	1	1418	tags=28%, list=25%, signal=36%
1891	gobp intrinsic apoptotic signaling pathway by p53 class mediator	KO	29	0.21	0.91	0.616	1	1	1418	tags=34%, list=25%, signal=45%
1892	gobp rna methylation	KO	39	0.19	0.91	0.608	1	1	1054	tags=26%, list=18%, signal=31%
1893	gobp adenylate cyclase activating g protein coupled receptor signaling pathway	KO	19	0.24	0.9	0.574	1	1	2482	tags=68%, list=43%, signal=119%
1894	gobp regulation of chromosome organization	KO	128	0.15	0.9	0.665	1	1	513	tags=12%, list=9%, signal=13%
1895	gobp positive regulation of dna biosynthetic process	KO	29	0.21	0.9	0.605	1	1	730	tags=21%, list=13%, signal=24%
1896	gobp negative regulation of smoothened signaling pathway	KO	17	0.25	0.9	0.576	1	1	1112	tags=35%, list=19%, signal=44%
1897	gobp positive regulation of gliogenesis	KO	15	0.26	0.9	0.561	1	1	2077	tags=60%, list=36%, signal=93%
1898	gobp activation of immune response	KO	78	0.17	0.9	0.637	1	1	814	tags=21%, list=14%, signal=24%
1899	gobp mesoderm development	KO	37	0.2	0.9	0.602	1	1	2157	tags=49%, list=37%, signal=77%
1900	gobp cell cell adhesion	KO	228	0.13	0.9	0.707	1	1	1959	tags=41%, list=34%, signal=60%
1901	gobp polysaccharide metabolic process	KO	32	0.21	0.9	0.631	1	1	531	tags=16%, list=9%, signal=17%
1902	gobp neuron death	KO	126	0.15	0.9	0.665	1	1	1416	tags=29%, list=24%, signal=38%
1903	gobp cardiac chamber development	KO	53	0.18	0.9	0.626	1	1	477	tags=13%, list=8%, signal=14%
1904	gobp protein modification by small protein removal	KO	77	0.16	0.9	0.643	1	1	920	tags=21%, list=16%, signal=24%
1905	gobp positive regulation of stress activated protein kinase signaling cascade	KO	34	0.2	0.9	0.617	1	1	382	tags=15%, list=7%, signal=16%
1906	gobp positive regulation of cellular catabolic process	KO	179	0.14	0.9	0.709	1	1	1000	tags=21%, list=17%, signal=24%
1907	gobp double strand break repair	KO	141	0.14	0.89	0.693	1	1	1205	tags=26%, list=21%, signal=31%
1908	gobp segmentation	KO	29	0.21	0.89	0.625	1	1	915	tags=24%, list=16%, signal=29%
1909	gobp pigment granule organization	KO	22	0.22	0.89	0.598	1	1	1820	tags=50%, list=31%, signal=73%
1910	gobp glycerophospholipid metabolic process	KO	143	0.14	0.89	0.674	1	1	1569	tags=33%, list=27%, signal=44%
1911	gobp stem cell proliferation	KO	38	0.19	0.89	0.625	1	1	1611	tags=34%, list=28%, signal=47%
1912	gobp alpha amino acid metabolic process	KO	61	0.17	0.89	0.639	1	1	438	tags=13%, list=8%, signal=14%
1913	gobp dna integrity checkpoint signaling	KO	68	0.17	0.89	0.637	1	1	1433	tags=32%, list=25%, signal=42%
1914	gobp defense response	KO	392	0.12	0.89	0.781	1	1	1003	tags=19%, list=17%, signal=22%
1915	gobp inflammatory response to antigenic stimulus	KO	17	0.25	0.89	0.619	1	1	1508	tags=35%, list=26%, signal=48%
1916	gobp regulation of cell cycle phase transition	KO	210	0.13	0.89	0.703	1	1	1433	tags=28%, list=25%, signal=35%
1917	gobp morphogenesis of a branching structure	KO	59	0.17	0.89	0.652	1	1	2088	tags=46%, list=36%, signal=71%
1918	gobp lamellipodium assembly	KO	25	0.22	0.89	0.628	1	1	959	tags=24%, list=17%, signal=29%
1919	gobp sensory organ morphogenesis	KO	59	0.17	0.89	0.636	1	1	1180	tags=27%, list=20%, signal=34%
1920	gobp cellular response to radiation	KO	72	0.17	0.89	0.649	1	1	1236	tags=28%, list=21%, signal=35%
1921	gobp regulation of phagocytosis	KO	20	0.24	0.89	0.624	1	1	1048	tags=30%, list=18%, signal=37%
1922	gobp peptidyl proline modification	KO	16	0.25	0.89	0.594	1	1	1904	tags=56%, list=33%, signal=84%
1923	gobp membrane docking	KO	44	0.18	0.89	0.641	1	1	1117	tags=27%, list=19%, signal=34%
1924	gobp hindbrain morphogenesis	KO	18	0.25	0.89	0.61	1	1	2609	tags=72%, list=45%, signal=131%
1925	gobp regulation of cellular response to stress	KO	297	0.13	0.88	0.788	1	1	1593	tags=32%, list=28%, signal=41%
1926	gobp regulation of endoplasmic reticulum stress induced intrinsic apoptotic signaling pathway	KO	18	0.24	0.88	0.619	1	1	1305	tags=39%, list=23%, signal=50%
1927	gobp histone h4 k16 acetylation	KO	20	0.23	0.88	0.603	1	1	4474	tags=100%, list=77%, signal=439%
1928	gobp regulation of glycolytic process	KO	23	0.22	0.88	0.588	1	1	913	tags=26%, list=16%, signal=31%
1929	gobp regulation of glucose transmembrane transport	KO	26	0.21	0.88	0.63	1	1	869	tags=23%, list=15%, signal=27%
1930	gobp branching morphogenesis of an epithelial tube	KO	47	0.18	0.88	0.64	1	1	2088	tags=49%, list=36%, signal=76%
1931	gobp regulation of carbohydrate catabolic process	KO	27	0.21	0.88	0.62	1	1	913	tags=26%, list=16%, signal=31%
1932	gobp negative regulation of phosphorus metabolic process	KO	174	0.14	0.88	0.753	1	1	1461	tags=29%, list=25%, signal=37%
1933	gobp keratinocyte differentiation	KO	37	0.19	0.88	0.658	1	1	2042	tags=49%, list=35%, signal=75%
1934	gobp positive regulation of peptidyl lysine acetylation	KO	21	0.23	0.88	0.636	1	1	2216	tags=52%, list=38%, signal=85%
1935	gobp monosaccharide metabolic process	KO	85	0.16	0.88	0.696	1	1	1332	tags=31%, list=23%, signal=39%
1936	gobp regulation of lymphocyte apoptotic process	KO	19	0.23	0.87	0.614	1	1	1389	tags=32%, list=24%, signal=41%
1937	gobp positive regulation of erk1 and erk2 cascade	KO	47	0.18	0.87	0.665	1	1	1846	tags=40%, list=32%, signal=59%
1938	gobp cellular response to oxidative stress	KO	107	0.15	0.87	0.705	1	1	1586	tags=32%, list=27%, signal=43%
1939	gobp positive regulation of jnk cascade	KO	25	0.22	0.87	0.635	1	1	382	tags=16%, list=7%, signal=17%
1940	gobp spliceosomal complex assembly	KO	26	0.21	0.87	0.616	1	1	4551	tags=100%, list=79%, signal=466%
1941	gobp regulation of neuron migration	KO	15	0.25	0.87	0.632	1	1	1504	tags=53%, list=26%, signal=72%
1942	gobp lytic vacuole organization	KO	51	0.17	0.87	0.659	1	1	1552	tags=35%, list=27%, signal=48%
1943	gobp negative regulation of lipid metabolic process	KO	36	0.2	0.87	0.649	1	1	2062	tags=53%, list=36%, signal=81%
1944	gobp defense response to other organism	KO	254	0.13	0.87	0.795	1	1	1395	tags=27%, list=24%, signal=34%
1945	gobp positive regulation of cytokine production involved in immune response	KO	22	0.22	0.87	0.634	1	1	1797	tags=50%, list=31%, signal=72%
1946	gobp pigment metabolic process	KO	17	0.25	0.87	0.618	1	1	1846	tags=47%, list=32%, signal=69%
1947	gobp mapk cascade	KO	249	0.13	0.87	0.798	1	1	1953	tags=39%, list=34%, signal=56%
1948	gobp acidic amino acid transport	KO	18	0.24	0.87	0.6	1	1	366	tags=17%, list=6%, signal=18%
1949	gobp centriole assembly	KO	24	0.22	0.87	0.634	1	1	654	tags=17%, list=11%, signal=19%
1950	gobp mammary gland development	KO	43	0.19	0.87	0.657	1	1	1412	tags=33%, list=24%, signal=43%
1951	gobp muscle system process	KO	98	0.15	0.87	0.707	1	1	1526	tags=34%, list=26%, signal=45%
1952	gobp t cell migration	KO	22	0.22	0.87	0.623	1	1	1679	tags=45%, list=29%, signal=64%
1953	gobp regulation of intracellular transport	KO	135	0.14	0.87	0.708	1	1	1159	tags=23%, list=20%, signal=28%
1954	gobp glucose metabolic process	KO	66	0.16	0.87	0.686	1	1	1170	tags=27%, list=20%, signal=34%
1955	gobp positive regulation of protein containing complex assembly	KO	67	0.16	0.87	0.701	1	1	1959	tags=42%, list=34%, signal=62%
1956	gobp positive regulation of glucose import	KO	16	0.25	0.87	0.641	1	1	869	tags=25%, list=15%, signal=29%
1957	gobp cellular extravasation	KO	19	0.24	0.87	0.65	1	1	307	tags=16%, list=5%, signal=17%
1958	gobp cell junction assembly	KO	123	0.14	0.86	0.733	1	1	1959	tags=41%, list=34%, signal=61%
1959	gobp regulation of peptidyl tyrosine phosphorylation	KO	72	0.16	0.86	0.702	1	1	926	tags=21%, list=16%, signal=24%
1960	gobp biological process involved in interspecies interaction between organisms	KO	420	0.12	0.86	0.869	1	1	1457	tags=28%, list=25%, signal=35%
1961	gobp response to retinoic acid	KO	25	0.21	0.86	0.649	1	1	1495	tags=32%, list=26%, signal=43%
1962	gobp cellular carbohydrate biosynthetic process	KO	23	0.21	0.86	0.64	1	1	672	tags=17%, list=12%, signal=20%
1963	gobp phosphatidylinositol 3 phosphate biosynthetic process	KO	15	0.25	0.86	0.643	1	1	1365	tags=47%, list=24%, signal=61%
1964	gobp regulation of rna splicing	KO	69	0.16	0.86	0.687	1	1	2535	tags=58%, list=44%, signal=102%
1965	gobp negative regulation of small gtpase mediated signal transduction	KO	25	0.21	0.86	0.661	1	1	1568	tags=40%, list=27%, signal=55%
1966	gobp negative regulation of nucleobase containing compound metabolic process	KO	498	0.12	0.86	0.859	1	1	1564	tags=29%, list=27%, signal=36%
1967	gobp anterior posterior pattern specification	KO	59	0.17	0.86	0.695	1	1	945	tags=22%, list=16%, signal=26%
1968	gobp synaptic signaling	KO	141	0.14	0.86	0.745	1	1	647	tags=14%, list=11%, signal=16%
1969	gobp negative regulation of phosphorylation	KO	149	0.14	0.86	0.743	1	1	1065	tags=22%, list=18%, signal=26%
1970	gobp negative regulation of extrinsic apoptotic signaling pathway	KO	41	0.19	0.86	0.669	1	1	2185	tags=49%, list=38%, signal=78%
1971	gobp l alpha amino acid transmembrane transport	KO	21	0.22	0.86	0.652	1	1	1299	tags=33%, list=22%, signal=43%
1972	gobp regulation of endothelial cell migration	KO	70	0.16	0.86	0.71	1	1	1508	tags=33%, list=26%, signal=44%
1973	gobp regulation of dendrite development	KO	31	0.2	0.86	0.66	1	1	1702	tags=39%, list=29%, signal=55%
1974	gobp positive regulation of response to endoplasmic reticulum stress	KO	16	0.24	0.86	0.63	1	1	1344	tags=44%, list=23%, signal=57%
1975	gobp positive regulation of leukocyte migration	KO	39	0.19	0.86	0.675	1	1	981	tags=23%, list=17%, signal=28%
1976	gobp sequestering of calcium ion	KO	34	0.19	0.86	0.658	1	1	548	tags=18%, list=9%, signal=19%
1977	gobp gliogenesis	KO	95	0.15	0.86	0.734	1	1	1526	tags=32%, list=26%, signal=42%
1978	gobp animal organ formation	KO	19	0.23	0.86	0.66	1	1	477	tags=16%, list=8%, signal=17%
1979	gobp regulation of cell cycle	KO	474	0.12	0.86	0.88	1	1	1421	tags=26%, list=25%, signal=31%
1980	gobp epidermis development	KO	85	0.15	0.86	0.712	1	1	2222	tags=49%, list=38%, signal=79%
1981	gobp negative regulation of dna recombination	KO	16	0.24	0.86	0.637	1	1	1104	tags=31%, list=19%, signal=39%
1982	gobp response to gamma radiation	KO	29	0.2	0.86	0.686	1	1	1791	tags=45%, list=31%, signal=65%
1983	gobp cardiac ventricle morphogenesis	KO	20	0.23	0.86	0.645	1	1	1051	tags=30%, list=18%, signal=37%
1984	gobp integrin mediated signaling pathway	KO	45	0.18	0.86	0.678	1	1	2276	tags=58%, list=39%, signal=94%
1985	gobp protein n linked glycosylation	KO	37	0.18	0.86	0.685	1	1	1334	tags=30%, list=23%, signal=38%
1986	gobp granulocyte migration	KO	23	0.21	0.85	0.662	1	1	1033	tags=30%, list=18%, signal=37%
1987	gobp regulation of protein phosphorylation	KO	362	0.12	0.85	0.837	1	1	1799	tags=34%, list=31%, signal=46%
1988	gobp regulation of leukocyte migration	KO	66	0.16	0.85	0.739	1	1	1027	tags=21%, list=18%, signal=25%
1989	gobp regulation of cell adhesion mediated by integrin	KO	21	0.22	0.85	0.644	1	1	2258	tags=52%, list=39%, signal=86%
1990	gobp positive regulation of cellular component organization	KO	388	0.12	0.85	0.848	1	1	1943	tags=36%, list=34%, signal=51%
1991	gobp regulation of apoptotic signaling pathway	KO	148	0.14	0.85	0.773	1	1	2079	tags=43%, list=36%, signal=66%
1992	gobp regulation of histone deacetylation	KO	22	0.22	0.85	0.66	1	1	622	tags=18%, list=11%, signal=20%
1993	gobp positive regulation of cell substrate junction organization	KO	17	0.23	0.85	0.645	1	1	2269	tags=59%, list=39%, signal=96%
1994	gobp negative regulation of canonical wnt signaling pathway	KO	46	0.18	0.85	0.697	1	1	1515	tags=33%, list=26%, signal=44%
1995	gobp central nervous system development	KO	323	0.12	0.85	0.85	1	1	1153	tags=21%, list=20%, signal=24%
1996	gobp ribonucleoside diphosphate metabolic process	KO	43	0.18	0.85	0.688	1	1	2442	tags=56%, list=42%, signal=96%
1997	gobp neuron development	KO	330	0.12	0.85	0.86	1	1	1421	tags=26%, list=25%, signal=32%
1998	gobp megakaryocyte differentiation	KO	19	0.23	0.85	0.674	1	1	348	tags=16%, list=6%, signal=17%
[truncated: 398 more rows]

## Sheet: S.data_2-2
Supplemental Data 2-2 :Gene ontology biological processes(GOBP) enrichment analysis list of pre-HSC I. (Related to Figure 7h)
	GS follow link to MSigDB	SAMPLE	SIZE	ES	NES	NOM p-val	FDR q-val	FWER p-val	RANK AT MAX	LEADING EDGE
1	gobp bone morphogenesis	Ctr	20	-0.44	-1.9	0.02	1	0.987	606	tags=40%, list=14%, signal=46%
2	gobp proton motive force driven atp synthesis	Ctr	19	-0.43	-1.89	0.021	1	0.991	1971	tags=89%, list=44%, signal=160%
3	gobp cartilage development	Ctr	36	-0.32	-1.77	0.028	1	1	93	tags=19%, list=2%, signal=20%
4	gobp epigenetic regulation of gene expression	Ctr	52	-0.29	-1.73	0.016	1	1	3	tags=4%, list=0%, signal=4%
5	gobp signal transduction in absence of ligand	Ctr	23	-0.35	-1.67	0.025	1	1	1036	tags=57%, list=23%, signal=73%
6	gobp antigen processing and presentation	Ctr	17	-0.4	-1.66	0.041	1	1	80	tags=24%, list=2%, signal=24%
7	gobp lipid oxidation	Ctr	27	-0.32	-1.62	0.036	1	1	603	tags=30%, list=14%, signal=34%
8	gobp connective tissue development	Ctr	57	-0.25	-1.6	0.044	1	1	157	tags=16%, list=4%, signal=16%
9	gobp collagen metabolic process	Ctr	17	-0.37	-1.56	0.075	1	1	541	tags=29%, list=12%, signal=33%
10	gobp nephron epithelium development	Ctr	22	-0.34	-1.54	0.058	1	1	299	tags=27%, list=7%, signal=29%
11	gobp primary alcohol metabolic process	Ctr	17	-0.35	-1.51	0.075	1	1	1089	tags=53%, list=25%, signal=70%
12	gobp protein transmembrane transport	Ctr	15	-0.37	-1.51	0.071	1	1	226	tags=27%, list=5%, signal=28%
13	gobp odontogenesis	Ctr	20	-0.34	-1.49	0.074	1	1	806	tags=40%, list=18%, signal=49%
14	gobp mammary gland development	Ctr	31	-0.28	-1.49	0.083	1	1	186	tags=16%, list=4%, signal=17%
15	gobp collagen fibril organization	Ctr	16	-0.37	-1.48	0.068	1	1	118	tags=25%, list=3%, signal=26%
16	gobp cellular hormone metabolic process	Ctr	24	-0.31	-1.45	0.093	1	1	843	tags=42%, list=19%, signal=51%
17	gobp regulation of mitochondrial membrane permeability	Ctr	23	-0.3	-1.45	0.096	1	1	765	tags=39%, list=17%, signal=47%
18	gobp chondrocyte differentiation	Ctr	22	-0.32	-1.44	0.104	1	1	79	tags=18%, list=2%, signal=18%
19	gobp nadh dehydrogenase complex assembly	Ctr	19	-0.33	-1.44	0.108	1	1	1971	tags=79%, list=44%, signal=141%
20	gobp skeletal system morphogenesis	Ctr	51	-0.23	-1.39	0.1	1	1	661	tags=29%, list=15%, signal=34%
21	gobp regulation of ossification	Ctr	24	-0.3	-1.39	0.105	1	1	710	tags=38%, list=16%, signal=44%
22	gobp retina development in camera type eye	Ctr	22	-0.3	-1.39	0.103	1	1	870	tags=41%, list=20%, signal=51%
23	gobp regulation of torc1 signaling	Ctr	15	-0.34	-1.38	0.105	1	1	831	tags=47%, list=19%, signal=57%
24	gobp atp biosynthetic process	Ctr	27	-0.27	-1.37	0.119	1	1	2211	tags=85%, list=50%, signal=169%
25	gobp positive regulation of insulin secretion	Ctr	15	-0.35	-1.36	0.145	1	1	941	tags=60%, list=21%, signal=76%
26	gobp muscle cell development	Ctr	35	-0.25	-1.36	0.125	1	1	479	tags=29%, list=11%, signal=32%
27	gobp atp synthesis coupled electron transport	Ctr	22	-0.3	-1.35	0.113	1	1	2211	tags=86%, list=50%, signal=171%
28	gobp negative regulation of mitochondrion organization	Ctr	16	-0.33	-1.35	0.129	1	1	692	tags=38%, list=16%, signal=44%
29	gobp nephron morphogenesis	Ctr	15	-0.34	-1.34	0.144	1	1	241	tags=27%, list=5%, signal=28%
30	gobp fatty acid beta oxidation	Ctr	18	-0.31	-1.33	0.151	1	1	1538	tags=67%, list=35%, signal=102%
31	gobp cell recognition	Ctr	16	-0.33	-1.33	0.147	1	1	2596	tags=94%, list=58%, signal=225%
32	gobp endosome to lysosome transport	Ctr	30	-0.26	-1.32	0.148	1	1	464	tags=27%, list=10%, signal=30%
33	gobp regulation of histone methylation	Ctr	23	-0.28	-1.32	0.158	1	1	2154	tags=83%, list=48%, signal=160%
34	gobp organic acid catabolic process	Ctr	55	-0.21	-1.31	0.148	1	1	603	tags=24%, list=14%, signal=27%
35	gobp positive regulation of peptide secretion	Ctr	18	-0.31	-1.3	0.163	1	1	941	tags=56%, list=21%, signal=70%
36	gobp monovalent inorganic cation homeostasis	Ctr	23	-0.29	-1.29	0.171	1	1	733	tags=39%, list=17%, signal=47%
37	gobp response to catecholamine	Ctr	18	-0.31	-1.28	0.159	1	1	1275	tags=56%, list=29%, signal=78%
38	gobp import into cell	Ctr	39	-0.23	-1.28	0.152	1	1	302	tags=21%, list=7%, signal=22%
39	gobp renal tubule development	Ctr	21	-0.28	-1.28	0.179	1	1	299	tags=24%, list=7%, signal=25%
40	gobp regulation of extrinsic apoptotic signaling pathway in absence of ligand	Ctr	16	-0.31	-1.27	0.168	1	1	1033	tags=50%, list=23%, signal=65%
41	gobp mitochondrial membrane organization	Ctr	39	-0.22	-1.26	0.174	1	1	765	tags=33%, list=17%, signal=40%
42	gobp vitamin metabolic process	Ctr	25	-0.27	-1.26	0.189	1	1	3246	tags=100%, list=73%, signal=369%
43	gobp positive regulation of membrane permeability	Ctr	15	-0.32	-1.25	0.203	1	1	765	tags=40%, list=17%, signal=48%
44	gobp ribosome assembly	Ctr	18	-0.29	-1.25	0.223	1	1	1363	tags=61%, list=31%, signal=88%
45	gobp regulation of protein containing complex disassembly	Ctr	39	-0.23	-1.25	0.185	1	1	656	tags=31%, list=15%, signal=36%
46	gobp response to vitamin	Ctr	16	-0.3	-1.24	0.201	1	1	88	tags=19%, list=2%, signal=19%
47	gobp oxidative phosphorylation	Ctr	32	-0.23	-1.24	0.196	1	1	2211	tags=81%, list=50%, signal=161%
48	gobp nucleoside triphosphate biosynthetic process	Ctr	33	-0.23	-1.23	0.204	1	1	1971	tags=76%, list=44%, signal=135%
49	gobp cellular lipid catabolic process	Ctr	60	-0.2	-1.23	0.23	1	1	730	tags=30%, list=16%, signal=35%
50	gobp kidney morphogenesis	Ctr	17	-0.3	-1.22	0.2	1	1	241	tags=24%, list=5%, signal=25%
51	gobp nephron development	Ctr	38	-0.22	-1.22	0.191	1	1	299	tags=18%, list=7%, signal=20%
52	gobp regulation of gluconeogenesis	Ctr	17	-0.29	-1.22	0.215	1	1	470	tags=29%, list=11%, signal=33%
53	gobp kidney epithelium development	Ctr	29	-0.24	-1.22	0.233	1	1	299	tags=21%, list=7%, signal=22%
54	gobp response to interferon gamma	Ctr	17	-0.29	-1.22	0.19	1	1	348	tags=24%, list=8%, signal=25%
55	gobp appendage morphogenesis	Ctr	34	-0.23	-1.21	0.221	1	1	79	tags=12%, list=2%, signal=12%
56	gobp organelle transport along microtubule	Ctr	25	-0.26	-1.21	0.203	1	1	412	tags=24%, list=9%, signal=26%
57	gobp small molecule catabolic process	Ctr	86	-0.17	-1.2	0.167	1	1	603	tags=22%, list=14%, signal=25%
58	gobp mitochondrial electron transport nadh to ubiquinone	Ctr	16	-0.29	-1.2	0.231	1	1	2211	tags=88%, list=50%, signal=174%
59	gobp regulation of toll like receptor signaling pathway	Ctr	17	-0.29	-1.2	0.266	1	1	276	tags=24%, list=6%, signal=25%
60	gobp cellular response to mechanical stimulus	Ctr	26	-0.24	-1.19	0.232	1	1	117	tags=15%, list=3%, signal=16%
61	gobp negative regulation of fat cell differentiation	Ctr	17	-0.28	-1.18	0.23	1	1	740	tags=35%, list=17%, signal=42%
62	gobp embryonic skeletal system development	Ctr	33	-0.23	-1.18	0.23	1	1	148	tags=15%, list=3%, signal=16%
63	gobp bone development	Ctr	57	-0.19	-1.17	0.212	1	1	126	tags=12%, list=3%, signal=12%
64	gobp neurotransmitter transport	Ctr	32	-0.22	-1.17	0.254	1	1	204	tags=16%, list=5%, signal=16%
65	gobp negative regulation of protein containing complex disassembly	Ctr	26	-0.24	-1.16	0.252	1	1	479	tags=27%, list=11%, signal=30%
66	gobp hormone metabolic process	Ctr	35	-0.22	-1.16	0.256	1	1	593	tags=26%, list=13%, signal=29%
67	gobp respiratory electron transport chain	Ctr	28	-0.23	-1.16	0.235	1	1	2211	tags=82%, list=50%, signal=163%
68	gobp water soluble vitamin metabolic process	Ctr	17	-0.28	-1.15	0.274	1	1	844	tags=35%, list=19%, signal=43%
69	gobp amino acid transmembrane transport	Ctr	18	-0.27	-1.15	0.282	1	1	488	tags=28%, list=11%, signal=31%
70	gobp protein adp ribosylation	Ctr	15	-0.3	-1.15	0.283	1	1	249	tags=20%, list=6%, signal=21%
71	gobp mammary gland epithelium development	Ctr	15	-0.29	-1.14	0.301	1	1	115	tags=13%, list=3%, signal=14%
72	gobp activation of cysteine type endopeptidase activity involved in apoptotic process	Ctr	28	-0.23	-1.12	0.304	1	1	941	tags=39%, list=21%, signal=50%
73	gobp hematopoietic stem cell differentiation	Ctr	16	-0.27	-1.12	0.296	1	1	241	tags=19%, list=5%, signal=20%
74	gobp positive regulation of hormone secretion	Ctr	25	-0.24	-1.12	0.335	1	1	941	tags=44%, list=21%, signal=56%
75	gobp terpenoid metabolic process	Ctr	22	-0.24	-1.12	0.293	1	1	1089	tags=45%, list=25%, signal=60%
76	gobp necrotic cell death	Ctr	27	-0.22	-1.12	0.261	1	1	746	tags=30%, list=17%, signal=35%
77	gobp positive regulation of peptidyl tyrosine phosphorylation	Ctr	35	-0.21	-1.12	0.295	1	1	294	tags=17%, list=7%, signal=18%
78	gobp glomerulus development	Ctr	19	-0.25	-1.11	0.317	1	1	669	tags=32%, list=15%, signal=37%
79	gobp cellular monovalent inorganic cation homeostasis	Ctr	15	-0.28	-1.11	0.293	1	1	728	tags=40%, list=16%, signal=48%
80	gobp ribosomal large subunit biogenesis	Ctr	23	-0.24	-1.1	0.318	1	1	2243	tags=83%, list=50%, signal=166%
81	gobp regulation of stem cell proliferation	Ctr	16	-0.27	-1.1	0.314	1	1	93	tags=19%, list=2%, signal=19%
82	gobp viral gene expression	Ctr	38	-0.2	-1.1	0.307	1	1	255	tags=16%, list=6%, signal=17%
83	gobp lytic vacuole organization	Ctr	31	-0.22	-1.1	0.336	1	1	590	tags=32%, list=13%, signal=37%
84	gobp negative regulation of small molecule metabolic process	Ctr	25	-0.23	-1.1	0.312	1	1	159	tags=16%, list=4%, signal=17%
85	gobp metanephros development	Ctr	21	-0.24	-1.09	0.317	1	1	241	tags=19%, list=5%, signal=20%
86	gobp regulation of bone mineralization	Ctr	16	-0.27	-1.09	0.351	1	1	570	tags=31%, list=13%, signal=36%
87	gobp positive regulation of peptidase activity	Ctr	50	-0.18	-1.09	0.35	1	1	941	tags=32%, list=21%, signal=40%
88	gobp lipid catabolic process	Ctr	76	-0.16	-1.09	0.318	1	1	730	tags=28%, list=16%, signal=32%
89	gobp response to virus	Ctr	78	-0.16	-1.08	0.351	1	1	264	tags=13%, list=6%, signal=13%
90	gobp digestive system development	Ctr	28	-0.22	-1.08	0.345	1	1	48	tags=11%, list=1%, signal=11%
91	gobp mitochondrial respiratory chain complex assembly	Ctr	31	-0.2	-1.08	0.362	1	1	2419	tags=81%, list=54%, signal=176%
92	gobp proton transmembrane transport	Ctr	25	-0.23	-1.08	0.355	1	1	1853	tags=76%, list=42%, signal=130%
93	gobp regulation of necrotic cell death	Ctr	19	-0.25	-1.07	0.357	1	1	717	tags=32%, list=16%, signal=37%
94	gobp negative regulation of gene expression epigenetic	Ctr	32	-0.2	-1.06	0.346	1	1	139	tags=6%, list=3%, signal=6%
95	gobp sterol metabolic process	Ctr	39	-0.19	-1.06	0.353	1	1	616	tags=28%, list=14%, signal=32%
96	gobp heterochromatin organization	Ctr	34	-0.19	-1.06	0.362	1	1	139	tags=6%, list=3%, signal=6%
97	gobp pyrimidine containing compound metabolic process	Ctr	23	-0.22	-1.06	0.376	1	1	2567	tags=87%, list=58%, signal=205%
98	gobp rrna transcription	Ctr	17	-0.25	-1.06	0.373	1	1	1115	tags=47%, list=25%, signal=63%
99	gobp molting cycle	Ctr	24	-0.22	-1.06	0.353	1	1	861	tags=38%, list=19%, signal=46%
100	gobp mesenchyme morphogenesis	Ctr	16	-0.26	-1.06	0.393	1	1	48	tags=13%, list=1%, signal=13%
101	gobp rna templated dna biosynthetic process	Ctr	22	-0.23	-1.06	0.394	1	1	3165	tags=95%, list=71%, signal=330%
102	gobp cell surface receptor signaling pathway involved in cell cell signaling	Ctr	136	-0.13	-1.05	0.398	1	1	352	tags=13%, list=8%, signal=13%
103	gobp protein containing complex disassembly	Ctr	71	-0.16	-1.05	0.376	1	1	676	tags=25%, list=15%, signal=29%
104	gobp regulation of membrane permeability	Ctr	28	-0.21	-1.05	0.405	1	1	765	tags=32%, list=17%, signal=39%
105	gobp mesonephros development	Ctr	21	-0.23	-1.05	0.402	1	1	241	tags=19%, list=5%, signal=20%
106	gobp regulation of glycoprotein metabolic process	Ctr	16	-0.25	-1.04	0.366	1	1	320	tags=25%, list=7%, signal=27%
107	gobp apoptotic mitochondrial changes	Ctr	29	-0.2	-1.04	0.416	1	1	996	tags=38%, list=22%, signal=49%
108	gobp carbohydrate derivative transport	Ctr	30	-0.21	-1.04	0.376	1	1	844	tags=33%, list=19%, signal=41%
109	gobp regulation of neurotransmitter levels	Ctr	36	-0.19	-1.04	0.38	1	1	204	tags=14%, list=5%, signal=14%
110	gobp natural killer cell activation	Ctr	19	-0.24	-1.04	0.382	1	1	513	tags=26%, list=12%, signal=30%
111	gobp cellular response to interferon gamma	Ctr	15	-0.25	-1.04	0.388	1	1	348	tags=20%, list=8%, signal=22%
112	gobp neural crest cell differentiation	Ctr	18	-0.24	-1.03	0.357	1	1	48	tags=11%, list=1%, signal=11%
113	gobp cellular amino acid metabolic process	Ctr	60	-0.16	-1.03	0.434	1	1	892	tags=28%, list=20%, signal=35%
114	gobp cellular response to reactive oxygen species	Ctr	44	-0.18	-1.03	0.449	1	1	1036	tags=36%, list=23%, signal=47%
115	gobp vascular transport	Ctr	23	-0.23	-1.03	0.41	1	1	174	tags=13%, list=4%, signal=14%
116	gobp positive regulation of cysteine type endopeptidase activity	Ctr	42	-0.18	-1.02	0.372	1	1	941	tags=33%, list=21%, signal=42%
117	gobp skin epidermis development	Ctr	22	-0.23	-1.02	0.41	1	1	861	tags=36%, list=19%, signal=45%
118	gobp positive regulation of binding	Ctr	46	-0.17	-1.02	0.426	1	1	103	tags=9%, list=2%, signal=9%
119	gobp smoothened signaling pathway	Ctr	45	-0.17	-1.02	0.464	1	1	327	tags=16%, list=7%, signal=17%
120	gobp receptor signaling pathway via stat	Ctr	39	-0.19	-1.02	0.441	0.993	1	513	tags=21%, list=12%, signal=23%
121	gobp cell cell signaling by wnt	Ctr	122	-0.14	-1.02	0.443	0.986	1	170	tags=9%, list=4%, signal=9%
122	gobp filopodium assembly	Ctr	23	-0.22	-1.01	0.433	0.992	1	687	tags=35%, list=15%, signal=41%
123	gobp response to hydrogen peroxide	Ctr	39	-0.18	-1.01	0.432	0.984	1	1036	tags=33%, list=23%, signal=43%
124	gobp tissue remodeling	Ctr	33	-0.19	-1.01	0.423	0.988	1	682	tags=27%, list=15%, signal=32%
125	gobp chromatin organization	Ctr	194	-0.12	-1.01	0.452	0.988	1	271	tags=7%, list=6%, signal=7%
126	gobp appendage development	Ctr	47	-0.17	-1.01	0.451	0.985	1	79	tags=9%, list=2%, signal=9%
127	gobp monosaccharide biosynthetic process	Ctr	21	-0.22	-1	0.427	0.987	1	470	tags=24%, list=11%, signal=27%
128	gobp cytoplasmic translation	Ctr	30	-0.2	-1	0.393	0.98	1	2820	tags=90%, list=63%, signal=245%
129	gobp regulation of protein depolymerization	Ctr	24	-0.22	-1	0.459	0.976	1	479	tags=25%, list=11%, signal=28%
130	gobp monocarboxylic acid catabolic process	Ctr	32	-0.19	-1	0.453	0.986	1	603	tags=22%, list=14%, signal=25%
131	gobp glandular epithelial cell differentiation	Ctr	16	-0.24	-1	0.446	0.979	1	48	tags=13%, list=1%, signal=13%
132	gobp carbohydrate biosynthetic process	Ctr	44	-0.17	-1	0.466	0.972	1	934	tags=32%, list=21%, signal=40%
133	gobp alcohol biosynthetic process	Ctr	31	-0.19	-1	0.476	0.966	1	799	tags=29%, list=18%, signal=35%
134	gobp cell death in response to oxidative stress	Ctr	25	-0.21	-0.99	0.445	0.962	1	1036	tags=40%, list=23%, signal=52%
135	gobp zymogen activation	Ctr	17	-0.23	-0.99	0.445	0.967	1	316	tags=18%, list=7%, signal=19%
136	gobp centriole assembly	Ctr	18	-0.23	-0.99	0.447	0.961	1	405	tags=22%, list=9%, signal=24%
137	gobp secondary alcohol metabolic process	Ctr	36	-0.18	-0.99	0.484	0.954	1	616	tags=28%, list=14%, signal=32%
138	gobp regulation of notch signaling pathway	Ctr	34	-0.18	-0.99	0.476	0.957	1	713	tags=26%, list=16%, signal=31%
139	gobp regulation of cellular component size	Ctr	104	-0.14	-0.99	0.444	0.951	1	488	tags=18%, list=11%, signal=20%
140	gobp t cell differentiation	Ctr	64	-0.16	-0.98	0.439	0.947	1	724	tags=25%, list=16%, signal=29%
141	gobp gland morphogenesis	Ctr	22	-0.21	-0.98	0.448	0.943	1	257	tags=18%, list=6%, signal=19%
142	gobp steroid metabolic process	Ctr	65	-0.15	-0.98	0.474	0.958	1	731	tags=28%, list=16%, signal=33%
143	gobp isoprenoid metabolic process	Ctr	30	-0.19	-0.97	0.491	0.962	1	157	tags=13%, list=4%, signal=14%
144	gobp endosome organization	Ctr	32	-0.18	-0.97	0.489	0.958	1	303	tags=16%, list=7%, signal=17%
145	gobp vacuolar localization	Ctr	28	-0.19	-0.96	0.479	0.994	1	420	tags=21%, list=9%, signal=24%
146	gobp clathrin dependent endocytosis	Ctr	17	-0.23	-0.96	0.507	0.99	1	780	tags=35%, list=18%, signal=43%
147	gobp viral protein processing	Ctr	18	-0.23	-0.95	0.486	0.991	1	249	tags=17%, list=6%, signal=18%
148	gobp regulation of tor signaling	Ctr	31	-0.18	-0.95	0.487	0.986	1	831	tags=32%, list=19%, signal=39%
149	gobp positive regulation of nf kappab transcription factor activity	Ctr	37	-0.18	-0.95	0.495	0.979	1	280	tags=16%, list=6%, signal=17%
150	gobp lipid modification	Ctr	57	-0.15	-0.95	0.512	0.978	1	173	tags=11%, list=4%, signal=11%
151	gobp cranial skeletal system development	Ctr	19	-0.22	-0.95	0.481	0.972	1	79	tags=11%, list=2%, signal=11%
152	gobp regulation of mitochondrial membrane potential	Ctr	20	-0.21	-0.94	0.513	0.984	1	374	tags=20%, list=8%, signal=22%
153	gobp torc1 signaling	Ctr	19	-0.21	-0.94	0.501	0.987	1	831	tags=37%, list=19%, signal=45%
154	gobp rna phosphodiester bond hydrolysis endonucleolytic	Ctr	20	-0.21	-0.94	0.491	0.983	1	484	tags=25%, list=11%, signal=28%
155	gobp receptor clustering	Ctr	17	-0.22	-0.93	0.512	0.995	1	257	tags=18%, list=6%, signal=19%
156	gobp positive regulation of response to cytokine stimulus	Ctr	16	-0.22	-0.93	0.519	0.991	1	3466	tags=100%, list=78%, signal=453%
157	gobp peptidyl lysine methylation	Ctr	47	-0.15	-0.93	0.535	1	1	2154	tags=72%, list=48%, signal=139%
158	gobp organic acid transmembrane transport	Ctr	34	-0.18	-0.93	0.594	0.995	1	488	tags=21%, list=11%, signal=23%
159	gobp regulation of biomineralization	Ctr	20	-0.21	-0.93	0.534	0.989	1	570	tags=25%, list=13%, signal=29%
160	gobp regulation of endocytosis	Ctr	50	-0.15	-0.92	0.558	0.995	1	464	tags=18%, list=10%, signal=20%
161	gobp organic hydroxy compound biosynthetic process	Ctr	46	-0.15	-0.92	0.586	0.994	1	799	tags=26%, list=18%, signal=31%
162	gobp cellular response to hydrogen peroxide	Ctr	28	-0.18	-0.92	0.562	0.989	1	1036	tags=36%, list=23%, signal=46%
163	gobp cellular response to retinoic acid	Ctr	15	-0.24	-0.92	0.53	0.988	1	82	tags=13%, list=2%, signal=14%
164	gobp vascular process in circulatory system	Ctr	57	-0.15	-0.92	0.585	0.983	1	174	tags=9%, list=4%, signal=9%
165	gobp amino acid transport	Ctr	29	-0.18	-0.92	0.579	0.978	1	488	tags=21%, list=11%, signal=23%
166	gobp viral process	Ctr	122	-0.12	-0.91	0.655	0.988	1	264	tags=11%, list=6%, signal=11%
167	gobp positive regulation of response to wounding	Ctr	18	-0.21	-0.91	0.586	0.991	1	542	tags=28%, list=12%, signal=32%
168	gobp tumor necrosis factor mediated signaling pathway	Ctr	31	-0.18	-0.9	0.596	0.997	1	1036	tags=35%, list=23%, signal=46%
169	gobp histone methylation	Ctr	55	-0.15	-0.9	0.602	0.998	1	2166	tags=73%, list=49%, signal=140%
170	gobp rna polyadenylation	Ctr	18	-0.21	-0.9	0.586	0.995	1	1683	tags=61%, list=38%, signal=98%
171	gobp membrane biogenesis	Ctr	18	-0.21	-0.89	0.593	0.998	1	103	tags=11%, list=2%, signal=11%
172	gobp lipid storage	Ctr	24	-0.18	-0.89	0.581	1	1	398	tags=21%, list=9%, signal=23%
173	gobp fatty acid catabolic process	Ctr	29	-0.18	-0.89	0.585	0.999	1	1538	tags=55%, list=35%, signal=84%
174	gobp regulation of carbohydrate biosynthetic process	Ctr	26	-0.18	-0.89	0.606	0.998	1	470	tags=19%, list=11%, signal=21%
175	gobp organic hydroxy compound metabolic process	Ctr	110	-0.12	-0.89	0.682	0.993	1	616	tags=21%, list=14%, signal=24%
176	gobp cellular carbohydrate biosynthetic process	Ctr	18	-0.21	-0.89	0.595	0.99	1	860	tags=33%, list=19%, signal=41%
177	gobp negative regulation of cytoskeleton organization	Ctr	47	-0.15	-0.88	0.647	1	1	479	tags=17%, list=11%, signal=19%
178	gobp vesicle mediated transport between endosomal compartments	Ctr	16	-0.21	-0.87	0.593	1	1	789	tags=31%, list=18%, signal=38%
179	gobp regulation of pattern recognition receptor signaling pathway	Ctr	28	-0.17	-0.87	0.633	1	1	276	tags=14%, list=6%, signal=15%
180	gobp response to reactive oxygen species	Ctr	59	-0.14	-0.87	0.686	1	1	539	tags=19%, list=12%, signal=21%
181	gobp negative regulation of tor signaling	Ctr	17	-0.22	-0.87	0.589	1	1	761	tags=35%, list=17%, signal=42%
182	gobp alcohol metabolic process	Ctr	82	-0.13	-0.86	0.675	1	1	616	tags=22%, list=14%, signal=25%
183	gobp male sex differentiation	Ctr	38	-0.15	-0.85	0.642	1	1	791	tags=26%, list=18%, signal=32%
184	gobp polysaccharide metabolic process	Ctr	29	-0.18	-0.85	0.628	1	1	860	tags=31%, list=19%, signal=38%
185	gobp protein methylation	Ctr	69	-0.13	-0.84	0.73	1	1	2166	tags=70%, list=49%, signal=134%
186	gobp regulation of generation of precursor metabolites and energy	Ctr	34	-0.16	-0.84	0.691	1	1	808	tags=29%, list=18%, signal=36%
187	gobp chaperone mediated protein folding	Ctr	21	-0.18	-0.84	0.656	1	1	3121	tags=95%, list=70%, signal=319%
188	gobp ceramide biosynthetic process	Ctr	25	-0.17	-0.84	0.716	1	1	2275	tags=80%, list=51%, signal=163%
189	gobp positive regulation of protein secretion	Ctr	28	-0.16	-0.83	0.66	1	1	1018	tags=39%, list=23%, signal=51%
190	gobp sulfur compound transport	Ctr	21	-0.18	-0.83	0.714	1	1	1465	tags=52%, list=33%, signal=78%
191	gobp positive regulation of jun kinase activity	Ctr	19	-0.19	-0.83	0.681	1	1	104	tags=11%, list=2%, signal=11%
192	gobp positive regulation of cell activation	Ctr	78	-0.12	-0.82	0.764	1	1	516	tags=17%, list=12%, signal=19%
193	gobp amine metabolic process	Ctr	19	-0.19	-0.82	0.691	1	1	794	tags=32%, list=18%, signal=38%
194	gobp cellular component assembly involved in morphogenesis	Ctr	21	-0.18	-0.82	0.649	1	1	156	tags=10%, list=4%, signal=10%
195	gobp regulation of muscle hypertrophy	Ctr	17	-0.19	-0.81	0.701	1	1	3590	tags=100%, list=81%, signal=519%
196	gobp regulation of actin filament length	Ctr	46	-0.14	-0.81	0.713	1	1	479	tags=17%, list=11%, signal=19%
197	gobp ribonucleoside diphosphate metabolic process	Ctr	29	-0.16	-0.8	0.735	1	1	375	tags=17%, list=8%, signal=19%
198	gobp rrna modification	Ctr	16	-0.19	-0.79	0.742	1	1	434	tags=19%, list=10%, signal=21%
199	gobp regulation of double strand break repair via nonhomologous end joining	Ctr	15	-0.2	-0.79	0.703	1	1	12	tags=7%, list=0%, signal=7%
200	gobp negative regulation of leukocyte proliferation	Ctr	19	-0.19	-0.79	0.716	1	1	124	tags=11%, list=3%, signal=11%
201	gobp adipose tissue development	Ctr	15	-0.2	-0.79	0.714	1	1	1070	tags=40%, list=24%, signal=53%
202	gobp ribosomal small subunit biogenesis	Ctr	24	-0.17	-0.78	0.739	1	1	1499	tags=54%, list=34%, signal=81%
203	gobp response to retinoic acid	Ctr	27	-0.15	-0.78	0.795	1	1	196	tags=11%, list=4%, signal=12%
204	gobp male gamete generation	Ctr	98	-0.11	-0.78	0.831	1	1	301	tags=9%, list=7%, signal=10%
205	gobp organic acid transport	Ctr	63	-0.12	-0.77	0.803	1	1	396	tags=14%, list=9%, signal=15%
206	gobp protein localization to cytoskeleton	Ctr	22	-0.17	-0.77	0.763	1	1	358	tags=14%, list=8%, signal=15%
207	gobp cd4 positive alpha beta t cell activation	Ctr	24	-0.16	-0.77	0.768	1	1	280	tags=13%, list=6%, signal=13%
208	gobp cellular response to acid chemical	Ctr	21	-0.17	-0.76	0.74	1	1	692	tags=24%, list=16%, signal=28%
209	gobp regulation of glucose transmembrane transport	Ctr	16	-0.18	-0.76	0.786	1	1	177	tags=13%, list=4%, signal=13%
210	gobp cyclic nucleotide mediated signaling	Ctr	17	-0.18	-0.76	0.743	1	1	350	tags=18%, list=8%, signal=19%
211	gobp nucleic acid phosphodiester bond hydrolysis	Ctr	74	-0.11	-0.76	0.838	1	1	533	tags=18%, list=12%, signal=20%
212	gobp nucleoside diphosphate metabolic process	Ctr	32	-0.14	-0.75	0.807	1	1	375	tags=16%, list=8%, signal=17%
213	gobp regulation of tumor necrosis factor mediated signaling pathway	Ctr	18	-0.18	-0.75	0.803	1	1	992	tags=33%, list=22%, signal=43%
214	gobp alpha beta t cell activation	Ctr	34	-0.15	-0.75	0.815	1	1	637	tags=21%, list=14%, signal=24%
215	gobp inositol phosphate mediated signaling	Ctr	18	-0.18	-0.75	0.77	1	1	3666	tags=100%, list=83%, signal=570%
216	gobp translational elongation	Ctr	15	-0.19	-0.75	0.774	1	1	900	tags=33%, list=20%, signal=42%
217	gobp alternative mrna splicing via spliceosome	Ctr	16	-0.19	-0.75	0.773	1	1	2801	tags=88%, list=63%, signal=236%
218	gobp biomineralization	Ctr	35	-0.14	-0.75	0.776	1	1	570	tags=20%, list=13%, signal=23%
219	gobp t cell differentiation involved in immune response	Ctr	15	-0.19	-0.75	0.787	1	1	628	tags=27%, list=14%, signal=31%
220	gobp hematopoietic progenitor cell differentiation	Ctr	43	-0.13	-0.74	0.8	1	1	241	tags=9%, list=5%, signal=10%
221	gobp regulation of membrane lipid distribution	Ctr	21	-0.16	-0.74	0.797	1	1	126	tags=10%, list=3%, signal=10%
222	gobp dna synthesis involved in dna repair	Ctr	15	-0.18	-0.74	0.794	1	1	877	tags=33%, list=20%, signal=41%
223	gobp mitochondrion organization	Ctr	167	-0.09	-0.74	0.886	1	1	948	tags=25%, list=21%, signal=30%
224	gobp programmed necrotic cell death	Ctr	22	-0.16	-0.74	0.789	1	1	104	tags=9%, list=2%, signal=9%
225	gobp pigment biosynthetic process	Ctr	21	-0.16	-0.73	0.81	1	1	1347	tags=48%, list=30%, signal=68%
226	gobp cellular glucan metabolic process	Ctr	21	-0.16	-0.72	0.836	1	1	860	tags=33%, list=19%, signal=41%
227	gobp regulation of jun kinase activity	Ctr	22	-0.16	-0.72	0.791	1	1	104	tags=9%, list=2%, signal=9%
228	gobp steroid biosynthetic process	Ctr	38	-0.13	-0.72	0.839	1	1	731	tags=24%, list=16%, signal=28%
229	gobp pigment metabolic process	Ctr	24	-0.15	-0.72	0.814	1	1	1347	tags=46%, list=30%, signal=65%
230	gobp tor signaling	Ctr	41	-0.13	-0.71	0.816	1	1	831	tags=27%, list=19%, signal=33%
231	gobp regulation of mitochondrion organization	Ctr	44	-0.12	-0.71	0.864	1	1	765	tags=23%, list=17%, signal=27%
232	gobp pyruvate metabolic process	Ctr	24	-0.15	-0.71	0.864	1	1	375	tags=17%, list=8%, signal=18%
233	gobp electron transport chain	Ctr	38	-0.13	-0.71	0.878	1	1	2228	tags=74%, list=50%, signal=147%
234	gobp positive regulation of cytosolic calcium ion concentration	Ctr	27	-0.15	-0.71	0.818	1	1	241	tags=11%, list=5%, signal=12%
235	gobp energy reserve metabolic process	Ctr	25	-0.15	-0.7	0.828	1	1	860	tags=32%, list=19%, signal=39%
236	gobp respiratory gaseous exchange by respiratory system	Ctr	24	-0.15	-0.7	0.854	1	1	589	tags=21%, list=13%, signal=24%
237	gobp embryonic appendage morphogenesis	Ctr	27	-0.14	-0.7	0.856	1	1	256	tags=11%, list=6%, signal=12%
238	gobp calcineurin mediated signaling	Ctr	15	-0.18	-0.69	0.835	1	1	3666	tags=100%, list=83%, signal=570%
239	gobp adp metabolic process	Ctr	23	-0.15	-0.69	0.833	1	1	375	tags=17%, list=8%, signal=19%
240	gobp regulation of lipid storage	Ctr	15	-0.17	-0.69	0.846	1	1	391	tags=20%, list=9%, signal=22%
241	gobp nucleotide excision repair	Ctr	33	-0.13	-0.69	0.867	1	1	828	tags=27%, list=19%, signal=33%
242	gobp regulation of telomerase activity	Ctr	19	-0.16	-0.69	0.865	1	1	3078	tags=95%, list=69%, signal=307%
243	gobp ncrna transcription	Ctr	29	-0.14	-0.68	0.86	1	1	935	tags=31%, list=21%, signal=39%
244	gobp positive regulation of double strand break repair	Ctr	37	-0.12	-0.68	0.863	1	1	3893	tags=100%, list=88%, signal=802%
245	gobp dna replication initiation	Ctr	15	-0.17	-0.68	0.872	1	1	3171	tags=93%, list=71%, signal=325%
246	gobp regulation of peptidase activity	Ctr	92	-0.1	-0.68	0.917	1	1	847	tags=22%, list=19%, signal=26%
247	gobp nucleotide phosphorylation	Ctr	24	-0.15	-0.68	0.878	1	1	375	tags=17%, list=8%, signal=18%
248	gobp regulation of rna splicing	Ctr	36	-0.12	-0.67	0.877	1	1	691	tags=19%, list=16%, signal=23%
249	gobp histone h3 k4 methylation	Ctr	23	-0.14	-0.67	0.894	1	1	2147	tags=74%, list=48%, signal=142%
250	gobp aerobic respiration	Ctr	47	-0.11	-0.66	0.871	1	1	2016	tags=68%, list=45%, signal=123%
251	gobp maturation of ssu rrna	Ctr	21	-0.15	-0.66	0.844	1	1	1499	tags=52%, list=34%, signal=79%
252	gobp dicarboxylic acid transport	Ctr	16	-0.16	-0.66	0.886	1	1	1028	tags=38%, list=23%, signal=49%
253	gobp rna phosphodiester bond hydrolysis	Ctr	42	-0.12	-0.66	0.896	1	1	484	tags=17%, list=11%, signal=19%
254	gobp spermatid differentiation	Ctr	23	-0.14	-0.66	0.891	1	1	7	tags=4%, list=0%, signal=4%
255	gobp negative regulation of actin filament polymerization	Ctr	18	-0.15	-0.65	0.896	1	1	3286	tags=94%, list=74%, signal=361%
256	gobp regulation of striated muscle cell differentiation	Ctr	20	-0.15	-0.65	0.868	1	1	2147	tags=75%, list=48%, signal=145%
257	gobp regulation of alpha beta t cell activation	Ctr	18	-0.15	-0.63	0.917	1	1	513	tags=17%, list=12%, signal=19%
258	gobp mrna 3 end processing	Ctr	21	-0.14	-0.63	0.934	1	1	3831	tags=100%, list=86%, signal=724%
259	gobp alpha amino acid metabolic process	Ctr	39	-0.11	-0.63	0.925	1	1	539	tags=15%, list=12%, signal=17%
260	gobp regulation of circadian rhythm	Ctr	32	-0.12	-0.61	0.925	1	1	3922	tags=100%, list=88%, signal=848%
261	gobp response to osmotic stress	Ctr	17	-0.14	-0.61	0.927	1	1	392	tags=18%, list=9%, signal=19%
262	gobp positive regulation of mitochondrion organization	Ctr	19	-0.14	-0.61	0.896	1	1	1390	tags=47%, list=31%, signal=69%
263	gobp cellular response to virus	Ctr	22	-0.14	-0.6	0.955	1	1	9	tags=5%, list=0%, signal=5%
264	gobp negative regulation of wnt signaling pathway	Ctr	42	-0.11	-0.6	0.964	1	1	352	tags=12%, list=8%, signal=13%
265	gobp regulation of translational initiation	Ctr	26	-0.12	-0.6	0.927	1	1	117	tags=8%, list=3%, signal=8%
266	gobp glutamine family amino acid metabolic process	Ctr	15	-0.16	-0.6	0.93	1	1	3755	tags=100%, list=85%, signal=644%
267	gobp regulation of viral genome replication	Ctr	22	-0.13	-0.6	0.938	1	1	367	tags=14%, list=8%, signal=15%
268	gobp endoplasmic reticulum organization	Ctr	25	-0.12	-0.6	0.941	0.996	1	2532	tags=80%, list=57%, signal=185%
269	gobp actin polymerization or depolymerization	Ctr	60	-0.1	-0.6	0.96	0.993	1	497	tags=15%, list=11%, signal=17%
270	gobp regulation of signal transduction by p53 class mediator	Ctr	26	-0.12	-0.59	0.932	0.991	1	737	tags=23%, list=17%, signal=28%
271	gobp base excision repair	Ctr	22	-0.13	-0.59	0.95	0.993	1	3877	tags=100%, list=87%, signal=782%
272	gobp regulation of mrna processing	Ctr	32	-0.11	-0.58	0.961	0.993	1	3972	tags=100%, list=89%, signal=938%
273	gobp translational initiation	Ctr	37	-0.1	-0.54	0.983	1	1	2560	tags=76%, list=58%, signal=177%
274	gobp rrna metabolic process	Ctr	92	-0.08	-0.54	0.986	1	1	935	tags=24%, list=21%, signal=30%
275	gobp negative regulation of stress activated protein kinase signaling cascade	Ctr	18	-0.13	-0.53	0.976	1	1	631	tags=22%, list=14%, signal=26%
276	gobp transcription by rna polymerase i	Ctr	23	-0.11	-0.52	0.968	1	1	3942	tags=100%, list=89%, signal=884%
277	gobp regulation of mrna splicing via spliceosome	Ctr	22	-0.11	-0.48	0.994	1	1	3972	tags=100%, list=89%, signal=940%
278	gobp spliceosomal complex assembly	Ctr	20	-0.11	-0.48	0.988	1	1	3972	tags=100%, list=89%, signal=941%
279	gobp activation of protein kinase activity	Ctr	36	-0.08	-0.45	0.986	1	1	634	tags=17%, list=14%, signal=19%
280	gobp copii coated vesicle budding	Ctr	19	-0.1	-0.42	1	1	1	2661	tags=79%, list=60%, signal=196%
281	gobp response to acid chemical	Ctr	29	-0.08	-0.4	1	1	1	692	tags=17%, list=16%, signal=20%
282	gobp rna splicing	Ctr	110	-0.05	-0.35	1	1	1	3972	tags=97%, list=89%, signal=897%
283	gobp ribonucleoprotein complex biogenesis	Ctr	140	-0.04	-0.33	1	1	1	1426	tags=37%, list=32%, signal=53%
284	gobp dendrite morphogenesis	KO	40	0.49	2.36	0	0.035	0.03	1423	tags=70%, list=32%, signal=102%
285	gobp hippocampus development	KO	18	0.6	2.23	0	0.09	0.143	1072	tags=67%, list=24%, signal=88%
286	gobp regeneration	KO	42	0.46	2.22	0	0.067	0.156	645	tags=40%, list=15%, signal=47%
287	gobp neuron projection organization	KO	18	0.59	2.2	0	0.06	0.18	1340	tags=78%, list=30%, signal=111%
288	gobp muscle cell proliferation	KO	51	0.43	2.2	0	0.049	0.186	456	tags=39%, list=10%, signal=43%
289	gobp limbic system development	KO	22	0.54	2.18	0	0.047	0.214	894	tags=55%, list=20%, signal=68%
290	gobp cell cell adhesion via plasma membrane adhesion molecules	KO	30	0.49	2.17	0	0.048	0.254	721	tags=50%, list=16%, signal=59%
291	gobp learning	KO	29	0.49	2.15	0	0.054	0.311	722	tags=52%, list=16%, signal=61%
292	gobp negative regulation of response to wounding	KO	16	0.58	2.11	0.002	0.07	0.42	898	tags=63%, list=20%, signal=78%
293	gobp synapse organization	KO	73	0.37	2.09	0	0.076	0.473	1452	tags=53%, list=33%, signal=78%
294	gobp cognition	KO	56	0.4	2.07	0	0.085	0.553	1111	tags=50%, list=25%, signal=66%
295	gobp striated muscle cell proliferation	KO	17	0.55	2.05	0.002	0.096	0.627	1594	tags=82%, list=36%, signal=128%
296	gobp regulation of dendrite morphogenesis	KO	18	0.55	2.04	0	0.095	0.649	393	tags=44%, list=9%, signal=49%
297	gobp formation of primary germ layer	KO	30	0.46	2.02	0.001	0.102	0.711	1142	tags=60%, list=26%, signal=80%
298	gobp dendrite development	KO	59	0.38	2.02	0	0.096	0.713	1476	tags=58%, list=33%, signal=85%
299	gobp vasculogenesis	KO	16	0.55	2	0.002	0.115	0.789	1407	tags=75%, list=32%, signal=109%
300	gobp skeletal muscle organ development	KO	39	0.41	1.99	0.004	0.113	0.802	1059	tags=51%, list=24%, signal=67%
301	gobp memory	KO	24	0.48	1.99	0.003	0.111	0.815	401	tags=38%, list=9%, signal=41%
302	gobp mononuclear cell migration	KO	33	0.43	1.97	0.003	0.13	0.87	957	tags=48%, list=22%, signal=61%
303	gobp blood vessel morphogenesis	KO	156	0.3	1.97	0	0.124	0.87	1407	tags=46%, list=32%, signal=65%
304	gobp regulation of synapse structure or activity	KO	32	0.43	1.96	0	0.128	0.895	1444	tags=59%, list=33%, signal=87%
305	gobp positive regulation of cell morphogenesis involved in differentiation	KO	24	0.47	1.94	0.001	0.141	0.928	848	tags=46%, list=19%, signal=56%
306	gobp negative regulation of leukocyte migration	KO	15	0.55	1.93	0.002	0.148	0.95	1183	tags=67%, list=27%, signal=91%
307	gobp nervous system process	KO	152	0.3	1.92	0.001	0.153	0.961	608	tags=28%, list=14%, signal=31%
308	gobp muscle tissue development	KO	101	0.33	1.92	0.001	0.15	0.963	1072	tags=45%, list=24%, signal=57%
309	gobp glycerolipid metabolic process	KO	113	0.31	1.91	0	0.161	0.976	1507	tags=52%, list=34%, signal=77%
310	gobp cellular response to ionizing radiation	KO	25	0.45	1.91	0.006	0.157	0.979	946	tags=48%, list=21%, signal=61%
311	gobp anterior posterior pattern specification	KO	51	0.37	1.91	0	0.152	0.979	1297	tags=51%, list=29%, signal=71%
312	gobp smooth muscle cell proliferation	KO	38	0.41	1.89	0	0.175	0.992	456	tags=37%, list=10%, signal=41%
313	gobp phosphatidylinositol metabolic process	KO	54	0.36	1.88	0	0.172	0.992	1507	tags=59%, list=34%, signal=89%
314	gobp dendritic spine development	KO	22	0.46	1.87	0.004	0.181	0.993	1476	tags=64%, list=33%, signal=95%
315	gobp leukocyte migration	KO	68	0.34	1.87	0	0.18	0.994	957	tags=41%, list=22%, signal=52%
316	gobp gene silencing by rna	KO	40	0.39	1.87	0.001	0.176	0.995	1032	tags=48%, list=23%, signal=61%
317	gobp skeletal muscle cell differentiation	KO	16	0.51	1.86	0.009	0.187	0.997	591	tags=44%, list=13%, signal=50%
318	gobp neuron migration	KO	42	0.38	1.85	0.006	0.193	0.999	1069	tags=48%, list=24%, signal=62%
319	gobp triglyceride metabolic process	KO	22	0.46	1.85	0.015	0.193	0.999	1269	tags=64%, list=29%, signal=89%
320	gobp fatty acid biosynthetic process	KO	31	0.41	1.84	0.003	0.198	0.999	984	tags=45%, list=22%, signal=58%
321	gobp cell motility	KO	364	0.25	1.84	0	0.201	1	1206	tags=37%, list=27%, signal=47%
322	gobp negative regulation of developmental growth	KO	24	0.44	1.83	0.008	0.202	1	927	tags=46%, list=21%, signal=58%
323	gobp regulation of leukocyte migration	KO	39	0.38	1.83	0.003	0.2	1	957	tags=41%, list=22%, signal=52%
324	gobp negative regulation of response to external stimulus	KO	76	0.32	1.82	0.001	0.211	1	1170	tags=42%, list=26%, signal=56%
325	gobp cardiac ventricle development	KO	30	0.41	1.82	0.012	0.211	1	1310	tags=57%, list=29%, signal=80%
326	gobp positive regulation of nervous system development	KO	63	0.33	1.82	0.001	0.21	1	1316	tags=49%, list=30%, signal=69%
327	gobp vasculature development	KO	186	0.27	1.81	0	0.213	1	1407	tags=44%, list=32%, signal=62%
328	gobp phosphatidylinositol biosynthetic process	KO	49	0.35	1.81	0.004	0.211	1	1507	tags=59%, list=34%, signal=89%
329	gobp regulation of nervous system development	KO	108	0.3	1.81	0.001	0.207	1	1381	tags=46%, list=31%, signal=66%
330	gobp negative regulation of dna binding transcription factor activity	KO	44	0.36	1.8	0.008	0.221	1	1143	tags=48%, list=26%, signal=64%
331	gobp intrinsic apoptotic signaling pathway by p53 class mediator	KO	24	0.43	1.79	0.015	0.233	1	1226	tags=54%, list=28%, signal=74%
332	gobp cardiac ventricle morphogenesis	KO	15	0.5	1.79	0.011	0.233	1	1260	tags=67%, list=28%, signal=93%
333	gobp small regulatory ncrna processing	KO	22	0.44	1.78	0.012	0.237	1	1032	tags=55%, list=23%, signal=71%
334	gobp dna templated dna replication maintenance of fidelity	KO	24	0.44	1.78	0.012	0.235	1	1162	tags=54%, list=26%, signal=73%
335	gobp cell junction organization	KO	142	0.28	1.77	0.001	0.244	1	1370	tags=44%, list=31%, signal=61%
336	gobp behavior	KO	101	0.29	1.77	0.001	0.242	1	608	tags=29%, list=14%, signal=33%
337	gobp negative regulation of locomotion	KO	84	0.31	1.77	0.003	0.238	1	1183	tags=40%, list=27%, signal=54%
338	gobp regulation of cell morphogenesis involved in differentiation	KO	27	0.42	1.77	0.018	0.235	1	848	tags=41%, list=19%, signal=50%
339	gobp post embryonic development	KO	32	0.39	1.77	0.011	0.238	1	338	tags=25%, list=8%, signal=27%
340	gobp phospholipid dephosphorylation	KO	16	0.49	1.77	0.014	0.234	1	2129	tags=94%, list=48%, signal=179%
341	gobp regulation of plasma lipoprotein particle levels	KO	16	0.49	1.77	0.017	0.231	1	1190	tags=69%, list=27%, signal=94%
342	gobp cardiac septum development	KO	28	0.41	1.77	0.017	0.232	1	2297	tags=89%, list=52%, signal=184%
343	gobp ventricular septum development	KO	21	0.44	1.76	0.025	0.235	1	2296	tags=95%, list=52%, signal=196%
344	gobp neutral lipid metabolic process	KO	32	0.39	1.76	0.013	0.232	1	1331	tags=56%, list=30%, signal=80%
345	gobp positive regulation of mapk cascade	KO	101	0.29	1.76	0.004	0.229	1	1370	tags=47%, list=31%, signal=66%
346	gobp glycerophospholipid metabolic process	KO	95	0.3	1.76	0.003	0.228	1	1507	tags=52%, list=34%, signal=76%
347	gobp neuron projection regeneration	KO	21	0.44	1.76	0.012	0.229	1	602	tags=43%, list=14%, signal=49%
348	gobp sensory perception of mechanical stimulus	KO	24	0.43	1.76	0.016	0.228	1	722	tags=42%, list=16%, signal=49%
349	gobp positive regulation of transmembrane receptor protein serine threonine kinase signaling pathway	KO	25	0.41	1.75	0.012	0.236	1	322	tags=32%, list=7%, signal=34%
350	gobp regulation of dendrite development	KO	27	0.41	1.75	0.013	0.233	1	1423	tags=59%, list=32%, signal=87%
351	gobp interleukin 1 production	KO	19	0.46	1.74	0.014	0.241	1	409	tags=37%, list=9%, signal=40%
352	gobp tube morphogenesis	KO	224	0.25	1.74	0	0.243	1	1407	tags=42%, list=32%, signal=58%
353	gobp enzyme linked receptor protein signaling pathway	KO	214	0.25	1.74	0.001	0.241	1	1092	tags=36%, list=25%, signal=45%
354	gobp negative regulation of multicellular organismal process	KO	221	0.25	1.74	0.004	0.241	1	1183	tags=38%, list=27%, signal=49%
355	gobp regulation of blood vessel endothelial cell migration	KO	22	0.44	1.74	0.006	0.24	1	456	tags=32%, list=10%, signal=35%
356	gobp body fluid secretion	KO	25	0.42	1.73	0.018	0.238	1	1402	tags=68%, list=32%, signal=99%
357	gobp regulation of neurogenesis	KO	92	0.29	1.73	0.005	0.235	1	1423	tags=47%, list=32%, signal=67%
358	gobp heart growth	KO	21	0.43	1.73	0.018	0.232	1	313	tags=33%, list=7%, signal=36%
359	gobp regionalization	KO	76	0.31	1.73	0.003	0.23	1	1307	tags=46%, list=29%, signal=64%
360	gobp platelet derived growth factor receptor signaling pathway	KO	16	0.48	1.73	0.014	0.229	1	764	tags=44%, list=17%, signal=53%
361	gobp positive regulation of inflammatory response	KO	24	0.41	1.73	0.022	0.227	1	409	tags=33%, list=9%, signal=37%
362	gobp cardiac septum morphogenesis	KO	20	0.44	1.73	0.022	0.228	1	2297	tags=95%, list=52%, signal=196%
363	gobp neuron development	KO	261	0.24	1.73	0	0.231	1	1480	tags=44%, list=33%, signal=62%
364	gobp regulation of response to external stimulus	KO	185	0.26	1.72	0	0.23	1	1448	tags=45%, list=33%, signal=65%
365	gobp positive regulation of protein kinase b signaling	KO	20	0.44	1.72	0.021	0.228	1	1163	tags=60%, list=26%, signal=81%
366	gobp positive regulation of neurogenesis	KO	58	0.33	1.72	0.012	0.229	1	1316	tags=48%, list=30%, signal=68%
367	gobp anatomical structure formation involved in morphogenesis	KO	280	0.24	1.72	0	0.226	1	1201	tags=37%, list=27%, signal=48%
368	gobp mesoderm morphogenesis	KO	20	0.45	1.72	0.013	0.23	1	1142	tags=60%, list=26%, signal=80%
369	gobp negative regulation of cell cycle	KO	143	0.27	1.72	0.002	0.228	1	1080	tags=34%, list=24%, signal=43%
370	gobp transmembrane receptor protein serine threonine kinase signaling pathway	KO	85	0.3	1.72	0.004	0.226	1	927	tags=35%, list=21%, signal=44%
371	gobp cell chemotaxis	KO	48	0.34	1.71	0.008	0.229	1	1503	tags=54%, list=34%, signal=81%
372	gobp morphogenesis of an epithelial sheet	KO	18	0.46	1.71	0.031	0.228	1	1332	tags=61%, list=30%, signal=87%
373	gobp actin cytoskeleton reorganization	KO	35	0.37	1.7	0.017	0.243	1	1022	tags=43%, list=23%, signal=55%
374	gobp negative regulation of inflammatory response	KO	32	0.37	1.7	0.021	0.243	1	325	tags=25%, list=7%, signal=27%
375	gobp mitotic g2 dna damage checkpoint signaling	KO	20	0.44	1.7	0.02	0.241	1	828	tags=40%, list=19%, signal=49%
376	gobp regulation of multicellular organismal development	KO	313	0.23	1.69	0	0.252	1	1423	tags=42%, list=32%, signal=57%
377	gobp multi multicellular organism process	KO	48	0.33	1.69	0.017	0.25	1	1336	tags=52%, list=30%, signal=74%
378	gobp negative regulation of intracellular transport	KO	17	0.46	1.69	0.027	0.249	1	851	tags=47%, list=19%, signal=58%
379	gobp negative regulation of epithelial cell proliferation	KO	36	0.36	1.69	0.029	0.247	1	493	tags=31%, list=11%, signal=34%
380	gobp regulation of transmembrane receptor protein serine threonine kinase signaling pathway	KO	56	0.33	1.69	0.013	0.247	1	927	tags=38%, list=21%, signal=47%
381	gobp regulation of calcium ion transport	KO	47	0.34	1.69	0.023	0.245	1	915	tags=36%, list=21%, signal=45%
382	gobp glycerolipid catabolic process	KO	16	0.46	1.69	0.029	0.244	1	1331	tags=63%, list=30%, signal=89%
383	gobp sensory perception	KO	65	0.31	1.69	0.007	0.246	1	739	tags=31%, list=17%, signal=36%
384	gobp calcium ion transport	KO	77	0.29	1.68	0.008	0.245	1	777	tags=31%, list=17%, signal=37%
385	gobp cell cell junction assembly	KO	28	0.39	1.68	0.024	0.244	1	1847	tags=71%, list=42%, signal=121%
386	gobp secretion	KO	187	0.25	1.68	0.002	0.242	1	959	tags=32%, list=22%, signal=39%
387	gobp cardiac chamber development	KO	40	0.36	1.68	0.016	0.242	1	2297	tags=85%, list=52%, signal=174%
388	gobp receptor internalization	KO	22	0.43	1.68	0.022	0.241	1	691	tags=41%, list=16%, signal=48%
389	gobp regulation of neuron projection development	KO	116	0.27	1.68	0.009	0.239	1	1480	tags=47%, list=33%, signal=68%
390	gobp cellular response to endogenous stimulus	KO	290	0.24	1.68	0	0.238	1	1092	tags=34%, list=25%, signal=42%
391	gobp positive regulation of erk1 and erk2 cascade	KO	34	0.37	1.68	0.02	0.239	1	1370	tags=56%, list=31%, signal=80%
392	gobp taxis	KO	107	0.28	1.68	0.014	0.241	1	1526	tags=50%, list=34%, signal=74%
393	gobp cerebellar cortex development	KO	16	0.46	1.67	0.023	0.243	1	1088	tags=56%, list=24%, signal=74%
394	gobp response to alkaloid	KO	20	0.43	1.67	0.024	0.242	1	1079	tags=50%, list=24%, signal=66%
395	gobp cardiac conduction	KO	17	0.45	1.67	0.025	0.244	1	972	tags=53%, list=22%, signal=68%
396	gobp regulation of response to endoplasmic reticulum stress	KO	29	0.38	1.67	0.024	0.242	1	1076	tags=48%, list=24%, signal=63%
397	gobp glycerolipid biosynthetic process	KO	89	0.28	1.67	0.013	0.241	1	1507	tags=51%, list=34%, signal=75%
398	gobp erk1 and erk2 cascade	KO	62	0.3	1.67	0.008	0.244	1	1438	tags=52%, list=32%, signal=75%
399	gobp cardiac chamber morphogenesis	KO	32	0.37	1.67	0.021	0.242	1	2297	tags=88%, list=52%, signal=180%
400	gobp response to growth factor	KO	169	0.26	1.66	0.001	0.245	1	1417	tags=44%, list=32%, signal=62%
401	gobp cell morphogenesis involved in neuron differentiation	KO	138	0.26	1.66	0.004	0.244	1	894	tags=32%, list=20%, signal=39%
402	gobp glycosyl compound metabolic process	KO	15	0.48	1.66	0.027	0.245	1	1141	tags=60%, list=26%, signal=80%
403	gobp pallium development	KO	40	0.35	1.66	0.027	0.244	1	1195	tags=45%, list=27%, signal=61%
404	gobp protein dephosphorylation	KO	92	0.28	1.66	0.011	0.245	1	1134	tags=39%, list=26%, signal=51%
405	gobp negative regulation of response to endoplasmic reticulum stress	KO	17	0.45	1.66	0.025	0.243	1	1076	tags=53%, list=24%, signal=70%
406	gobp interleukin 8 production	KO	18	0.44	1.65	0.029	0.248	1	751	tags=39%, list=17%, signal=47%
407	gobp regulation of inflammatory response	KO	69	0.3	1.65	0.018	0.247	1	470	tags=25%, list=11%, signal=27%
408	gobp tube development	KO	265	0.23	1.65	0	0.245	1	1407	tags=41%, list=32%, signal=56%
409	gobp positive regulation of developmental process	KO	301	0.23	1.65	0.001	0.244	1	1423	tags=42%, list=32%, signal=57%
410	gobp locomotion	KO	296	0.23	1.65	0.003	0.253	1	1185	tags=35%, list=27%, signal=45%
411	gobp regulation of epithelial to mesenchymal transition	KO	27	0.39	1.65	0.034	0.254	1	919	tags=41%, list=21%, signal=51%
412	gobp head development	KO	196	0.24	1.64	0.003	0.253	1	1316	tags=39%, list=30%, signal=53%
413	gobp associative learning	KO	15	0.47	1.64	0.036	0.251	1	602	tags=47%, list=14%, signal=54%
414	gobp circulatory system development	KO	286	0.23	1.64	0	0.25	1	1407	tags=41%, list=32%, signal=56%
415	gobp central nervous system neuron development	KO	23	0.41	1.64	0.037	0.253	1	864	tags=43%, list=19%, signal=54%
416	gobp phospholipid metabolic process	KO	124	0.26	1.64	0.009	0.251	1	1052	tags=36%, list=24%, signal=46%
417	gobp response to endogenous stimulus	KO	339	0.22	1.64	0.001	0.251	1	1079	tags=32%, list=24%, signal=39%
418	gobp regulation of cell differentiation	KO	354	0.22	1.64	0.001	0.251	1	1072	tags=32%, list=24%, signal=38%
419	gobp positive regulation of cell cycle g1 s phase transition	KO	15	0.45	1.64	0.024	0.254	1	630	tags=40%, list=14%, signal=46%
420	gobp myeloid leukocyte migration	KO	37	0.34	1.63	0.031	0.256	1	957	tags=41%, list=22%, signal=51%
421	gobp vascular associated smooth muscle cell proliferation	KO	22	0.41	1.63	0.034	0.257	1	456	tags=36%, list=10%, signal=40%
422	gobp regulation of cell development	KO	123	0.26	1.63	0.011	0.255	1	1316	tags=41%, list=30%, signal=57%
423	gobp sprouting angiogenesis	KO	31	0.36	1.63	0.025	0.259	1	424	tags=26%, list=10%, signal=28%
424	gobp negative regulation of cell population proliferation	KO	168	0.24	1.63	0.008	0.261	1	1072	tags=33%, list=24%, signal=42%
425	gobp striated muscle tissue development	KO	55	0.31	1.63	0.019	0.26	1	927	tags=40%, list=21%, signal=50%
426	gobp positive regulation of multicellular organismal process	KO	317	0.23	1.63	0.001	0.26	1	1446	tags=42%, list=33%, signal=58%
427	gobp cell cycle g2 m phase transition	KO	61	0.3	1.62	0.011	0.263	1	1422	tags=44%, list=32%, signal=64%
428	gobp regulation of cell cycle g2 m phase transition	KO	45	0.33	1.62	0.026	0.266	1	670	tags=27%, list=15%, signal=31%
429	gobp regulation of locomotion	KO	240	0.23	1.62	0.006	0.265	1	1185	tags=35%, list=27%, signal=45%
430	gobp smad protein signal transduction	KO	15	0.45	1.62	0.036	0.264	1	1157	tags=53%, list=26%, signal=72%
431	gobp muscle structure development	KO	152	0.25	1.62	0.011	0.263	1	1072	tags=35%, list=24%, signal=44%
432	gobp regulation of vacuole organization	KO	21	0.41	1.62	0.027	0.264	1	1152	tags=52%, list=26%, signal=70%
433	gobp positive regulation of cell differentiation	KO	205	0.24	1.62	0.003	0.265	1	1423	tags=43%, list=32%, signal=60%
434	gobp regulation of response to wounding	KO	38	0.34	1.61	0.027	0.265	1	898	tags=39%, list=20%, signal=49%
435	gobp negative regulation of protein modification by small protein conjugation or removal	KO	29	0.37	1.61	0.04	0.266	1	1419	tags=52%, list=32%, signal=76%
436	gobp neurogenesis	KO	370	0.22	1.61	0.001	0.265	1	1281	tags=36%, list=29%, signal=47%
437	gobp leukocyte chemotaxis	KO	36	0.35	1.61	0.033	0.263	1	711	tags=36%, list=16%, signal=43%
438	gobp regulation of protein binding	KO	45	0.32	1.61	0.025	0.263	1	1487	tags=53%, list=33%, signal=79%
439	gobp dephosphorylation	KO	121	0.26	1.61	0.011	0.261	1	1134	tags=37%, list=26%, signal=49%
440	gobp protein localization to cell junction	KO	25	0.38	1.61	0.038	0.266	1	1879	tags=72%, list=42%, signal=124%
441	gobp negative regulation of protein serine threonine kinase activity	KO	38	0.34	1.61	0.032	0.267	1	632	tags=29%, list=14%, signal=33%
442	gobp generation of neurons	KO	327	0.22	1.6	0.002	0.269	1	1092	tags=32%, list=25%, signal=39%
443	gobp dna integrity checkpoint signaling	KO	56	0.31	1.6	0.031	0.272	1	1050	tags=38%, list=24%, signal=48%
444	gobp regulation of secretion	KO	113	0.26	1.6	0.016	0.27	1	711	tags=27%, list=16%, signal=31%
445	gobp lymphocyte migration	KO	24	0.38	1.6	0.042	0.273	1	957	tags=46%, list=22%, signal=58%
446	gobp type i interferon production	KO	31	0.35	1.6	0.03	0.271	1	1149	tags=52%, list=26%, signal=69%
447	gobp cell part morphogenesis	KO	159	0.25	1.6	0.01	0.271	1	1450	tags=45%, list=33%, signal=64%
448	gobp negative regulation of cell cycle process	KO	115	0.26	1.6	0.017	0.273	1	1080	tags=34%, list=24%, signal=44%
449	gobp glial cell development	KO	24	0.39	1.6	0.041	0.273	1	456	tags=29%, list=10%, signal=32%
450	gobp lipid biosynthetic process	KO	202	0.23	1.6	0.002	0.271	1	1052	tags=33%, list=24%, signal=41%
451	gobp maintenance of location in cell	KO	49	0.31	1.59	0.026	0.287	1	915	tags=35%, list=21%, signal=43%
452	gobp long chain fatty acid metabolic process	KO	17	0.43	1.58	0.039	0.286	1	773	tags=41%, list=17%, signal=50%
453	gobp positive regulation of intracellular signal transduction	KO	232	0.23	1.58	0.006	0.285	1	1065	tags=34%, list=24%, signal=42%
454	gobp regulation of protein ubiquitination	KO	66	0.29	1.58	0.015	0.286	1	1448	tags=47%, list=33%, signal=69%
455	gobp negative regulation of transport	KO	87	0.27	1.58	0.014	0.285	1	1307	tags=41%, list=29%, signal=57%
456	gobp negative regulation of cytokine production	KO	60	0.29	1.58	0.018	0.287	1	1146	tags=43%, list=26%, signal=58%
457	gobp negative regulation of growth	KO	69	0.29	1.58	0.03	0.286	1	1594	tags=52%, list=36%, signal=80%
458	gobp negative regulation of small gtpase mediated signal transduction	KO	22	0.4	1.58	0.049	0.285	1	460	tags=36%, list=10%, signal=40%
459	gobp positive regulation of cell adhesion	KO	89	0.27	1.58	0.021	0.284	1	1446	tags=48%, list=33%, signal=70%
460	gobp postsynapse organization	KO	32	0.35	1.58	0.031	0.284	1	811	tags=34%, list=18%, signal=42%
461	gobp transforming growth factor beta receptor signaling pathway	KO	52	0.3	1.58	0.036	0.284	1	375	tags=23%, list=8%, signal=25%
462	gobp neuron apoptotic process	KO	68	0.29	1.58	0.032	0.283	1	602	tags=26%, list=14%, signal=30%
463	gobp chromosome organization involved in meiotic cell cycle	KO	16	0.44	1.58	0.05	0.283	1	1835	tags=75%, list=41%, signal=127%
464	gobp mitotic g2 m transition checkpoint	KO	27	0.36	1.58	0.038	0.284	1	1080	tags=41%, list=24%, signal=54%
465	gobp immune effector process	KO	118	0.25	1.58	0.016	0.283	1	1216	tags=38%, list=27%, signal=51%
466	gobp regulation of cellular response to growth factor stimulus	KO	63	0.29	1.57	0.041	0.285	1	927	tags=35%, list=21%, signal=44%
467	gobp growth	KO	231	0.22	1.57	0.006	0.287	1	1410	tags=42%, list=32%, signal=58%
468	gobp cell junction assembly	KO	88	0.27	1.57	0.027	0.288	1	1496	tags=47%, list=34%, signal=69%
469	gobp developmental growth	KO	162	0.23	1.57	0.015	0.291	1	1332	tags=41%, list=30%, signal=56%
470	gobp negative regulation of cell cycle g2 m phase transition	KO	31	0.35	1.56	0.048	0.294	1	670	tags=29%, list=15%, signal=34%
471	gobp positive regulation of ion transmembrane transport	KO	23	0.38	1.56	0.042	0.294	1	1402	tags=57%, list=32%, signal=82%
472	gobp response to peptide	KO	119	0.25	1.56	0.015	0.294	1	1076	tags=34%, list=24%, signal=44%
473	gobp megakaryocyte differentiation	KO	15	0.43	1.56	0.051	0.294	1	2307	tags=93%, list=52%, signal=194%
474	gobp regulation of wound healing	KO	27	0.35	1.56	0.064	0.304	1	1307	tags=52%, list=29%, signal=73%
475	gobp cell migration involved in sprouting angiogenesis	KO	18	0.42	1.56	0.051	0.303	1	424	tags=28%, list=10%, signal=31%
476	gobp positive regulation of synaptic transmission	KO	27	0.36	1.55	0.044	0.302	1	602	tags=37%, list=14%, signal=43%
477	gobp nik nf kappab signaling	KO	30	0.35	1.55	0.052	0.301	1	1684	tags=60%, list=38%, signal=96%
478	gobp cell cell adhesion	KO	163	0.24	1.55	0.011	0.299	1	1192	tags=37%, list=27%, signal=49%
479	gobp anatomical structure homeostasis	KO	69	0.28	1.55	0.029	0.298	1	1324	tags=46%, list=30%, signal=65%
480	gobp tissue morphogenesis	KO	165	0.23	1.55	0.021	0.3	1	1371	tags=42%, list=31%, signal=59%
481	gobp response to oxygen levels	KO	98	0.26	1.55	0.024	0.3	1	1407	tags=43%, list=32%, signal=61%
482	gobp response to axon injury	KO	25	0.37	1.55	0.056	0.302	1	602	tags=36%, list=14%, signal=41%
483	gobp cell morphogenesis involved in differentiation	KO	187	0.23	1.55	0.026	0.302	1	894	tags=29%, list=20%, signal=35%
484	gobp pattern specification process	KO	98	0.26	1.55	0.021	0.301	1	919	tags=33%, list=21%, signal=40%
485	gobp regulation of ras protein signal transduction	KO	67	0.29	1.55	0.025	0.306	1	1417	tags=49%, list=32%, signal=71%
486	gobp replication fork processing	KO	20	0.4	1.55	0.056	0.306	1	1162	tags=50%, list=26%, signal=67%
487	gobp homeostatic process	KO	375	0.21	1.54	0.003	0.305	1	1333	tags=37%, list=30%, signal=49%
488	gobp calcium ion transmembrane import into cytosol	KO	27	0.36	1.54	0.052	0.305	1	1032	tags=41%, list=23%, signal=53%
489	gobp central nervous system neuron differentiation	KO	39	0.32	1.54	0.035	0.304	1	1444	tags=51%, list=33%, signal=75%
490	gobp positive regulation of cell cycle	KO	96	0.26	1.54	0.022	0.307	1	1695	tags=50%, list=38%, signal=79%
491	gobp muscle organ development	KO	77	0.28	1.54	0.024	0.308	1	1107	tags=39%, list=25%, signal=51%
492	gobp phosphorylation	KO	453	0.21	1.54	0.001	0.309	1	940	tags=27%, list=21%, signal=31%
493	gobp regulation of phosphorus metabolic process	KO	339	0.21	1.54	0.009	0.314	1	644	tags=21%, list=14%, signal=23%
494	gobp regulation of cell projection organization	KO	194	0.23	1.53	0.012	0.313	1	1375	tags=41%, list=31%, signal=56%
495	gobp forebrain development	KO	94	0.26	1.53	0.025	0.314	1	1381	tags=43%, list=31%, signal=60%
496	gobp cellular response to oxygen levels	KO	56	0.29	1.53	0.04	0.32	1	1639	tags=54%, list=37%, signal=84%
497	gobp cytokine production	KO	150	0.24	1.53	0.022	0.319	1	1193	tags=37%, list=27%, signal=49%
498	gobp negative regulation of cell activation	KO	36	0.33	1.53	0.068	0.319	1	1060	tags=44%, list=24%, signal=58%
499	gobp positive regulation of cell cycle process	KO	77	0.27	1.52	0.038	0.326	1	1835	tags=53%, list=41%, signal=89%
500	gobp cellular component morphogenesis	KO	175	0.23	1.52	0.014	0.325	1	1480	tags=45%, list=33%, signal=64%
501	gobp sequestering of calcium ion	KO	24	0.37	1.52	0.065	0.325	1	915	tags=38%, list=21%, signal=47%
502	gobp monocarboxylic acid biosynthetic process	KO	43	0.32	1.52	0.05	0.324	1	984	tags=37%, list=22%, signal=47%
503	gobp midbrain development	KO	17	0.41	1.52	0.069	0.323	1	493	tags=29%, list=11%, signal=33%
504	gobp cell projection organization	KO	413	0.2	1.52	0.002	0.329	1	1496	tags=42%, list=34%, signal=57%
505	gobp regulation of dna binding transcription factor activity	KO	103	0.25	1.52	0.03	0.328	1	1469	tags=47%, list=33%, signal=68%
506	gobp macrophage activation	KO	16	0.42	1.52	0.067	0.328	1	607	tags=38%, list=14%, signal=43%
507	gobp neuron death	KO	92	0.26	1.52	0.031	0.328	1	602	tags=24%, list=14%, signal=27%
508	gobp synapse assembly	KO	27	0.36	1.52	0.055	0.328	1	1452	tags=56%, list=33%, signal=82%
509	gobp telomere maintenance in response to dna damage	KO	17	0.41	1.52	0.064	0.327	1	218	tags=18%, list=5%, signal=18%
510	gobp regulation of mononuclear cell migration	KO	21	0.38	1.52	0.062	0.327	1	957	tags=38%, list=22%, signal=48%
511	gobp cell morphogenesis	KO	260	0.22	1.52	0.011	0.326	1	1450	tags=41%, list=33%, signal=58%
512	gobp regulation of defense response	KO	124	0.24	1.51	0.026	0.326	1	1448	tags=45%, list=33%, signal=65%
513	gobp peripheral nervous system development	KO	16	0.43	1.51	0.062	0.326	1	456	tags=38%, list=10%, signal=42%
514	gobp negative regulation of phosphorus metabolic process	KO	105	0.25	1.51	0.036	0.326	1	1180	tags=36%, list=27%, signal=48%
515	gobp positive regulation of calcium ion transport	KO	18	0.4	1.51	0.06	0.327	1	1032	tags=44%, list=23%, signal=58%
516	gobp glycerophospholipid biosynthetic process	KO	78	0.26	1.51	0.039	0.329	1	1507	tags=49%, list=34%, signal=72%
517	gobp protein localization to extracellular region	KO	79	0.26	1.51	0.035	0.328	1	607	tags=25%, list=14%, signal=29%
518	gobp lymphocyte homeostasis	KO	19	0.4	1.51	0.058	0.331	1	1299	tags=53%, list=29%, signal=74%
519	gobp establishment of protein localization	KO	476	0.2	1.51	0.002	0.33	1	1175	tags=32%, list=26%, signal=39%
520	gobp regulation of blood circulation	KO	37	0.32	1.51	0.062	0.331	1	1847	tags=62%, list=42%, signal=106%
521	gobp sterol transport	KO	30	0.34	1.51	0.062	0.332	1	1190	tags=43%, list=27%, signal=59%
522	gobp developmental maturation	KO	61	0.28	1.5	0.056	0.332	1	672	tags=31%, list=15%, signal=36%
523	gobp regulation of cell adhesion	KO	162	0.23	1.5	0.025	0.332	1	1324	tags=41%, list=30%, signal=57%
524	gobp apical junction assembly	KO	16	0.41	1.5	0.064	0.333	1	1847	tags=75%, list=42%, signal=128%
525	gobp rna destabilization	KO	44	0.31	1.5	0.052	0.338	1	2231	tags=77%, list=50%, signal=154%
526	gobp regulation of protein deacetylation	KO	16	0.42	1.5	0.076	0.339	1	1234	tags=56%, list=28%, signal=78%
527	gobp positive regulation of neuron death	KO	26	0.36	1.5	0.064	0.341	1	852	tags=42%, list=19%, signal=52%
528	gobp regulation of cyclin dependent protein kinase activity	KO	25	0.36	1.5	0.075	0.34	1	516	tags=28%, list=12%, signal=32%
529	gobp nuclear transcribed mrna catabolic process deadenylation dependent decay	KO	25	0.35	1.5	0.071	0.339	1	2500	tags=88%, list=56%, signal=200%
530	gobp cellular response to extracellular stimulus	KO	82	0.26	1.49	0.031	0.34	1	894	tags=32%, list=20%, signal=39%
531	gobp mapk cascade	KO	189	0.22	1.49	0.029	0.339	1	1173	tags=35%, list=26%, signal=46%
532	gobp phospholipid biosynthetic process	KO	98	0.25	1.49	0.033	0.338	1	1052	tags=36%, list=24%, signal=46%
533	gobp negative regulation of cellular amide metabolic process	KO	66	0.28	1.49	0.04	0.341	1	2254	tags=73%, list=51%, signal=145%
534	gobp positive regulation of transcription by rna polymerase ii	KO	295	0.21	1.49	0.011	0.34	1	973	tags=28%, list=22%, signal=33%
535	gobp regulation of heart contraction	KO	30	0.34	1.49	0.068	0.339	1	1847	tags=67%, list=42%, signal=113%
536	gobp interferon beta production	KO	15	0.42	1.49	0.074	0.341	1	1149	tags=60%, list=26%, signal=81%
537	gobp cell cycle checkpoint signaling	KO	82	0.26	1.49	0.047	0.34	1	1080	tags=34%, list=24%, signal=44%
538	gobp cellular response to external stimulus	KO	105	0.25	1.49	0.027	0.34	1	1260	tags=41%, list=28%, signal=56%
539	gobp regulation of developmental growth	KO	77	0.26	1.49	0.042	0.339	1	941	tags=32%, list=21%, signal=40%
540	gobp positive regulation of mrna metabolic process	KO	51	0.29	1.49	0.053	0.337	1	2231	tags=73%, list=50%, signal=144%
541	gobp receptor metabolic process	KO	22	0.37	1.49	0.086	0.341	1	2060	tags=73%, list=46%, signal=135%
542	gobp myeloid leukocyte activation	KO	42	0.3	1.49	0.062	0.341	1	770	tags=31%, list=17%, signal=37%
543	gobp intracellular protein transport	KO	255	0.21	1.49	0.016	0.342	1	1300	tags=36%, list=29%, signal=48%
544	gobp response to purine containing compound	KO	30	0.33	1.48	0.062	0.343	1	1994	tags=73%, list=45%, signal=132%
545	gobp cellular response to radiation	KO	55	0.29	1.48	0.054	0.342	1	1185	tags=40%, list=27%, signal=54%
546	gobp cellular response to alcohol	KO	22	0.38	1.48	0.082	0.345	1	519	tags=32%, list=12%, signal=36%
547	gobp metal ion transport	KO	147	0.23	1.48	0.032	0.345	1	915	tags=30%, list=21%, signal=36%
548	gobp apoptotic process	KO	478	0.19	1.48	0.01	0.349	1	1450	tags=38%, list=33%, signal=51%
549	gobp negative regulation of nf kappab transcription factor activity	KO	20	0.38	1.48	0.089	0.349	1	1409	tags=55%, list=32%, signal=80%
550	gobp glycosylation	KO	84	0.26	1.48	0.046	0.35	1	620	tags=26%, list=14%, signal=30%
551	gobp central nervous system development	KO	242	0.21	1.48	0.022	0.35	1	1228	tags=34%, list=28%, signal=45%
552	gobp regulation of intracellular signal transduction	KO	465	0.19	1.47	0.008	0.35	1	1452	tags=40%, list=33%, signal=53%
553	gobp multicellular organismal signaling	KO	19	0.39	1.47	0.076	0.349	1	972	tags=47%, list=22%, signal=60%
554	gobp synaptic signaling	KO	114	0.24	1.47	0.034	0.352	1	1111	tags=35%, list=25%, signal=46%
555	gobp glycoprotein biosynthetic process	KO	100	0.24	1.47	0.034	0.352	1	1054	tags=36%, list=24%, signal=46%
556	gobp epidermal cell differentiation	KO	38	0.31	1.47	0.064	0.352	1	447	tags=24%, list=10%, signal=26%
557	gobp peptidyl serine modification	KO	94	0.25	1.47	0.038	0.354	1	641	tags=26%, list=14%, signal=29%
558	gobp regulation of response to stress	KO	366	0.2	1.47	0.009	0.355	1	1079	tags=31%, list=24%, signal=37%
559	gobp regulation of nik nf kappab signaling	KO	24	0.35	1.47	0.073	0.354	1	1622	tags=58%, list=37%, signal=91%
560	gobp i kappab kinase nf kappab signaling	KO	81	0.26	1.47	0.053	0.353	1	1695	tags=52%, list=38%, signal=82%
561	gobp phosphatidylinositol phosphate biosynthetic process	KO	22	0.36	1.47	0.091	0.352	1	1671	tags=64%, list=38%, signal=102%
562	gobp amide transport	KO	61	0.27	1.47	0.058	0.351	1	204	tags=16%, list=5%, signal=17%
563	gobp leukocyte homeostasis	KO	33	0.32	1.47	0.072	0.351	1	1603	tags=55%, list=36%, signal=85%
564	gobp signal release	KO	81	0.26	1.47	0.051	0.354	1	605	tags=23%, list=14%, signal=27%
565	gobp regulation of cell cycle phase transition	KO	156	0.23	1.46	0.025	0.354	1	1050	tags=31%, list=24%, signal=39%
566	gobp positive regulation of lipid metabolic process	KO	36	0.31	1.46	0.07	0.359	1	936	tags=36%, list=21%, signal=45%
567	gobp adult behavior	KO	20	0.37	1.46	0.065	0.361	1	608	tags=35%, list=14%, signal=40%
568	gobp blastocyst development	KO	30	0.33	1.46	0.086	0.36	1	1807	tags=60%, list=41%, signal=100%
569	gobp meiotic chromosome segregation	KO	24	0.35	1.46	0.097	0.358	1	1993	tags=71%, list=45%, signal=128%
570	gobp response to wounding	KO	143	0.23	1.46	0.038	0.361	1	923	tags=29%, list=21%, signal=36%
571	gobp cellular extravasation	KO	16	0.41	1.46	0.071	0.362	1	957	tags=56%, list=22%, signal=71%
572	gobp negative regulation of immune system process	KO	74	0.26	1.46	0.058	0.362	1	1183	tags=42%, list=27%, signal=56%
573	gobp tissue regeneration	KO	16	0.41	1.45	0.088	0.364	1	1032	tags=44%, list=23%, signal=57%
574	gobp negative regulation of mitotic cell cycle	KO	95	0.25	1.45	0.05	0.364	1	1080	tags=33%, list=24%, signal=42%
575	gobp regulation of protein modification by small protein conjugation or removal	KO	79	0.26	1.45	0.051	0.364	1	1448	tags=43%, list=33%, signal=63%
576	gobp nucleotide sugar metabolic process	KO	18	0.39	1.45	0.084	0.363	1	593	tags=33%, list=13%, signal=38%
577	gobp positive regulation of vasculature development	KO	33	0.32	1.45	0.078	0.364	1	1555	tags=52%, list=35%, signal=79%
578	gobp protein kinase b signaling	KO	43	0.29	1.45	0.084	0.369	1	1469	tags=53%, list=33%, signal=79%
579	gobp regulated exocytosis	KO	37	0.31	1.45	0.072	0.37	1	661	tags=30%, list=15%, signal=35%
580	gobp interleukin 2 production	KO	18	0.39	1.45	0.096	0.369	1	1715	tags=67%, list=39%, signal=108%
581	gobp nuclear transport	KO	94	0.24	1.45	0.048	0.368	1	1487	tags=45%, list=33%, signal=66%
582	gobp sterol homeostasis	KO	16	0.4	1.45	0.096	0.369	1	1190	tags=56%, list=27%, signal=77%
583	gobp negative regulation of protein modification process	KO	136	0.23	1.45	0.032	0.368	1	722	tags=24%, list=16%, signal=27%
584	gobp myoblast differentiation	KO	28	0.33	1.45	0.093	0.368	1	402	tags=29%, list=9%, signal=31%
585	gobp autophagosome organization	KO	49	0.29	1.45	0.079	0.367	1	595	tags=27%, list=13%, signal=30%
586	gobp regulation of epithelial cell apoptotic process	KO	26	0.33	1.45	0.096	0.366	1	1432	tags=54%, list=32%, signal=79%
587	gobp negative regulation of molecular function	KO	254	0.21	1.45	0.025	0.365	1	1145	tags=31%, list=26%, signal=40%
588	gobp artery development	KO	27	0.34	1.44	0.099	0.368	1	894	tags=41%, list=20%, signal=51%
589	gobp regulation of peptidyl serine phosphorylation	KO	33	0.32	1.44	0.081	0.37	1	602	tags=30%, list=14%, signal=35%
590	gobp positive regulation of transmembrane transport	KO	35	0.31	1.44	0.077	0.37	1	1402	tags=51%, list=32%, signal=75%
591	gobp endothelium development	KO	39	0.3	1.44	0.07	0.369	1	1690	tags=56%, list=38%, signal=90%
592	gobp regulation of release of sequestered calcium ion into cytosol	KO	15	0.41	1.44	0.101	0.369	1	915	tags=40%, list=21%, signal=50%
593	gobp neurotransmitter secretion	KO	21	0.36	1.44	0.092	0.37	1	605	tags=33%, list=14%, signal=38%
594	gobp blood vessel endothelial cell migration	KO	31	0.32	1.44	0.094	0.372	1	456	tags=23%, list=10%, signal=25%
595	gobp phosphatidylcholine metabolic process	KO	17	0.39	1.44	0.122	0.373	1	1331	tags=53%, list=30%, signal=75%
596	gobp urogenital system development	KO	89	0.24	1.44	0.052	0.372	1	535	tags=26%, list=12%, signal=29%
597	gobp trna methylation	KO	20	0.36	1.44	0.1	0.372	1	1078	tags=45%, list=24%, signal=59%
598	gobp mitotic cell cycle	KO	307	0.2	1.44	0.018	0.371	1	1867	tags=50%, list=42%, signal=81%
599	gobp export from cell	KO	171	0.22	1.43	0.026	0.372	1	1185	tags=35%, list=27%, signal=45%
600	gobp cellular response to peptide	KO	87	0.25	1.43	0.044	0.373	1	977	tags=33%, list=22%, signal=42%
601	gobp regulation of anatomical structure morphogenesis	KO	227	0.21	1.43	0.022	0.373	1	1398	tags=38%, list=31%, signal=53%
602	gobp regulation of leukocyte apoptotic process	KO	21	0.36	1.43	0.094	0.372	1	1435	tags=57%, list=32%, signal=84%
603	gobp positive regulation of mitotic cell cycle phase transition	KO	28	0.33	1.43	0.09	0.375	1	630	tags=29%, list=14%, signal=33%
604	gobp regulation of regulated secretory pathway	KO	24	0.35	1.43	0.093	0.373	1	661	tags=33%, list=15%, signal=39%
605	gobp phagocytosis	KO	60	0.27	1.43	0.07	0.374	1	741	tags=28%, list=17%, signal=34%
606	gobp positive regulation of protein localization to membrane	KO	29	0.33	1.43	0.082	0.377	1	722	tags=34%, list=16%, signal=41%
607	gobp import into nucleus	KO	51	0.28	1.43	0.08	0.379	1	1296	tags=41%, list=29%, signal=57%
608	gobp positive regulation of defense response	KO	49	0.28	1.43	0.078	0.38	1	1149	tags=43%, list=26%, signal=57%
609	gobp mitotic cell cycle process	KO	264	0.2	1.43	0.02	0.379	1	1867	tags=51%, list=42%, signal=83%
610	gobp cation transmembrane transport	KO	149	0.22	1.43	0.046	0.378	1	1039	tags=32%, list=23%, signal=40%
611	gobp intrinsic apoptotic signaling pathway	KO	88	0.25	1.43	0.063	0.377	1	1226	tags=38%, list=28%, signal=51%
612	gobp regulation of vasculature development	KO	64	0.26	1.42	0.066	0.382	1	493	tags=22%, list=11%, signal=24%
613	gobp positive regulation of cytokinesis	KO	15	0.41	1.42	0.097	0.382	1	145	tags=20%, list=3%, signal=21%
614	gobp negative regulation of defense response	KO	53	0.28	1.42	0.091	0.382	1	1170	tags=38%, list=26%, signal=51%
615	gobp regulation of immune system process	KO	304	0.2	1.42	0.03	0.381	1	661	tags=21%, list=15%, signal=23%
616	gobp positive regulation of mitotic cell cycle	KO	36	0.31	1.42	0.096	0.382	1	1695	tags=53%, list=38%, signal=85%
617	gobp protein polyubiquitination	KO	75	0.25	1.42	0.07	0.382	1	1850	tags=59%, list=42%, signal=99%
618	gobp hindbrain development	KO	38	0.3	1.42	0.093	0.381	1	738	tags=29%, list=17%, signal=34%
619	gobp response to calcium ion	KO	26	0.33	1.42	0.095	0.38	1	1082	tags=42%, list=24%, signal=56%
620	gobp regulation of phosphatase activity	KO	26	0.33	1.42	0.098	0.38	1	533	tags=27%, list=12%, signal=30%
621	gobp tissue development	KO	441	0.19	1.42	0.017	0.381	1	1332	tags=37%, list=30%, signal=47%
622	gobp positive regulation of neuron projection development	KO	43	0.29	1.42	0.087	0.38	1	1370	tags=44%, list=31%, signal=63%
623	gobp positive regulation of cell projection organization	KO	109	0.23	1.42	0.055	0.38	1	973	tags=30%, list=22%, signal=38%
624	gobp thioester metabolic process	KO	29	0.33	1.42	0.107	0.382	1	900	tags=38%, list=20%, signal=47%
625	gobp g protein coupled receptor signaling pathway	KO	108	0.23	1.41	0.073	0.383	1	878	tags=29%, list=20%, signal=35%
626	gobp retrograde transport endosome to golgi	KO	31	0.32	1.41	0.101	0.382	1	990	tags=39%, list=22%, signal=49%
627	gobp regulation of g protein coupled receptor signaling pathway	KO	29	0.32	1.41	0.101	0.383	1	866	tags=38%, list=19%, signal=47%
628	gobp positive regulation of rna metabolic process	KO	470	0.19	1.41	0.012	0.383	1	1073	tags=29%, list=24%, signal=34%
629	gobp inflammatory response	KO	129	0.22	1.41	0.049	0.382	1	470	tags=19%, list=11%, signal=21%
630	gobp regulation of cell junction assembly	KO	40	0.29	1.41	0.093	0.382	1	1444	tags=50%, list=33%, signal=73%
631	gobp cellular response to vascular endothelial growth factor stimulus	KO	15	0.4	1.41	0.1	0.382	1	482	tags=33%, list=11%, signal=37%
632	gobp signal transduction in response to dna damage	KO	74	0.25	1.41	0.075	0.381	1	1119	tags=35%, list=25%, signal=46%
633	gobp positive regulation of cell development	KO	79	0.25	1.41	0.069	0.38	1	1316	tags=42%, list=30%, signal=58%
634	gobp cytokine production involved in immune response	KO	21	0.36	1.41	0.092	0.381	1	1715	tags=67%, list=39%, signal=108%
635	gobp telencephalon development	KO	60	0.27	1.41	0.06	0.38	1	1316	tags=43%, list=30%, signal=61%
636	gobp response to ketone	KO	41	0.29	1.41	0.108	0.383	1	1639	tags=54%, list=37%, signal=84%
637	gobp regulation of body fluid levels	KO	92	0.24	1.41	0.066	0.383	1	1470	tags=47%, list=33%, signal=68%
638	gobp regulation of mrna catabolic process	KO	58	0.27	1.41	0.098	0.382	1	2500	tags=79%, list=56%, signal=179%
639	gobp membrane invagination	KO	22	0.35	1.41	0.091	0.382	1	460	tags=27%, list=10%, signal=30%
640	gobp outflow tract morphogenesis	KO	19	0.37	1.41	0.105	0.382	1	927	tags=42%, list=21%, signal=53%
641	gobp regulation of jnk cascade	KO	43	0.29	1.41	0.103	0.382	1	580	tags=26%, list=13%, signal=29%
642	gobp negative regulation of protein binding	KO	15	0.4	1.41	0.098	0.382	1	269	tags=20%, list=6%, signal=21%
643	gobp regulation of cell population proliferation	KO	375	0.19	1.4	0.019	0.387	1	1204	tags=33%, list=27%, signal=41%
644	gobp regulation of metal ion transport	KO	69	0.25	1.4	0.081	0.387	1	915	tags=30%, list=21%, signal=38%
645	gobp regulation of insulin secretion	KO	30	0.32	1.4	0.11	0.388	1	198	tags=20%, list=4%, signal=21%
646	gobp cellular lipid metabolic process	KO	268	0.2	1.4	0.037	0.388	1	1052	tags=30%, list=24%, signal=37%
647	gobp transition metal ion homeostasis	KO	29	0.32	1.4	0.12	0.391	1	1276	tags=45%, list=29%, signal=62%
648	gobp establishment of cell polarity	KO	45	0.28	1.4	0.091	0.392	1	607	tags=27%, list=14%, signal=31%
649	gobp negative regulation of transferase activity	KO	67	0.26	1.4	0.094	0.391	1	632	tags=22%, list=14%, signal=26%
650	gobp regulation of cellular catabolic process	KO	241	0.2	1.4	0.036	0.391	1	1059	tags=31%, list=24%, signal=38%
651	gobp mirna metabolic process	KO	32	0.31	1.4	0.115	0.39	1	1594	tags=56%, list=36%, signal=87%
652	gobp cell cycle phase transition	KO	193	0.21	1.4	0.045	0.39	1	1441	tags=38%, list=32%, signal=54%
653	gobp negative regulation of establishment of protein localization	KO	27	0.33	1.4	0.115	0.39	1	1279	tags=48%, list=29%, signal=67%
654	gobp ensheathment of neurons	KO	44	0.28	1.39	0.112	0.393	1	1243	tags=41%, list=28%, signal=56%
655	gobp spindle localization	KO	17	0.38	1.39	0.111	0.393	1	1687	tags=65%, list=38%, signal=104%
656	gobp negative regulation of vasculature development	KO	27	0.32	1.39	0.12	0.395	1	456	tags=26%, list=10%, signal=29%
657	gobp positive regulation of jnk cascade	KO	27	0.33	1.39	0.099	0.395	1	580	tags=30%, list=13%, signal=34%
658	gobp response to interleukin 1	KO	25	0.34	1.39	0.109	0.395	1	1711	tags=68%, list=39%, signal=110%
659	gobp regulation of cell activation	KO	134	0.22	1.39	0.072	0.395	1	1192	tags=35%, list=27%, signal=46%
660	gobp trabecula morphogenesis	KO	16	0.38	1.39	0.132	0.395	1	1393	tags=63%, list=31%, signal=91%
661	gobp regulation of innate immune response	KO	44	0.28	1.39	0.088	0.394	1	1448	tags=52%, list=33%, signal=77%
662	gobp cellular response to interleukin 1	KO	20	0.35	1.39	0.123	0.394	1	1711	tags=70%, list=39%, signal=113%
663	gobp integrin mediated signaling pathway	KO	26	0.33	1.39	0.122	0.396	1	664	tags=31%, list=15%, signal=36%
664	gobp artery morphogenesis	KO	20	0.36	1.39	0.118	0.397	1	894	tags=45%, list=20%, signal=56%
665	gobp locomotory behavior	KO	39	0.29	1.39	0.117	0.396	1	608	tags=28%, list=14%, signal=32%
666	gobp regulation of establishment of planar polarity	KO	18	0.37	1.39	0.128	0.397	1	1853	tags=67%, list=42%, signal=114%
667	gobp regulation of epithelial cell differentiation	KO	34	0.3	1.39	0.103	0.396	1	1260	tags=47%, list=28%, signal=65%
668	gobp negative regulation of developmental process	KO	198	0.2	1.39	0.045	0.395	1	1072	tags=30%, list=24%, signal=38%
669	gobp response to organic cyclic compound	KO	175	0.21	1.39	0.048	0.395	1	1185	tags=34%, list=27%, signal=45%
670	gobp neuromuscular process	KO	29	0.31	1.38	0.119	0.401	1	608	tags=28%, list=14%, signal=32%
671	gobp positive regulation of cytokine production	KO	87	0.23	1.38	0.078	0.4	1	1834	tags=54%, list=41%, signal=90%
672	gobp regulation of neural precursor cell proliferation	KO	17	0.37	1.38	0.122	0.401	1	747	tags=35%, list=17%, signal=42%
673	gobp regulation of heart growth	KO	17	0.37	1.38	0.12	0.403	1	313	tags=29%, list=7%, signal=32%
674	gobp positive regulation of peptidyl serine phosphorylation	KO	26	0.32	1.38	0.105	0.402	1	602	tags=31%, list=14%, signal=35%
675	gobp regulation of lipid metabolic process	KO	80	0.24	1.38	0.089	0.402	1	984	tags=33%, list=22%, signal=41%
676	gobp endoplasmic reticulum unfolded protein response	KO	33	0.3	1.38	0.123	0.403	1	1076	tags=42%, list=24%, signal=56%
677	gobp positive regulation of transferase activity	KO	144	0.21	1.38	0.063	0.405	1	1089	tags=31%, list=25%, signal=39%
678	gobp insulin secretion	KO	37	0.3	1.38	0.117	0.404	1	201	tags=19%, list=5%, signal=20%
679	gobp segmentation	KO	22	0.34	1.38	0.137	0.403	1	1297	tags=45%, list=29%, signal=64%
680	gobp epithelial to mesenchymal transition	KO	40	0.28	1.38	0.116	0.403	1	493	tags=25%, list=11%, signal=28%
681	gobp regulation of endothelial cell migration	KO	40	0.29	1.38	0.118	0.403	1	456	tags=20%, list=10%, signal=22%
682	gobp cellular response to biotic stimulus	KO	54	0.26	1.37	0.116	0.405	1	348	tags=19%, list=8%, signal=20%
683	gobp embryo development	KO	288	0.19	1.37	0.044	0.404	1	1312	tags=35%, list=30%, signal=47%
684	gobp synaptic vesicle exocytosis	KO	17	0.38	1.37	0.124	0.403	1	605	tags=35%, list=14%, signal=41%
685	gobp tissue homeostasis	KO	58	0.26	1.37	0.115	0.408	1	894	tags=33%, list=20%, signal=40%
686	gobp regulation of cell death	KO	390	0.19	1.37	0.033	0.407	1	612	tags=19%, list=14%, signal=20%
687	gobp regulation of epithelial cell migration	KO	53	0.26	1.37	0.108	0.407	1	456	tags=19%, list=10%, signal=21%
688	gobp macroautophagy	KO	116	0.22	1.37	0.072	0.406	1	610	tags=22%, list=14%, signal=24%
689	gobp regulation of system process	KO	96	0.23	1.37	0.102	0.406	1	1358	tags=41%, list=31%, signal=57%
690	gobp response to abiotic stimulus	KO	288	0.19	1.37	0.04	0.405	1	1141	tags=32%, list=26%, signal=40%
691	gobp cell adhesion	KO	280	0.19	1.37	0.04	0.405	1	1206	tags=34%, list=27%, signal=44%
692	gobp transcription initiation at rna polymerase ii promoter	KO	29	0.31	1.37	0.115	0.404	1	1458	tags=48%, list=33%, signal=71%
693	gobp detection of stimulus	KO	26	0.32	1.37	0.133	0.404	1	1018	tags=42%, list=23%, signal=55%
694	gobp regulation of dna templated transcription initiation	KO	29	0.32	1.37	0.11	0.405	1	1783	tags=59%, list=40%, signal=97%
695	gobp developmental growth involved in morphogenesis	KO	57	0.26	1.37	0.101	0.405	1	1332	tags=46%, list=30%, signal=64%
696	gobp cellular response to corticosteroid stimulus	KO	16	0.38	1.37	0.144	0.405	1	1489	tags=63%, list=34%, signal=94%
697	gobp regulation of cell cycle	KO	341	0.19	1.37	0.03	0.404	1	1847	tags=48%, list=42%, signal=76%
698	gobp negative regulation of mitotic cell cycle phase transition	KO	78	0.24	1.37	0.099	0.403	1	1080	tags=33%, list=24%, signal=43%
699	gobp regulation of chemotaxis	KO	31	0.3	1.37	0.131	0.403	1	213	tags=19%, list=5%, signal=20%
700	gobp response to radiation	KO	119	0.22	1.37	0.081	0.405	1	1185	tags=36%, list=27%, signal=48%
701	gobp cation transport	KO	200	0.2	1.37	0.044	0.405	1	837	tags=26%, list=19%, signal=30%
702	gobp response to topologically incorrect protein	KO	62	0.26	1.36	0.102	0.406	1	663	tags=26%, list=15%, signal=30%
703	gobp gastrulation	KO	54	0.26	1.36	0.104	0.406	1	1201	tags=41%, list=27%, signal=55%
704	gobp mrna transcription	KO	16	0.37	1.36	0.156	0.406	1	1260	tags=50%, list=28%, signal=70%
705	gobp unsaturated fatty acid metabolic process	KO	16	0.38	1.36	0.139	0.409	1	796	tags=38%, list=18%, signal=46%
706	gobp regulation of cation channel activity	KO	28	0.31	1.36	0.11	0.409	1	1111	tags=43%, list=25%, signal=57%
707	gobp calcium ion transmembrane transport	KO	63	0.25	1.36	0.104	0.408	1	915	tags=32%, list=21%, signal=39%
708	gobp response to peptide hormone	KO	100	0.23	1.36	0.083	0.407	1	1076	tags=33%, list=24%, signal=43%
709	gobp regulation of cellular localization	KO	248	0.2	1.36	0.048	0.407	1	1496	tags=41%, list=34%, signal=58%
710	gobp cellular response to organic cyclic compound	KO	117	0.22	1.36	0.082	0.408	1	1322	tags=38%, list=30%, signal=53%
711	gobp negative regulation of cell projection organization	KO	43	0.27	1.36	0.109	0.407	1	1824	tags=56%, list=41%, signal=94%
712	gobp negative regulation of hemopoiesis	KO	16	0.38	1.36	0.123	0.406	1	1183	tags=50%, list=27%, signal=68%
713	gobp vesicle budding from membrane	KO	31	0.31	1.36	0.123	0.406	1	765	tags=29%, list=17%, signal=35%
714	gobp carbohydrate derivative biosynthetic process	KO	191	0.2	1.36	0.056	0.405	1	1054	tags=31%, list=24%, signal=39%
715	gobp negative regulation of phosphorylation	KO	89	0.23	1.36	0.09	0.407	1	1180	tags=35%, list=27%, signal=46%
716	gobp regulation of lipid biosynthetic process	KO	43	0.28	1.36	0.139	0.407	1	1583	tags=51%, list=36%, signal=79%
717	gobp positive regulation of macromolecule biosynthetic process	KO	479	0.18	1.36	0.029	0.408	1	973	tags=26%, list=22%, signal=30%
718	gobp response to transforming growth factor beta	KO	69	0.24	1.35	0.121	0.415	1	1417	tags=43%, list=32%, signal=63%
719	gobp ras protein signal transduction	KO	110	0.22	1.35	0.091	0.415	1	1417	tags=40%, list=32%, signal=57%
720	gobp transmembrane receptor protein tyrosine kinase signaling pathway	KO	137	0.21	1.35	0.089	0.416	1	1092	tags=34%, list=25%, signal=43%
721	gobp membrane protein proteolysis	KO	19	0.36	1.35	0.152	0.416	1	1478	tags=58%, list=33%, signal=86%
722	gobp regulation of animal organ morphogenesis	KO	30	0.3	1.35	0.135	0.415	1	1693	tags=60%, list=38%, signal=96%
723	gobp intrinsic apoptotic signaling pathway in response to dna damage	KO	32	0.3	1.35	0.134	0.419	1	1170	tags=41%, list=26%, signal=55%
724	gobp cell substrate adhesion	KO	89	0.23	1.35	0.099	0.418	1	1316	tags=40%, list=30%, signal=56%
725	gobp regulation of trans synaptic signaling	KO	80	0.24	1.35	0.102	0.418	1	1111	tags=35%, list=25%, signal=46%
726	gobp regulation of growth	KO	153	0.21	1.35	0.075	0.419	1	1058	tags=31%, list=24%, signal=39%
727	gobp calcium mediated signaling	KO	35	0.29	1.35	0.121	0.42	1	1478	tags=49%, list=33%, signal=72%
728	gobp negative regulation of cell growth	KO	58	0.25	1.35	0.11	0.419	1	1390	tags=43%, list=31%, signal=62%
729	gobp membrane protein ectodomain proteolysis	KO	16	0.37	1.35	0.144	0.419	1	2124	tags=81%, list=48%, signal=155%
730	gobp negative regulation of gene expression	KO	267	0.19	1.35	0.049	0.419	1	1076	tags=31%, list=24%, signal=38%
731	gobp fertilization	KO	17	0.37	1.34	0.143	0.419	1	678	tags=35%, list=15%, signal=41%
732	gobp embryo development ending in birth or egg hatching	KO	194	0.2	1.34	0.067	0.418	1	1307	tags=36%, list=29%, signal=49%
733	gobp axon extension	KO	34	0.3	1.34	0.113	0.42	1	1332	tags=44%, list=30%, signal=63%
734	gobp morphogenesis of an epithelium	KO	137	0.21	1.34	0.085	0.421	1	1371	tags=40%, list=31%, signal=56%
735	gobp forebrain cell migration	KO	16	0.38	1.34	0.147	0.421	1	1316	tags=56%, list=30%, signal=80%
736	gobp response to starvation	KO	66	0.25	1.34	0.11	0.42	1	872	tags=29%, list=20%, signal=35%
737	gobp regulation of signaling receptor activity	KO	24	0.32	1.34	0.143	0.42	1	2140	tags=75%, list=48%, signal=144%
738	gobp peptidyl threonine modification	KO	35	0.29	1.34	0.149	0.419	1	323	tags=23%, list=7%, signal=24%
739	gobp positive regulation of exocytosis	KO	17	0.36	1.34	0.14	0.418	1	691	tags=35%, list=16%, signal=42%
740	gobp negative regulation of catalytic activity	KO	177	0.2	1.34	0.07	0.418	1	954	tags=27%, list=21%, signal=33%
741	gobp roof of mouth development	KO	23	0.33	1.34	0.145	0.417	1	292	tags=22%, list=7%, signal=23%
742	gobp positive regulation of transporter activity	KO	17	0.36	1.34	0.139	0.417	1	1307	tags=53%, list=29%, signal=75%
743	gobp positive regulation of signaling	KO	407	0.18	1.34	0.028	0.418	1	1322	tags=36%, list=30%, signal=47%
744	gobp nucleus organization	KO	48	0.26	1.34	0.141	0.418	1	1220	tags=44%, list=27%, signal=60%
745	gobp regulation of exocytosis	KO	40	0.27	1.34	0.138	0.417	1	691	tags=28%, list=16%, signal=32%
746	gobp cell cell signaling	KO	302	0.19	1.34	0.059	0.417	1	621	tags=20%, list=14%, signal=22%
747	gobp regulation of protein phosphorylation	KO	261	0.19	1.34	0.06	0.416	1	640	tags=20%, list=14%, signal=22%
748	gobp metal ion homeostasis	KO	105	0.22	1.34	0.112	0.417	1	868	tags=29%, list=20%, signal=35%
749	gobp regulation of rho protein signal transduction	KO	33	0.29	1.34	0.139	0.416	1	873	tags=36%, list=20%, signal=45%
750	gobp negative regulation of neuron apoptotic process	KO	34	0.3	1.34	0.136	0.418	1	602	tags=29%, list=14%, signal=34%
751	gobp response to ionizing radiation	KO	54	0.26	1.34	0.125	0.418	1	946	tags=33%, list=21%, signal=42%
752	gobp protein homooligomerization	KO	31	0.3	1.33	0.135	0.421	1	1235	tags=45%, list=28%, signal=62%
753	gobp vesicle mediated transport	KO	411	0.18	1.33	0.05	0.42	1	959	tags=26%, list=22%, signal=30%
754	gobp cell cycle process	KO	391	0.18	1.33	0.038	0.42	1	1867	tags=48%, list=42%, signal=76%
755	gobp positive regulation of dna templated transcription initiation	KO	26	0.32	1.33	0.146	0.42	1	566	tags=27%, list=13%, signal=31%
756	gobp endothelial cell migration	KO	53	0.26	1.33	0.124	0.42	1	456	tags=19%, list=10%, signal=21%
757	gobp ameboidal type cell migration	KO	106	0.22	1.33	0.098	0.419	1	1312	tags=36%, list=30%, signal=50%
758	gobp cellular response to ketone	KO	23	0.33	1.33	0.152	0.419	1	1639	tags=57%, list=37%, signal=89%
759	gobp reproduction	KO	282	0.19	1.33	0.053	0.418	1	1847	tags=50%, list=42%, signal=80%
760	gobp positive regulation of phosphorus metabolic process	KO	210	0.19	1.33	0.074	0.418	1	644	tags=20%, list=14%, signal=23%
761	gobp response to bacterium	KO	108	0.22	1.33	0.103	0.417	1	1594	tags=45%, list=36%, signal=69%
762	gobp response to lipid	KO	181	0.2	1.33	0.063	0.418	1	1594	tags=43%, list=36%, signal=64%
763	gobp negative regulation of transmembrane receptor protein serine threonine kinase signaling pathway	KO	27	0.31	1.33	0.149	0.417	1	927	tags=37%, list=21%, signal=47%
764	gobp regulation of phosphatidylinositol 3 kinase activity	KO	16	0.36	1.33	0.134	0.417	1	1040	tags=44%, list=23%, signal=57%
765	gobp microtubule organizing center localization	KO	15	0.37	1.33	0.169	0.417	1	662	tags=33%, list=15%, signal=39%
766	gobp positive regulation of mirna metabolic process	KO	17	0.36	1.33	0.151	0.418	1	1327	tags=47%, list=30%, signal=67%
767	gobp cytosolic transport	KO	58	0.26	1.33	0.13	0.417	1	907	tags=33%, list=20%, signal=41%
768	gobp regulation of cellular response to transforming growth factor beta stimulus	KO	34	0.29	1.33	0.146	0.416	1	927	tags=35%, list=21%, signal=44%
769	gobp response to nitrogen compound	KO	259	0.19	1.33	0.071	0.416	1	1079	tags=29%, list=24%, signal=36%
770	gobp neuron projection extension	KO	43	0.28	1.33	0.119	0.416	1	1410	tags=44%, list=32%, signal=64%
771	gobp organophosphate ester transport	KO	35	0.29	1.33	0.142	0.418	1	1013	tags=37%, list=23%, signal=48%
772	gobp cellular response to unfolded protein	KO	42	0.27	1.33	0.139	0.418	1	1076	tags=38%, list=24%, signal=50%
773	gobp regulation of dephosphorylation	KO	45	0.27	1.33	0.139	0.418	1	595	tags=24%, list=13%, signal=28%
774	gobp negative regulation of cell death	KO	234	0.19	1.33	0.063	0.418	1	1324	tags=35%, list=30%, signal=47%
775	gobp positive regulation of actin filament bundle assembly	KO	20	0.34	1.32	0.147	0.422	1	836	tags=35%, list=19%, signal=43%
776	gobp microtubule based process	KO	264	0.18	1.32	0.078	0.421	1	1702	tags=46%, list=38%, signal=70%
777	gobp negative regulation of neuron projection development	KO	31	0.3	1.32	0.157	0.422	1	622	tags=26%, list=14%, signal=30%
778	gobp regulation of nervous system process	KO	26	0.31	1.32	0.13	0.422	1	1358	tags=50%, list=31%, signal=72%
779	gobp nuclear membrane organization	KO	15	0.37	1.32	0.155	0.421	1	1220	tags=47%, list=27%, signal=64%
780	gobp regulation of cell cycle process	KO	235	0.19	1.32	0.069	0.424	1	1847	tags=49%, list=42%, signal=79%
781	gobp regulation of protein kinase activity	KO	169	0.2	1.32	0.072	0.425	1	590	tags=19%, list=13%, signal=21%
782	gobp gliogenesis	KO	66	0.24	1.32	0.138	0.426	1	456	tags=20%, list=10%, signal=22%
783	gobp positive regulation of gene expression	KO	228	0.19	1.32	0.069	0.427	1	1168	tags=33%, list=26%, signal=42%
784	gobp inositol lipid mediated signaling	KO	40	0.28	1.32	0.134	0.428	1	1603	tags=55%, list=36%, signal=85%
785	gobp negative regulation of erk1 and erk2 cascade	KO	21	0.34	1.32	0.152	0.428	1	681	tags=33%, list=15%, signal=39%
786	gobp positive regulation of cell substrate adhesion	KO	27	0.3	1.32	0.15	0.427	1	1316	tags=44%, list=30%, signal=63%
787	gobp positive regulation of response to external stimulus	KO	73	0.24	1.32	0.131	0.427	1	1312	tags=41%, list=30%, signal=57%
788	gobp tight junction organization	KO	17	0.36	1.32	0.155	0.427	1	1639	tags=71%, list=37%, signal=111%
789	gobp regulation of calcium ion transmembrane transport	KO	33	0.28	1.32	0.145	0.427	1	1032	tags=36%, list=23%, signal=47%
790	gobp glycoprotein metabolic process	KO	116	0.21	1.32	0.112	0.426	1	1616	tags=48%, list=36%, signal=74%
791	gobp fibroblast growth factor receptor signaling pathway	KO	16	0.36	1.32	0.153	0.426	1	1092	tags=56%, list=25%, signal=74%
792	gobp mesenchyme development	KO	66	0.25	1.31	0.133	0.427	1	511	tags=24%, list=12%, signal=27%
793	gobp maintenance of location	KO	80	0.23	1.31	0.123	0.426	1	941	tags=30%, list=21%, signal=37%
794	gobp anatomical structure maturation	KO	48	0.26	1.31	0.154	0.425	1	1312	tags=46%, list=30%, signal=64%
795	gobp epithelial cell proliferation	KO	99	0.22	1.31	0.126	0.425	1	511	tags=21%, list=12%, signal=23%
796	gobp regulation of catabolic process	KO	295	0.18	1.31	0.056	0.425	1	1088	tags=31%, list=24%, signal=38%
797	gobp aging	KO	40	0.28	1.31	0.141	0.425	1	1573	tags=50%, list=35%, signal=77%
798	gobp adaptive immune response	KO	72	0.24	1.31	0.129	0.426	1	508	tags=21%, list=11%, signal=23%
799	gobp positive regulation of small molecule metabolic process	KO	30	0.3	1.31	0.161	0.427	1	821	tags=30%, list=18%, signal=37%
800	gobp vesicle localization	KO	61	0.24	1.31	0.136	0.427	1	571	tags=20%, list=13%, signal=22%
801	gobp regulation of cellular response to stress	KO	240	0.19	1.31	0.075	0.427	1	1001	tags=28%, list=23%, signal=34%
802	gobp proteolysis involved in protein catabolic process	KO	240	0.19	1.31	0.089	0.428	1	1417	tags=38%, list=32%, signal=53%
803	gobp response to organophosphorus	KO	26	0.3	1.31	0.16	0.428	1	1926	tags=69%, list=43%, signal=122%
804	gobp positive regulation of histone modification	KO	34	0.29	1.31	0.155	0.427	1	785	tags=29%, list=18%, signal=35%
805	gobp negative regulation of cell adhesion	KO	61	0.24	1.31	0.151	0.429	1	1206	tags=39%, list=27%, signal=53%
806	gobp regulation of immune effector process	KO	66	0.24	1.31	0.128	0.431	1	1170	tags=38%, list=26%, signal=51%
807	gobp regulation of cell cell adhesion	KO	90	0.22	1.3	0.127	0.435	1	1192	tags=37%, list=27%, signal=49%
808	gobp positive regulation of kinase activity	KO	118	0.21	1.3	0.11	0.437	1	1089	tags=31%, list=25%, signal=39%
809	gobp regulation of mitotic cell cycle	KO	170	0.2	1.3	0.102	0.437	1	1050	tags=28%, list=24%, signal=36%
810	gobp regulation of nitric oxide metabolic process	KO	15	0.37	1.3	0.169	0.436	1	1639	tags=60%, list=37%, signal=95%
811	gobp epithelial cell apoptotic process	KO	40	0.27	1.3	0.14	0.438	1	1469	tags=52%, list=33%, signal=78%
812	gobp cell cycle dna replication	KO	17	0.35	1.3	0.161	0.438	1	1048	tags=41%, list=24%, signal=54%
813	gobp epithelium development	KO	282	0.18	1.3	0.072	0.438	1	1371	tags=37%, list=31%, signal=49%
814	gobp negative regulation of kinase activity	KO	59	0.25	1.3	0.142	0.439	1	954	tags=29%, list=21%, signal=36%
815	gobp positive regulation of cell population proliferation	KO	206	0.19	1.3	0.088	0.442	1	1324	tags=35%, list=30%, signal=48%
816	gobp inorganic ion transmembrane transport	KO	142	0.2	1.3	0.116	0.442	1	1244	tags=35%, list=28%, signal=47%
817	gobp positive regulation of phosphorylation	KO	190	0.19	1.3	0.108	0.442	1	940	tags=27%, list=21%, signal=33%
818	gobp cell growth	KO	130	0.21	1.3	0.122	0.442	1	1435	tags=41%, list=32%, signal=58%
819	gobp regulation of myoblast differentiation	KO	19	0.34	1.3	0.17	0.441	1	626	tags=37%, list=14%, signal=43%
820	gobp regulation of cation transmembrane transport	KO	60	0.24	1.3	0.143	0.443	1	1307	tags=40%, list=29%, signal=56%
821	gobp insulin receptor signaling pathway	KO	28	0.3	1.29	0.177	0.445	1	1496	tags=50%, list=34%, signal=75%
822	gobp jnk cascade	KO	58	0.24	1.29	0.145	0.444	1	580	tags=22%, list=13%, signal=25%
823	gobp second messenger mediated signaling	KO	52	0.25	1.29	0.157	0.444	1	1400	tags=46%, list=32%, signal=67%
824	gobp lipid metabolic process	KO	335	0.18	1.29	0.081	0.443	1	1052	tags=29%, list=24%, signal=35%
825	gobp neuron projection guidance	KO	47	0.26	1.29	0.166	0.443	1	1480	tags=49%, list=33%, signal=73%
826	gobp peptide transport	KO	50	0.25	1.29	0.144	0.443	1	204	tags=16%, list=5%, signal=17%
827	gobp negative regulation of protein localization	KO	52	0.25	1.29	0.157	0.444	1	1813	tags=54%, list=41%, signal=90%
828	gobp negative regulation of hydrolase activity	KO	72	0.23	1.29	0.144	0.443	1	936	tags=28%, list=21%, signal=35%
829	gobp negative regulation of protein metabolic process	KO	264	0.18	1.29	0.089	0.442	1	1785	tags=46%, list=40%, signal=72%
830	gobp leukocyte cell cell adhesion	KO	75	0.23	1.29	0.137	0.442	1	1089	tags=35%, list=25%, signal=45%
831	gobp positive regulation of interleukin 2 production	KO	15	0.38	1.29	0.182	0.445	1	1715	tags=67%, list=39%, signal=108%
832	gobp cell activation involved in immune response	KO	67	0.24	1.29	0.144	0.445	1	519	tags=21%, list=12%, signal=23%
833	gobp homeostasis of number of cells	KO	88	0.22	1.29	0.143	0.447	1	1407	tags=41%, list=32%, signal=59%
834	gobp cellular response to lipid	KO	128	0.2	1.29	0.113	0.447	1	1531	tags=42%, list=34%, signal=63%
835	gobp regulation of dna biosynthetic process	KO	44	0.26	1.29	0.169	0.448	1	1807	tags=52%, list=41%, signal=87%
836	gobp microtubule depolymerization	KO	16	0.36	1.29	0.171	0.448	1	1064	tags=50%, list=24%, signal=66%
837	gobp positive regulation of neuron apoptotic process	KO	18	0.34	1.29	0.169	0.448	1	852	tags=39%, list=19%, signal=48%
838	gobp positive regulation of interleukin 6 production	KO	16	0.36	1.29	0.18	0.447	1	519	tags=31%, list=12%, signal=35%
839	gobp regulation of apoptotic signaling pathway	KO	101	0.21	1.29	0.137	0.447	1	571	tags=22%, list=13%, signal=24%
840	gobp regulation of establishment of protein localization	KO	128	0.21	1.29	0.133	0.447	1	1300	tags=37%, list=29%, signal=50%
841	gobp negative regulation of response to stimulus	KO	414	0.17	1.29	0.071	0.446	1	938	tags=25%, list=21%, signal=29%
842	gobp microtubule organizing center organization	KO	60	0.24	1.28	0.162	0.447	1	1538	tags=47%, list=35%, signal=70%
843	gobp negative regulation of autophagy	KO	26	0.31	1.28	0.18	0.447	1	1583	tags=58%, list=36%, signal=89%
844	gobp microtubule cytoskeleton organization	KO	200	0.19	1.28	0.109	0.449	1	1856	tags=50%, list=42%, signal=82%
845	gobp interleukin 6 production	KO	27	0.3	1.28	0.174	0.449	1	640	tags=30%, list=14%, signal=34%
846	gobp regulation of lymphocyte migration	KO	15	0.37	1.28	0.18	0.449	1	498	tags=27%, list=11%, signal=30%
847	gobp negative regulation of neuron death	KO	48	0.26	1.28	0.184	0.449	1	602	tags=25%, list=14%, signal=29%
848	gobp positive regulation of catalytic activity	KO	292	0.18	1.28	0.078	0.45	1	1089	tags=29%, list=25%, signal=36%
849	gobp regulation of erythrocyte differentiation	KO	19	0.33	1.28	0.18	0.45	1	2332	tags=79%, list=52%, signal=165%
850	gobp proteasomal protein catabolic process	KO	159	0.19	1.28	0.112	0.45	1	1076	tags=31%, list=24%, signal=39%
851	gobp intracellular transport	KO	487	0.17	1.28	0.065	0.451	1	1300	tags=33%, list=29%, signal=41%
852	gobp spinal cord development	KO	22	0.31	1.28	0.186	0.451	1	868	tags=36%, list=20%, signal=45%
853	gobp response to estradiol	KO	27	0.3	1.28	0.179	0.45	1	1128	tags=44%, list=25%, signal=59%
854	gobp mesenchymal cell differentiation	KO	52	0.25	1.28	0.159	0.45	1	493	tags=23%, list=11%, signal=26%
855	gobp embryonic organ morphogenesis	KO	60	0.24	1.28	0.15	0.452	1	541	tags=22%, list=12%, signal=24%
856	gobp regulation of peptide transport	KO	34	0.28	1.28	0.171	0.452	1	198	tags=18%, list=4%, signal=18%
857	gobp positive regulation of protein kinase activity	KO	104	0.21	1.28	0.14	0.452	1	1089	tags=31%, list=25%, signal=40%
858	gobp wound healing	KO	111	0.21	1.28	0.143	0.451	1	1327	tags=39%, list=30%, signal=54%
859	gobp positive regulation of secretion	KO	60	0.24	1.28	0.171	0.453	1	711	tags=27%, list=16%, signal=31%
860	gobp placenta development	KO	34	0.27	1.28	0.171	0.453	1	872	tags=32%, list=20%, signal=40%
861	gobp purine containing compound catabolic process	KO	18	0.34	1.27	0.188	0.454	1	1950	tags=67%, list=44%, signal=118%
862	gobp heart development	KO	156	0.19	1.27	0.131	0.454	1	927	tags=26%, list=21%, signal=32%
863	gobp import across plasma membrane	KO	31	0.29	1.27	0.161	0.456	1	1197	tags=45%, list=27%, signal=61%
864	gobp regulation of protein serine threonine kinase activity	KO	101	0.21	1.27	0.144	0.456	1	1119	tags=31%, list=25%, signal=40%
865	gobp neural precursor cell proliferation	KO	32	0.29	1.27	0.188	0.456	1	591	tags=25%, list=13%, signal=29%
866	gobp respiratory system development	KO	51	0.25	1.27	0.162	0.458	1	1072	tags=39%, list=24%, signal=51%
867	gobp protein n linked glycosylation	KO	29	0.29	1.27	0.183	0.46	1	1587	tags=59%, list=36%, signal=91%
868	gobp keratinocyte differentiation	KO	26	0.3	1.27	0.192	0.46	1	1407	tags=46%, list=32%, signal=67%
869	gobp establishment of protein localization to organelle	KO	130	0.2	1.27	0.136	0.461	1	1032	tags=29%, list=23%, signal=37%
870	gobp purine nucleotide catabolic process	KO	16	0.36	1.27	0.18	0.462	1	1950	tags=69%, list=44%, signal=122%
871	gobp positive regulation of chemotaxis	KO	20	0.32	1.27	0.195	0.461	1	213	tags=20%, list=5%, signal=21%
872	gobp regulation of embryonic development	KO	24	0.31	1.27	0.194	0.462	1	2092	tags=67%, list=47%, signal=125%
873	gobp endosomal transport	KO	77	0.22	1.27	0.159	0.463	1	990	tags=29%, list=22%, signal=36%
874	gobp cellular response to hormone stimulus	KO	137	0.2	1.26	0.14	0.466	1	1076	tags=31%, list=24%, signal=39%
875	gobp regulation of mitotic cell cycle phase transition	KO	127	0.2	1.26	0.13	0.465	1	1080	tags=30%, list=24%, signal=38%
876	gobp regulation of cell cycle checkpoint	KO	25	0.3	1.26	0.186	0.466	1	995	tags=36%, list=22%, signal=46%
877	gobp protein modification by small protein conjugation	KO	278	0.18	1.26	0.102	0.466	1	1592	tags=42%, list=36%, signal=61%
878	gobp positive regulation of innate immune response	KO	27	0.29	1.26	0.211	0.466	1	1260	tags=52%, list=28%, signal=72%
879	gobp protein modification by small protein conjugation or removal	KO	321	0.18	1.26	0.097	0.466	1	1592	tags=42%, list=36%, signal=61%
880	gobp protein catabolic process	KO	300	0.17	1.26	0.11	0.466	1	1510	tags=40%, list=34%, signal=57%
881	gobp regulation of cell morphogenesis	KO	90	0.21	1.26	0.159	0.468	1	1423	tags=39%, list=32%, signal=56%
882	gobp regulation of fat cell differentiation	KO	34	0.28	1.26	0.203	0.469	1	493	tags=26%, list=11%, signal=30%
883	gobp macromolecule catabolic process	KO	412	0.17	1.26	0.088	0.471	1	1081	tags=29%, list=24%, signal=35%
884	gobp cell cycle g1 s phase transition	KO	81	0.22	1.26	0.173	0.471	1	1050	tags=31%, list=24%, signal=40%
885	gobp regulation of cell cycle g1 s phase transition	KO	57	0.24	1.26	0.182	0.472	1	630	tags=23%, list=14%, signal=26%
886	gobp trna modification	KO	44	0.26	1.26	0.198	0.472	1	1078	tags=36%, list=24%, signal=48%
887	gobp cerebral cortex development	KO	29	0.29	1.26	0.184	0.471	1	664	tags=28%, list=15%, signal=32%
888	gobp mitotic cell cycle phase transition	KO	163	0.19	1.26	0.146	0.473	1	1441	tags=37%, list=32%, signal=53%
889	gobp response to type i interferon	KO	15	0.35	1.25	0.212	0.473	1	1149	tags=53%, list=26%, signal=72%
890	gobp regulation of response to biotic stimulus	KO	70	0.23	1.25	0.18	0.475	1	1703	tags=54%, list=38%, signal=87%
891	gobp response to amino acid starvation	KO	25	0.3	1.25	0.199	0.476	1	354	tags=20%, list=8%, signal=22%
892	gobp vascular endothelial growth factor receptor signaling pathway	KO	15	0.35	1.25	0.216	0.476	1	722	tags=33%, list=16%, signal=40%
893	gobp mitotic dna integrity checkpoint signaling	KO	35	0.27	1.25	0.201	0.476	1	828	tags=29%, list=19%, signal=35%
894	gobp negative regulation of transforming growth factor beta receptor signaling pathway	KO	21	0.32	1.25	0.214	0.477	1	1417	tags=52%, list=32%, signal=77%
895	gobp regulation of bmp signaling pathway	KO	19	0.33	1.25	0.203	0.48	1	1312	tags=53%, list=30%, signal=74%
896	gobp positive regulation of cell death	KO	149	0.19	1.25	0.145	0.48	1	529	tags=19%, list=12%, signal=21%
897	gobp positive regulation of lipid biosynthetic process	KO	18	0.33	1.25	0.205	0.48	1	1583	tags=56%, list=36%, signal=86%
898	gobp receptor mediated endocytosis	KO	59	0.24	1.25	0.179	0.48	1	936	tags=32%, list=21%, signal=40%
899	gobp positive regulation of stress fiber assembly	KO	18	0.33	1.25	0.232	0.479	1	836	tags=33%, list=19%, signal=41%
900	gobp somitogenesis	KO	16	0.35	1.25	0.224	0.48	1	2351	tags=81%, list=53%, signal=172%
901	gobp sphingolipid biosynthetic process	KO	34	0.27	1.25	0.205	0.481	1	577	tags=24%, list=13%, signal=27%
902	gobp muscle cell migration	KO	26	0.29	1.25	0.213	0.48	1	511	tags=27%, list=12%, signal=30%
903	gobp interstrand cross link repair	KO	22	0.31	1.24	0.22	0.483	1	643	tags=27%, list=14%, signal=32%
904	gobp cellular response to glucose starvation	KO	21	0.32	1.24	0.209	0.482	1	697	tags=33%, list=16%, signal=39%
905	gobp regulation of mitotic nuclear division	KO	44	0.25	1.24	0.187	0.482	1	1835	tags=55%, list=41%, signal=92%
906	gobp regulation of protein modification process	KO	407	0.17	1.24	0.101	0.481	1	644	tags=18%, list=14%, signal=19%
907	gobp in utero embryonic development	KO	117	0.2	1.24	0.161	0.482	1	1307	tags=35%, list=29%, signal=48%
908	gobp nucleoside bisphosphate metabolic process	KO	37	0.26	1.24	0.216	0.482	1	900	tags=32%, list=20%, signal=40%
909	gobp regulation of intracellular transport	KO	85	0.21	1.24	0.181	0.481	1	1246	tags=35%, list=28%, signal=48%
910	gobp vesicle organization	KO	122	0.2	1.24	0.155	0.484	1	959	tags=28%, list=22%, signal=35%
911	gobp cellular response to topologically incorrect protein	KO	52	0.24	1.24	0.198	0.483	1	1742	tags=54%, list=39%, signal=88%
912	gobp organic hydroxy compound transport	KO	46	0.25	1.24	0.198	0.483	1	2289	tags=72%, list=52%, signal=146%
913	gobp negative regulation of cell differentiation	KO	142	0.19	1.24	0.166	0.485	1	1228	tags=33%, list=28%, signal=44%
914	gobp sensory organ morphogenesis	KO	44	0.25	1.24	0.186	0.486	1	1332	tags=43%, list=30%, signal=61%
915	gobp protein localization to nucleus	KO	99	0.2	1.24	0.17	0.486	1	1332	tags=37%, list=30%, signal=52%
916	gobp axon development	KO	116	0.2	1.24	0.166	0.487	1	894	tags=27%, list=20%, signal=33%
917	gobp regulation of b cell proliferation	KO	20	0.31	1.24	0.214	0.488	1	2083	tags=75%, list=47%, signal=141%
918	gobp positive regulation of protein modification process	KO	266	0.17	1.24	0.127	0.488	1	643	tags=19%, list=14%, signal=21%
919	gobp regulation of protein tyrosine kinase activity	KO	19	0.32	1.24	0.206	0.489	1	1180	tags=47%, list=27%, signal=64%
920	gobp epithelial tube morphogenesis	KO	91	0.21	1.23	0.169	0.491	1	1332	tags=38%, list=30%, signal=54%
921	gobp p38mapk cascade	KO	19	0.32	1.23	0.244	0.492	1	2134	tags=79%, list=48%, signal=151%
922	gobp post translational protein modification	KO	19	0.32	1.23	0.212	0.491	1	858	tags=42%, list=19%, signal=52%
923	gobp positive regulation of cell cycle phase transition	KO	34	0.26	1.23	0.212	0.491	1	630	tags=24%, list=14%, signal=27%
924	gobp positive regulation of organelle organization	KO	159	0.19	1.23	0.162	0.492	1	380	tags=13%, list=9%, signal=14%
925	gobp platelet aggregation	KO	17	0.33	1.23	0.218	0.492	1	1603	tags=53%, list=36%, signal=83%
926	gobp cell activation	KO	237	0.18	1.23	0.151	0.492	1	1075	tags=28%, list=24%, signal=35%
927	gobp negative regulation of intracellular signal transduction	KO	160	0.19	1.23	0.165	0.491	1	1439	tags=39%, list=32%, signal=55%
928	gobp positive regulation of nik nf kappab signaling	KO	15	0.35	1.23	0.216	0.493	1	1622	tags=60%, list=37%, signal=94%
929	gobp protein autophosphorylation	KO	72	0.22	1.23	0.197	0.492	1	764	tags=25%, list=17%, signal=30%
930	gobp negative regulation of biosynthetic process	KO	427	0.17	1.23	0.094	0.493	1	1079	tags=28%, list=24%, signal=33%
931	gobp response to hormone	KO	188	0.18	1.23	0.155	0.492	1	1076	tags=29%, list=24%, signal=37%
932	gobp regulation of hormone secretion	KO	46	0.25	1.23	0.198	0.492	1	201	tags=15%, list=5%, signal=16%
933	gobp positive regulation of apoptotic signaling pathway	KO	45	0.25	1.23	0.199	0.494	1	529	tags=24%, list=12%, signal=27%
934	gobp regulation of nucleotide metabolic process	KO	21	0.32	1.23	0.227	0.494	1	573	tags=29%, list=13%, signal=33%
935	gobp negative regulation of binding	KO	32	0.27	1.23	0.209	0.493	1	1332	tags=41%, list=30%, signal=58%
936	gobp regulation of ion transport	KO	94	0.21	1.23	0.194	0.492	1	915	tags=27%, list=21%, signal=33%
937	gobp ion transport	KO	264	0.17	1.23	0.146	0.493	1	794	tags=22%, list=18%, signal=26%
938	gobp nucleoside bisphosphate biosynthetic process	KO	20	0.32	1.23	0.224	0.493	1	821	tags=35%, list=18%, signal=43%
939	gobp response to alcohol	KO	47	0.24	1.23	0.193	0.493	1	533	tags=21%, list=12%, signal=24%
940	gobp regulation of protein stability	KO	98	0.2	1.23	0.188	0.495	1	1337	tags=40%, list=30%, signal=56%
941	gobp negative regulation of cell cycle g1 s phase transition	KO	27	0.29	1.23	0.22	0.495	1	1021	tags=37%, list=23%, signal=48%
942	gobp regulation of intracellular protein transport	KO	61	0.23	1.23	0.227	0.495	1	1300	tags=39%, list=29%, signal=55%
943	gobp regulation of nuclear division	KO	48	0.25	1.22	0.193	0.495	1	1835	tags=54%, list=41%, signal=91%
944	gobp intra golgi vesicle mediated transport	KO	18	0.33	1.22	0.227	0.495	1	162	tags=17%, list=4%, signal=17%
945	gobp positive regulation of dna binding transcription factor activity	KO	60	0.23	1.22	0.194	0.495	1	1549	tags=48%, list=35%, signal=73%
946	gobp positive regulation of protein metabolic process	KO	391	0.17	1.22	0.118	0.495	1	643	tags=18%, list=14%, signal=19%
947	gobp regulation of peptidyl tyrosine phosphorylation	KO	49	0.24	1.22	0.216	0.495	1	923	tags=33%, list=21%, signal=41%
948	gobp rna polymerase ii preinitiation complex assembly	KO	21	0.3	1.22	0.228	0.495	1	481	tags=24%, list=11%, signal=27%
949	gobp positive regulation of molecular function	KO	376	0.17	1.22	0.12	0.495	1	1168	tags=31%, list=26%, signal=38%
950	gobp cellular response to abiotic stimulus	KO	90	0.21	1.22	0.2	0.495	1	1119	tags=34%, list=25%, signal=45%
951	gobp positive regulation of leukocyte migration	KO	21	0.31	1.22	0.24	0.495	1	243	tags=19%, list=5%, signal=20%
952	gobp response to temperature stimulus	KO	44	0.25	1.22	0.218	0.496	1	456	tags=18%, list=10%, signal=20%
953	gobp embryonic morphogenesis	KO	151	0.19	1.22	0.164	0.496	1	1274	tags=34%, list=29%, signal=47%
954	gobp regulation of organ growth	KO	24	0.3	1.22	0.234	0.496	1	654	tags=29%, list=15%, signal=34%
955	gobp positive regulation of endothelial cell migration	KO	26	0.28	1.22	0.239	0.497	1	2496	tags=77%, list=56%, signal=175%
956	gobp mannosylation	KO	16	0.34	1.22	0.245	0.5	1	1344	tags=56%, list=30%, signal=80%
957	gobp carbohydrate metabolic process	KO	145	0.19	1.22	0.18	0.501	1	846	tags=26%, list=19%, signal=30%
958	gobp heart morphogenesis	KO	67	0.22	1.22	0.229	0.5	1	927	tags=31%, list=21%, signal=39%
959	gobp cellular response to insulin stimulus	KO	49	0.24	1.22	0.21	0.501	1	940	tags=33%, list=21%, signal=41%
960	gobp protein targeting	KO	89	0.21	1.22	0.221	0.501	1	991	tags=31%, list=22%, signal=40%
961	gobp negative regulation of nucleobase containing compound metabolic process	KO	390	0.17	1.22	0.13	0.502	1	1079	tags=27%, list=24%, signal=33%
962	gobp chromosome organization	KO	196	0.18	1.21	0.193	0.505	1	1993	tags=51%, list=45%, signal=88%
963	gobp regulation of microtubule polymerization	KO	15	0.34	1.21	0.227	0.505	1	214	tags=20%, list=5%, signal=21%
964	gobp reactive nitrogen species metabolic process	KO	18	0.32	1.21	0.219	0.505	1	1639	tags=56%, list=37%, signal=88%
965	gobp ear morphogenesis	KO	23	0.3	1.21	0.234	0.505	1	150	tags=17%, list=3%, signal=18%
966	gobp cellular macromolecule catabolic process	KO	317	0.17	1.21	0.155	0.505	1	1426	tags=37%, list=32%, signal=50%
967	gobp multicellular organismal homeostasis	KO	107	0.2	1.21	0.197	0.505	1	925	tags=28%, list=21%, signal=35%
968	gobp response to fatty acid	KO	19	0.31	1.21	0.222	0.506	1	409	tags=26%, list=9%, signal=29%
969	gobp positive regulation of smooth muscle cell proliferation	KO	24	0.29	1.21	0.24	0.508	1	456	tags=29%, list=10%, signal=32%
970	gobp response to mechanical stimulus	KO	55	0.23	1.21	0.217	0.509	1	1307	tags=44%, list=29%, signal=61%
971	gobp vacuole organization	KO	80	0.21	1.21	0.208	0.509	1	691	tags=25%, list=16%, signal=29%
972	gobp regulation of protein localization to cell periphery	KO	35	0.26	1.21	0.236	0.508	1	1879	tags=60%, list=42%, signal=103%
973	gobp regulation of protein catabolic process	KO	105	0.2	1.21	0.204	0.508	1	1073	tags=31%, list=24%, signal=40%
974	gobp ion transmembrane transport	KO	191	0.18	1.21	0.168	0.508	1	837	tags=24%, list=19%, signal=28%
975	gobp positive regulation of cytoskeleton organization	KO	58	0.23	1.21	0.2	0.508	1	836	tags=24%, list=19%, signal=29%
976	gobp myeloid cell homeostasis	KO	54	0.23	1.21	0.259	0.508	1	2268	tags=69%, list=51%, signal=138%
977	gobp apoptotic signaling pathway	KO	167	0.18	1.21	0.186	0.507	1	571	tags=19%, list=13%, signal=21%
978	gobp animal organ morphogenesis	KO	222	0.17	1.21	0.166	0.507	1	1358	tags=37%, list=31%, signal=51%
979	gobp hormone transport	KO	56	0.24	1.21	0.218	0.507	1	201	tags=14%, list=5%, signal=15%
980	gobp establishment of endothelial barrier	KO	17	0.34	1.21	0.229	0.506	1	1690	tags=65%, list=38%, signal=104%
981	gobp negative regulation of cellular response to growth factor stimulus	KO	19	0.32	1.21	0.238	0.508	1	806	tags=37%, list=18%, signal=45%
982	gobp response to endoplasmic reticulum stress	KO	87	0.21	1.21	0.198	0.508	1	678	tags=23%, list=15%, signal=27%
983	gobp lymphocyte apoptotic process	KO	20	0.31	1.2	0.253	0.509	1	247	tags=20%, list=6%, signal=21%
984	gobp response to insulin	KO	66	0.22	1.2	0.214	0.508	1	1004	tags=32%, list=23%, signal=40%
985	gobp iron ion homeostasis	KO	17	0.32	1.2	0.257	0.509	1	270	tags=24%, list=6%, signal=25%
986	gobp substrate adhesion dependent cell spreading	KO	29	0.28	1.2	0.25	0.51	1	758	tags=28%, list=17%, signal=33%
987	gobp leukocyte mediated immunity	KO	69	0.22	1.2	0.202	0.51	1	1180	tags=35%, list=27%, signal=47%
988	gobp fat cell differentiation	KO	64	0.22	1.2	0.231	0.512	1	493	tags=20%, list=11%, signal=23%
989	gobp regulation of cell size	KO	55	0.23	1.2	0.237	0.511	1	894	tags=33%, list=20%, signal=40%
990	gobp transmembrane transport	KO	269	0.17	1.2	0.152	0.512	1	1244	tags=33%, list=28%, signal=43%
991	gobp axo dendritic transport	KO	21	0.3	1.2	0.25	0.512	1	848	tags=33%, list=19%, signal=41%
992	gobp regulation of transporter activity	KO	50	0.23	1.2	0.249	0.512	1	1307	tags=40%, list=29%, signal=56%
993	gobp mesoderm development	KO	36	0.26	1.2	0.231	0.512	1	981	tags=36%, list=22%, signal=46%
994	gobp regulation of mirna metabolic process	KO	24	0.29	1.2	0.238	0.511	1	1594	tags=54%, list=36%, signal=84%
995	gobp nuclear transcribed mrna poly a tail shortening	KO	15	0.34	1.2	0.25	0.511	1	2307	tags=80%, list=52%, signal=166%
996	gobp epithelial cell differentiation	KO	138	0.19	1.2	0.198	0.512	1	776	tags=23%, list=17%, signal=27%
997	gobp positive regulation of cell division	KO	18	0.32	1.2	0.247	0.514	1	145	tags=17%, list=3%, signal=17%
998	gobp cell cell junction organization	KO	46	0.24	1.2	0.238	0.513	1	292	tags=17%, list=7%, signal=18%
999	gobp cellular metal ion homeostasis	KO	90	0.2	1.2	0.214	0.513	1	778	tags=24%, list=18%, signal=29%
1000	gobp regulation of transmembrane transport	KO	87	0.2	1.2	0.229	0.513	1	940	tags=29%, list=21%, signal=36%
1001	gobp positive regulation of extrinsic apoptotic signaling pathway	KO	23	0.29	1.2	0.238	0.513	1	529	tags=26%, list=12%, signal=29%
1002	gobp regulation of dna replication	KO	50	0.23	1.2	0.246	0.514	1	1048	tags=30%, list=24%, signal=39%
1003	gobp tube formation	KO	45	0.24	1.2	0.231	0.514	1	1165	tags=36%, list=26%, signal=48%
1004	gobp cardiocyte differentiation	KO	31	0.27	1.2	0.239	0.514	1	923	tags=35%, list=21%, signal=44%
1005	gobp actin filament based process	KO	225	0.17	1.19	0.18	0.515	1	894	tags=24%, list=20%, signal=29%
1006	gobp heart process	KO	40	0.25	1.19	0.233	0.516	1	1060	tags=40%, list=24%, signal=52%
1007	gobp rna methylation	KO	37	0.25	1.19	0.243	0.517	1	2228	tags=68%, list=50%, signal=134%
1008	gobp cell adhesion mediated by integrin	KO	16	0.33	1.19	0.256	0.516	1	734	tags=44%, list=17%, signal=52%
1009	gobp protein tetramerization	KO	18	0.32	1.19	0.258	0.517	1	1077	tags=44%, list=24%, signal=58%
1010	gobp female gamete generation	KO	40	0.25	1.19	0.247	0.518	1	738	tags=28%, list=17%, signal=33%
1011	gobp regulation of response to oxidative stress	KO	22	0.31	1.19	0.265	0.52	1	933	tags=36%, list=21%, signal=46%
1012	gobp mitotic nuclear division	KO	110	0.2	1.19	0.204	0.52	1	1980	tags=55%, list=45%, signal=96%
1013	gobp establishment of rna localization	KO	47	0.24	1.19	0.256	0.523	1	1761	tags=53%, list=40%, signal=87%
1014	gobp ion homeostasis	KO	114	0.19	1.19	0.225	0.522	1	778	tags=25%, list=18%, signal=29%
1015	gobp cellular response to peptide hormone stimulus	KO	71	0.21	1.19	0.238	0.524	1	941	tags=30%, list=21%, signal=37%
1016	gobp response to molecule of bacterial origin	KO	67	0.22	1.19	0.235	0.523	1	1594	tags=45%, list=36%, signal=69%
1017	gobp dorsal ventral pattern formation	KO	17	0.32	1.19	0.288	0.523	1	1307	tags=47%, list=29%, signal=66%
1018	gobp regulation of transport	KO	329	0.16	1.19	0.167	0.524	1	940	tags=25%, list=21%, signal=29%
1019	gobp maintenance of protein location in cell	KO	20	0.3	1.19	0.267	0.524	1	612	tags=30%, list=14%, signal=35%
1020	gobp positive regulation of stress activated protein kinase signaling cascade	KO	35	0.25	1.19	0.254	0.524	1	580	tags=26%, list=13%, signal=29%
1021	gobp lens development in camera type eye	KO	21	0.3	1.18	0.249	0.525	1	292	tags=24%, list=7%, signal=25%
1022	gobp lymphocyte activation involved in immune response	KO	43	0.24	1.18	0.245	0.525	1	466	tags=21%, list=10%, signal=23%
1023	gobp regulation of transferase activity	KO	231	0.17	1.18	0.19	0.525	1	632	tags=18%, list=14%, signal=20%
1024	gobp sphingolipid metabolic process	KO	48	0.23	1.18	0.259	0.529	1	679	tags=23%, list=15%, signal=27%
1025	gobp epithelial tube formation	KO	42	0.24	1.18	0.261	0.531	1	1165	tags=36%, list=26%, signal=48%
1026	gobp negative regulation of leukocyte cell cell adhesion	KO	22	0.3	1.18	0.266	0.532	1	1060	tags=41%, list=24%, signal=53%
1027	gobp response to metal ion	KO	63	0.22	1.18	0.256	0.532	1	1307	tags=40%, list=29%, signal=55%
1028	gobp cellular response to starvation	KO	57	0.22	1.18	0.249	0.534	1	697	tags=23%, list=16%, signal=27%
1029	gobp protein k48 linked ubiquitination	KO	16	0.33	1.18	0.27	0.534	1	1850	tags=69%, list=42%, signal=117%
1030	gobp regulation of phosphoprotein phosphatase activity	KO	20	0.3	1.18	0.284	0.533	1	533	tags=25%, list=12%, signal=28%
1031	gobp regulation of myelination	KO	17	0.31	1.18	0.264	0.533	1	2194	tags=76%, list=49%, signal=151%
1032	gobp cellular response to oxygen containing compound	KO	267	0.16	1.18	0.205	0.534	1	1089	tags=28%, list=25%, signal=35%
1033	gobp positive regulation of peptidyl lysine acetylation	KO	17	0.32	1.18	0.269	0.534	1	640	tags=29%, list=14%, signal=34%
1034	gobp positive regulation of protein localization to cell periphery	KO	19	0.31	1.18	0.272	0.536	1	1248	tags=47%, list=28%, signal=66%
1035	gobp innate immune response	KO	130	0.19	1.17	0.226	0.536	1	1149	tags=33%, list=26%, signal=43%
1036	gobp regulation of cell substrate adhesion	KO	53	0.23	1.17	0.253	0.537	1	1316	tags=42%, list=30%, signal=58%
1037	gobp regulation of macroautophagy	KO	53	0.23	1.17	0.26	0.538	1	610	tags=23%, list=14%, signal=26%
1038	gobp icosanoid metabolic process	KO	16	0.33	1.17	0.28	0.538	1	737	tags=31%, list=17%, signal=37%
1039	gobp regulation of protein secretion	KO	51	0.23	1.17	0.265	0.539	1	607	tags=22%, list=14%, signal=25%
1040	gobp regulation of autophagy	KO	109	0.19	1.17	0.249	0.538	1	1088	tags=31%, list=24%, signal=40%
1041	gobp positive regulation of cellular component organization	KO	296	0.16	1.17	0.192	0.538	1	1476	tags=36%, list=33%, signal=51%
1042	gobp regulation of small gtpase mediated signal transduction	KO	105	0.19	1.17	0.232	0.537	1	1229	tags=35%, list=28%, signal=48%
1043	gobp regulation of cellular senescence	KO	16	0.33	1.17	0.276	0.537	1	645	tags=31%, list=15%, signal=36%
1044	gobp response to extracellular stimulus	KO	129	0.19	1.17	0.221	0.539	1	894	tags=26%, list=20%, signal=31%
1045	gobp negative regulation of intrinsic apoptotic signaling pathway	KO	28	0.26	1.17	0.294	0.54	1	1322	tags=43%, list=30%, signal=61%
1046	gobp endothelial cell proliferation	KO	27	0.27	1.17	0.268	0.539	1	456	tags=22%, list=10%, signal=25%
1047	gobp positive regulation of catabolic process	KO	168	0.18	1.17	0.229	0.539	1	1024	tags=28%, list=23%, signal=35%
1048	gobp myeloid cell development	KO	27	0.27	1.17	0.276	0.539	1	1260	tags=44%, list=28%, signal=62%
1049	gobp establishment or maintenance of cell polarity	KO	71	0.21	1.17	0.261	0.54	1	607	tags=21%, list=14%, signal=24%
1050	gobp regulation of mirna transcription	KO	18	0.31	1.17	0.26	0.542	1	303	tags=22%, list=7%, signal=24%
1051	gobp negative regulation of secretion	KO	31	0.26	1.17	0.274	0.542	1	2089	tags=65%, list=47%, signal=121%
1052	gobp regulation of calcium ion transmembrane transporter activity	KO	19	0.31	1.17	0.276	0.544	1	1032	tags=42%, list=23%, signal=55%
1053	gobp meiotic cell cycle	KO	65	0.21	1.17	0.258	0.544	1	2337	tags=66%, list=53%, signal=138%
1054	gobp embryonic organ development	KO	98	0.19	1.16	0.245	0.547	1	541	tags=18%, list=12%, signal=20%
1055	gobp negative regulation of muscle cell apoptotic process	KO	15	0.34	1.16	0.288	0.546	1	2470	tags=87%, list=56%, signal=195%
1056	gobp regulation of reproductive process	KO	32	0.26	1.16	0.287	0.546	1	1872	tags=63%, list=42%, signal=107%
1057	gobp lamellipodium organization	KO	37	0.25	1.16	0.262	0.545	1	1410	tags=43%, list=32%, signal=63%
1058	gobp regulation of muscle contraction	KO	29	0.27	1.16	0.296	0.546	1	1060	tags=34%, list=24%, signal=45%
1059	gobp cell fate commitment	KO	51	0.23	1.16	0.269	0.546	1	923	tags=33%, list=21%, signal=42%
1060	gobp dna templated dna replication	KO	71	0.21	1.16	0.263	0.545	1	1308	tags=38%, list=29%, signal=53%
1061	gobp lipoprotein metabolic process	KO	50	0.23	1.16	0.256	0.545	1	470	tags=22%, list=11%, signal=24%
1062	gobp organophosphate biosynthetic process	KO	177	0.18	1.16	0.22	0.545	1	1052	tags=29%, list=24%, signal=36%
1063	gobp positive regulation of proteolysis involved in protein catabolic process	KO	41	0.24	1.16	0.295	0.545	1	608	tags=22%, list=14%, signal=25%
1064	gobp carbohydrate derivative metabolic process	KO	297	0.16	1.16	0.2	0.545	1	1146	tags=30%, list=26%, signal=37%
1065	gobp snrna metabolic process	KO	17	0.32	1.16	0.279	0.546	1	825	tags=35%, list=19%, signal=43%
1066	gobp homotypic cell cell adhesion	KO	18	0.31	1.16	0.287	0.546	1	1603	tags=50%, list=36%, signal=78%
1067	gobp dna conformation change	KO	42	0.24	1.16	0.284	0.546	1	782	tags=26%, list=18%, signal=31%
1068	gobp organ growth	KO	39	0.24	1.16	0.271	0.545	1	447	tags=23%, list=10%, signal=25%
1069	gobp actin filament based movement	KO	29	0.26	1.16	0.284	0.545	1	1937	tags=69%, list=44%, signal=121%
1070	gobp regulation of dna templated dna replication	KO	21	0.29	1.16	0.282	0.544	1	1048	tags=38%, list=24%, signal=50%
1071	gobp regulation of defense response to virus	KO	20	0.3	1.16	0.277	0.546	1	1149	tags=55%, list=26%, signal=74%
1072	gobp regulation of neurotransmitter transport	KO	18	0.3	1.16	0.286	0.546	1	602	tags=28%, list=14%, signal=32%
1073	gobp production of molecular mediator of immune response	KO	45	0.23	1.16	0.281	0.547	1	1715	tags=51%, list=39%, signal=82%
1074	gobp positive regulation of supramolecular fiber organization	KO	48	0.23	1.16	0.285	0.549	1	836	tags=25%, list=19%, signal=30%
1075	gobp tissue migration	KO	72	0.21	1.15	0.279	0.551	1	1312	tags=36%, list=30%, signal=50%
1076	gobp lipoprotein biosynthetic process	KO	43	0.23	1.15	0.273	0.551	1	403	tags=21%, list=9%, signal=23%
1077	gobp cell division	KO	193	0.17	1.15	0.234	0.551	1	1993	tags=52%, list=45%, signal=90%
1078	gobp neural tube formation	KO	38	0.25	1.15	0.278	0.551	1	1165	tags=34%, list=26%, signal=46%
1079	gobp regulation of production of molecular mediator of immune response	KO	36	0.25	1.15	0.276	0.55	1	1715	tags=53%, list=39%, signal=85%
1080	gobp phospholipid transport	KO	25	0.28	1.15	0.284	0.55	1	940	tags=32%, list=21%, signal=40%
1081	gobp positive regulation of cellular component biogenesis	KO	140	0.18	1.15	0.246	0.55	1	1100	tags=28%, list=25%, signal=36%
1082	gobp organonitrogen compound catabolic process	KO	389	0.16	1.15	0.205	0.549	1	1444	tags=37%, list=33%, signal=50%
1083	gobp nerve development	KO	19	0.3	1.15	0.288	0.551	1	898	tags=42%, list=20%, signal=53%
1084	gobp microtubule polymerization or depolymerization	KO	37	0.25	1.15	0.283	0.551	1	875	tags=30%, list=20%, signal=37%
1085	gobp regulation of nucleocytoplasmic transport	KO	29	0.27	1.15	0.31	0.55	1	1468	tags=48%, list=33%, signal=72%
1086	gobp response to fibroblast growth factor	KO	21	0.29	1.15	0.273	0.55	1	1092	tags=48%, list=25%, signal=63%
1087	gobp protein targeting to membrane	KO	27	0.27	1.15	0.287	0.55	1	351	tags=22%, list=8%, signal=24%
1088	gobp b cell proliferation	KO	21	0.3	1.15	0.311	0.549	1	2083	tags=71%, list=47%, signal=134%
1089	gobp osteoclast differentiation	KO	23	0.28	1.15	0.302	0.551	1	1032	tags=39%, list=23%, signal=51%
1090	gobp regulation of muscle system process	KO	46	0.23	1.15	0.269	0.551	1	1060	tags=33%, list=24%, signal=42%
1091	gobp sensory organ development	KO	105	0.19	1.15	0.259	0.552	1	1332	tags=38%, list=30%, signal=53%
1092	gobp cytoskeleton organization	KO	421	0.15	1.15	0.217	0.552	1	1444	tags=36%, list=33%, signal=48%
1093	gobp regulation of extrinsic apoptotic signaling pathway	KO	49	0.23	1.15	0.27	0.551	1	529	tags=22%, list=12%, signal=25%
1094	gobp mitotic cell cycle checkpoint signaling	KO	63	0.21	1.15	0.272	0.552	1	1517	tags=41%, list=34%, signal=62%
1095	gobp chromosome separation	KO	53	0.22	1.15	0.306	0.552	1	1993	tags=57%, list=45%, signal=101%
1096	gobp cell projection assembly	KO	183	0.17	1.15	0.257	0.554	1	973	tags=27%, list=22%, signal=34%
1097	gobp response to bmp	KO	33	0.25	1.14	0.286	0.558	1	919	tags=36%, list=21%, signal=46%
1098	gobp cellular response to inorganic substance	KO	40	0.24	1.14	0.297	0.557	1	1185	tags=40%, list=27%, signal=54%
1099	gobp negative regulation of rna catabolic process	KO	17	0.31	1.14	0.294	0.556	1	2473	tags=82%, list=56%, signal=185%
1100	gobp dna replication	KO	117	0.18	1.14	0.253	0.559	1	1308	tags=34%, list=29%, signal=47%
1101	gobp mitochondrial rna metabolic process	KO	19	0.3	1.14	0.316	0.559	1	2191	tags=74%, list=49%, signal=145%
1102	gobp positive regulation of endothelial cell proliferation	KO	15	0.33	1.14	0.331	0.559	1	456	tags=27%, list=10%, signal=30%
1103	gobp regulation of protein localization to membrane	KO	44	0.23	1.14	0.314	0.562	1	901	tags=30%, list=20%, signal=37%
1104	gobp metencephalon development	KO	28	0.27	1.14	0.29	0.566	1	898	tags=32%, list=20%, signal=40%
1105	gobp positive regulation of i kappab kinase nf kappab signaling	KO	56	0.22	1.14	0.272	0.565	1	1695	tags=48%, list=38%, signal=77%
1106	gobp establishment or maintenance of bipolar cell polarity	KO	15	0.33	1.14	0.314	0.565	1	575	tags=33%, list=13%, signal=38%
1107	gobp lipid localization	KO	113	0.18	1.14	0.282	0.565	1	941	tags=27%, list=21%, signal=34%
1108	gobp regulation of gtpase activity	KO	110	0.19	1.14	0.285	0.565	1	951	tags=27%, list=21%, signal=34%
1109	gobp cellular response to steroid hormone stimulus	KO	49	0.22	1.14	0.296	0.564	1	1322	tags=41%, list=30%, signal=57%
1110	gobp regulation of small molecule metabolic process	KO	77	0.2	1.14	0.311	0.564	1	1076	tags=32%, list=24%, signal=42%
1111	gobp sodium ion transmembrane transport	KO	16	0.32	1.14	0.308	0.564	1	1238	tags=50%, list=28%, signal=69%
1112	gobp trna processing	KO	56	0.22	1.14	0.285	0.564	1	1222	tags=36%, list=28%, signal=49%
1113	gobp negative regulation of map kinase activity	KO	18	0.31	1.14	0.326	0.565	1	510	tags=28%, list=11%, signal=31%
1114	gobp positive regulation of immune system process	KO	172	0.17	1.14	0.27	0.565	1	1110	tags=29%, list=25%, signal=37%
1115	gobp post golgi vesicle mediated transport	KO	42	0.24	1.13	0.306	0.567	1	1717	tags=55%, list=39%, signal=88%
1116	gobp establishment of organelle localization	KO	134	0.18	1.13	0.279	0.567	1	608	tags=17%, list=14%, signal=19%
1117	gobp development of primary female sexual characteristics	KO	24	0.28	1.13	0.318	0.568	1	946	tags=33%, list=21%, signal=42%
1118	gobp organophosphate metabolic process	KO	271	0.16	1.13	0.26	0.568	1	1060	tags=27%, list=24%, signal=34%
1119	gobp protein complex oligomerization	KO	49	0.22	1.13	0.302	0.569	1	1235	tags=39%, list=28%, signal=53%
1120	gobp negative regulation of rna metabolic process	KO	343	0.16	1.13	0.247	0.569	1	1079	tags=27%, list=24%, signal=33%
1121	gobp process utilizing autophagic mechanism	KO	181	0.17	1.13	0.273	0.569	1	1127	tags=30%, list=25%, signal=38%
1122	gobp negative regulation of signaling	KO	355	0.16	1.13	0.252	0.57	1	1510	tags=38%, list=34%, signal=53%
1123	gobp negative regulation of cellular catabolic process	KO	60	0.21	1.13	0.291	0.571	1	2253	tags=63%, list=51%, signal=127%
1124	gobp positive regulation of epithelial cell proliferation	KO	38	0.24	1.13	0.324	0.576	1	872	tags=32%, list=20%, signal=39%
1125	gobp meiosis i cell cycle process	KO	31	0.25	1.13	0.319	0.578	1	1835	tags=55%, list=41%, signal=93%
1126	gobp cellular macromolecule biosynthetic process	KO	335	0.16	1.13	0.244	0.578	1	1076	tags=27%, list=24%, signal=33%
1127	gobp protein targeting to vacuole	KO	20	0.29	1.12	0.328	0.579	1	610	tags=30%, list=14%, signal=35%
1128	gobp negative regulation of nervous system development	KO	30	0.26	1.12	0.321	0.579	1	2361	tags=73%, list=53%, signal=155%
1129	gobp positive regulation of organelle assembly	KO	33	0.25	1.12	0.321	0.582	1	380	tags=18%, list=9%, signal=20%
1130	gobp regulation of microtubule polymerization or depolymerization	KO	23	0.28	1.12	0.318	0.583	1	214	tags=17%, list=5%, signal=18%
1131	gobp adaptive immune response based on somatic recombination of immune receptors built from immunoglobulin superfamily domains	KO	56	0.21	1.12	0.323	0.584	1	508	tags=20%, list=11%, signal=22%
1132	gobp muscle organ morphogenesis	KO	16	0.31	1.12	0.337	0.585	1	541	tags=31%, list=12%, signal=35%
1133	gobp meiotic cell cycle process	KO	46	0.22	1.12	0.337	0.587	1	2337	tags=67%, list=53%, signal=141%
1134	gobp cellular response to carbohydrate stimulus	KO	35	0.24	1.12	0.341	0.586	1	1175	tags=37%, list=26%, signal=50%
1135	gobp exocytosis	KO	71	0.2	1.12	0.298	0.586	1	888	tags=27%, list=20%, signal=33%
1136	gobp regulation of intrinsic apoptotic signaling pathway	KO	45	0.23	1.12	0.325	0.586	1	1076	tags=33%, list=24%, signal=44%
1137	gobp protein autoubiquitination	KO	26	0.26	1.12	0.335	0.586	1	1201	tags=46%, list=27%, signal=63%
1138	gobp stem cell proliferation	KO	30	0.25	1.12	0.329	0.586	1	1591	tags=57%, list=36%, signal=88%
1139	gobp cellular homeostasis	KO	167	0.17	1.12	0.29	0.586	1	1333	tags=36%, list=30%, signal=49%
1140	gobp regulation of mrna metabolic process	KO	85	0.19	1.12	0.298	0.588	1	2307	tags=65%, list=52%, signal=132%
1141	gobp sulfur compound biosynthetic process	KO	44	0.22	1.12	0.308	0.589	1	821	tags=27%, list=18%, signal=33%
1142	gobp nuclear envelope organization	KO	20	0.28	1.12	0.332	0.59	1	1220	tags=40%, list=27%, signal=55%
1143	gobp response to monosaccharide	KO	50	0.22	1.11	0.317	0.59	1	1234	tags=38%, list=28%, signal=52%
1144	gobp gland development	KO	98	0.18	1.11	0.307	0.593	1	1422	tags=43%, list=32%, signal=62%
1145	gobp immune response	KO	304	0.16	1.11	0.277	0.593	1	1180	tags=31%, list=27%, signal=39%
1146	gobp extrinsic apoptotic signaling pathway via death domain receptors	KO	30	0.25	1.11	0.336	0.592	1	529	tags=27%, list=12%, signal=30%
1147	gobp regulation of vesicle mediated transport	KO	109	0.18	1.11	0.322	0.594	1	719	tags=23%, list=16%, signal=27%
1148	gobp nuclear export	KO	51	0.21	1.11	0.317	0.594	1	1738	tags=51%, list=39%, signal=83%
1149	gobp regulation of immune response	KO	180	0.17	1.11	0.283	0.594	1	728	tags=22%, list=16%, signal=25%
1150	gobp response to oxygen containing compound	KO	360	0.15	1.11	0.259	0.593	1	1089	tags=27%, list=25%, signal=33%
1151	gobp golgi to plasma membrane protein transport	KO	16	0.3	1.11	0.331	0.595	1	1157	tags=50%, list=26%, signal=67%
1152	gobp granulocyte chemotaxis	KO	20	0.29	1.11	0.321	0.594	1	642	tags=30%, list=14%, signal=35%
1153	gobp somite development	KO	22	0.27	1.11	0.321	0.595	1	548	tags=23%, list=12%, signal=26%
1154	gobp regulation of lymphocyte activation	KO	105	0.18	1.11	0.313	0.595	1	1446	tags=39%, list=33%, signal=57%
1155	gobp homologous recombination	KO	21	0.28	1.11	0.332	0.595	1	2938	tags=95%, list=66%, signal=280%
1156	gobp membrane organization	KO	240	0.16	1.11	0.3	0.594	1	785	tags=21%, list=18%, signal=24%
1157	gobp positive regulation of locomotion	KO	120	0.18	1.11	0.299	0.594	1	1381	tags=36%, list=31%, signal=51%
1158	gobp cellular component disassembly	KO	145	0.17	1.11	0.305	0.6	1	661	tags=19%, list=15%, signal=22%
1159	gobp leukocyte apoptotic process	KO	30	0.25	1.1	0.349	0.603	1	1435	tags=47%, list=32%, signal=68%
1160	gobp er nucleus signaling pathway	KO	21	0.27	1.1	0.356	0.603	1	1234	tags=43%, list=28%, signal=59%
1161	gobp sensory perception of pain	KO	17	0.3	1.1	0.335	0.604	1	722	tags=29%, list=16%, signal=35%
1162	gobp protein stabilization	KO	63	0.21	1.1	0.326	0.603	1	851	tags=27%, list=19%, signal=33%
1163	gobp heart valve morphogenesis	KO	18	0.3	1.1	0.337	0.604	1	2296	tags=83%, list=52%, signal=172%
1164	gobp regulation of adaptive immune response	KO	39	0.23	1.1	0.344	0.603	1	508	tags=21%, list=11%, signal=23%
1165	gobp entry into host	KO	37	0.23	1.1	0.324	0.603	1	1322	tags=41%, list=30%, signal=57%
1166	gobp response to steroid hormone	KO	66	0.2	1.1	0.337	0.604	1	1336	tags=39%, list=30%, signal=56%
1167	gobp vesicle mediated transport to the plasma membrane	KO	52	0.21	1.1	0.336	0.607	1	1698	tags=50%, list=38%, signal=80%
1168	gobp peptidyl tyrosine modification	KO	76	0.2	1.1	0.329	0.607	1	928	tags=28%, list=21%, signal=34%
1169	gobp regulation of gliogenesis	KO	21	0.28	1.1	0.351	0.608	1	1732	tags=57%, list=39%, signal=93%
1170	gobp protein localization to organelle	KO	292	0.15	1.1	0.311	0.609	1	1034	tags=26%, list=23%, signal=31%
1171	gobp golgi vesicle transport	KO	122	0.18	1.1	0.326	0.611	1	990	tags=26%, list=22%, signal=33%
1172	gobp phospholipid catabolic process	KO	15	0.31	1.1	0.36	0.611	1	1331	tags=53%, list=30%, signal=76%
1173	gobp detection of abiotic stimulus	KO	16	0.3	1.1	0.359	0.612	1	1018	tags=44%, list=23%, signal=57%
1174	gobp negative regulation of mapk cascade	KO	51	0.21	1.1	0.337	0.611	1	571	tags=22%, list=13%, signal=24%
1175	gobp negative regulation of transcription by rna polymerase ii	KO	222	0.16	1.1	0.327	0.611	1	920	tags=24%, list=21%, signal=29%
1176	gobp positive regulation of response to biotic stimulus	KO	31	0.24	1.09	0.357	0.611	1	1695	tags=58%, list=38%, signal=93%
1177	gobp defense response to symbiont	KO	62	0.2	1.09	0.341	0.613	1	1149	tags=37%, list=26%, signal=49%
1178	gobp leukocyte degranulation	KO	18	0.29	1.09	0.366	0.614	1	661	tags=28%, list=15%, signal=33%
1179	gobp defense response	KO	280	0.15	1.09	0.334	0.614	1	1201	tags=30%, list=27%, signal=39%
1180	gobp positive regulation of protein polymerization	KO	26	0.26	1.09	0.362	0.615	1	2553	tags=81%, list=57%, signal=189%
1181	gobp microtubule cytoskeleton organization involved in mitosis	KO	60	0.21	1.09	0.347	0.614	1	1980	tags=57%, list=45%, signal=101%
1182	gobp positive regulation of transport	KO	176	0.16	1.09	0.335	0.615	1	1193	tags=31%, list=27%, signal=40%
1183	gobp fc receptor signaling pathway	KO	19	0.29	1.09	0.371	0.615	1	722	tags=32%, list=16%, signal=38%
1184	gobp secretory granule organization	KO	22	0.27	1.09	0.371	0.617	1	1185	tags=41%, list=27%, signal=56%
1185	gobp regulation of leukocyte chemotaxis	KO	16	0.3	1.09	0.361	0.618	1	2492	tags=88%, list=56%, signal=199%
1186	gobp leukocyte proliferation	KO	71	0.2	1.09	0.36	0.618	1	1193	tags=34%, list=27%, signal=45%
1187	gobp regulation of ion transmembrane transport	KO	67	0.2	1.09	0.36	0.618	1	1307	tags=36%, list=29%, signal=50%
1188	gobp endocrine system development	KO	29	0.25	1.09	0.351	0.618	1	602	tags=24%, list=14%, signal=28%
1189	gobp sodium ion transport	KO	28	0.25	1.09	0.362	0.618	1	1307	tags=43%, list=29%, signal=60%
1190	gobp regulation of hydrolase activity	KO	246	0.15	1.09	0.299	0.618	1	951	tags=24%, list=21%, signal=29%
1191	gobp regulation of lipid kinase activity	KO	21	0.27	1.09	0.367	0.618	1	1040	tags=38%, list=23%, signal=50%
1192	gobp negative regulation of cell development	KO	33	0.24	1.09	0.375	0.618	1	2173	tags=64%, list=49%, signal=124%
1193	gobp negative regulation of dna metabolic process	KO	52	0.21	1.09	0.361	0.618	1	1682	tags=46%, list=38%, signal=73%
1194	gobp transition metal ion transport	KO	28	0.25	1.09	0.369	0.618	1	1276	tags=39%, list=29%, signal=55%
1195	gobp proteolysis	KO	441	0.14	1.08	0.303	0.62	1	1081	tags=27%, list=24%, signal=32%
1196	gobp positive regulation of cell junction assembly	KO	17	0.29	1.08	0.354	0.619	1	1312	tags=47%, list=30%, signal=67%
1197	gobp regulation of myeloid cell differentiation	KO	48	0.21	1.08	0.374	0.621	1	1407	tags=38%, list=32%, signal=54%
1198	gobp epidermis development	KO	65	0.2	1.08	0.35	0.622	1	456	tags=18%, list=10%, signal=20%
1199	gobp ncrna catabolic process	KO	15	0.3	1.08	0.375	0.624	1	2118	tags=73%, list=48%, signal=140%
1200	gobp dna strand elongation	KO	17	0.29	1.08	0.361	0.624	1	2092	tags=65%, list=47%, signal=122%
1201	gobp peptidyl amino acid modification	KO	350	0.15	1.08	0.338	0.623	1	946	tags=24%, list=21%, signal=28%
1202	gobp toll like receptor signaling pathway	KO	32	0.24	1.08	0.377	0.626	1	479	tags=22%, list=11%, signal=24%
1203	gobp monosaccharide metabolic process	KO	63	0.2	1.08	0.346	0.628	1	1467	tags=41%, list=33%, signal=61%
1204	gobp fibroblast migration	KO	23	0.27	1.08	0.37	0.629	1	836	tags=30%, list=19%, signal=37%
1205	gobp muscle cell differentiation	KO	78	0.19	1.08	0.351	0.629	1	1072	tags=32%, list=24%, signal=42%
1206	gobp regulation of protein localization to plasma membrane	KO	28	0.25	1.08	0.374	0.629	1	1454	tags=46%, list=33%, signal=69%
1207	gobp o glycan processing	KO	17	0.29	1.08	0.372	0.628	1	203	tags=18%, list=5%, signal=18%
1208	gobp positive regulation of ubiquitin dependent protein catabolic process	KO	37	0.23	1.08	0.368	0.628	1	608	tags=22%, list=14%, signal=25%
1209	gobp protein localization to endoplasmic reticulum	KO	16	0.3	1.08	0.381	0.63	1	541	tags=25%, list=12%, signal=28%
1210	gobp striated muscle cell differentiation	KO	53	0.2	1.07	0.364	0.633	1	1072	tags=34%, list=24%, signal=44%
1211	gobp positive regulation of canonical wnt signaling pathway	KO	30	0.24	1.07	0.391	0.633	1	1374	tags=47%, list=31%, signal=67%
1212	gobp erythrocyte homeostasis	KO	42	0.22	1.07	0.368	0.633	1	1407	tags=40%, list=32%, signal=59%
1213	gobp regulation of extent of cell growth	KO	28	0.24	1.07	0.382	0.633	1	894	tags=32%, list=20%, signal=40%
1214	gobp regulation of binding	KO	91	0.18	1.07	0.364	0.632	1	1146	tags=31%, list=26%, signal=41%
1215	gobp non canonical wnt signaling pathway	KO	21	0.27	1.07	0.368	0.632	1	1853	tags=57%, list=42%, signal=98%
1216	gobp regulation of microtubule based process	KO	66	0.19	1.07	0.369	0.632	1	1672	tags=47%, list=38%, signal=74%
1217	gobp positive regulation of protein acetylation	KO	20	0.27	1.07	0.374	0.633	1	1622	tags=50%, list=37%, signal=78%
1218	gobp defense response to other organism	KO	173	0.16	1.07	0.362	0.633	1	1149	tags=31%, list=26%, signal=40%
1219	gobp myotube differentiation	KO	19	0.28	1.07	0.404	0.634	1	806	tags=32%, list=18%, signal=38%
1220	gobp positive regulation of chromosome organization	KO	40	0.23	1.07	0.366	0.635	1	3147	tags=93%, list=71%, signal=314%
1221	gobp response to light stimulus	KO	72	0.19	1.07	0.365	0.635	1	1059	tags=31%, list=24%, signal=39%
1222	gobp rna stabilization	KO	16	0.29	1.07	0.384	0.636	1	2473	tags=81%, list=56%, signal=183%
1223	gobp microtubule nucleation	KO	16	0.29	1.07	0.397	0.636	1	3139	tags=100%, list=71%, signal=340%
1224	gobp negative regulation of catabolic process	KO	78	0.19	1.07	0.379	0.638	1	1444	tags=40%, list=33%, signal=58%
1225	gobp rho protein signal transduction	KO	48	0.21	1.07	0.361	0.638	1	233	tags=15%, list=5%, signal=15%
1226	gobp cell matrix adhesion	KO	59	0.2	1.07	0.368	0.638	1	1361	tags=39%, list=31%, signal=55%
1227	gobp negative regulation of cell cell adhesion	KO	38	0.22	1.07	0.371	0.638	1	1142	tags=34%, list=26%, signal=46%
1228	gobp organic acid biosynthetic process	KO	61	0.2	1.07	0.388	0.638	1	1571	tags=43%, list=35%, signal=65%
1229	gobp regulation of stress activated protein kinase signaling cascade	KO	57	0.2	1.07	0.383	0.638	1	580	tags=21%, list=13%, signal=24%
1230	gobp positive regulation of erythrocyte differentiation	KO	15	0.3	1.06	0.388	0.639	1	406	tags=20%, list=9%, signal=22%
1231	gobp positive regulation of cell cell adhesion	KO	53	0.21	1.06	0.381	0.64	1	1446	tags=43%, list=33%, signal=64%
1232	gobp regulation of b cell activation	KO	39	0.22	1.06	0.39	0.64	1	1852	tags=54%, list=42%, signal=92%
1233	gobp maintenance of protein location	KO	27	0.24	1.06	0.384	0.639	1	612	tags=26%, list=14%, signal=30%
1234	gobp rna catabolic process	KO	95	0.18	1.06	0.37	0.642	1	2307	tags=65%, list=52%, signal=133%
1235	gobp negative regulation of dna recombination	KO	17	0.29	1.06	0.393	0.643	1	725	tags=29%, list=16%, signal=35%
1236	gobp female sex differentiation	KO	26	0.25	1.06	0.39	0.643	1	946	tags=31%, list=21%, signal=39%
1237	gobp membrane lipid biosynthetic process	KO	50	0.21	1.06	0.386	0.643	1	796	tags=24%, list=18%, signal=29%
1238	gobp response to toxic substance	KO	48	0.21	1.06	0.377	0.644	1	1864	tags=56%, list=42%, signal=96%
1239	gobp negative regulation of lipid biosynthetic process	KO	17	0.28	1.06	0.38	0.644	1	984	tags=35%, list=22%, signal=45%
1240	gobp rna export from nucleus	KO	30	0.23	1.06	0.384	0.644	1	2385	tags=70%, list=54%, signal=150%
1241	gobp protein o linked glycosylation	KO	30	0.24	1.06	0.385	0.644	1	620	tags=23%, list=14%, signal=27%
1242	gobp positive regulation of production of molecular mediator of immune response	KO	25	0.25	1.06	0.404	0.645	1	2445	tags=80%, list=55%, signal=177%
1243	gobp regulation of fibroblast proliferation	KO	21	0.27	1.06	0.407	0.645	1	119	tags=10%, list=3%, signal=10%
1244	gobp vesicle targeting	KO	23	0.26	1.06	0.375	0.646	1	2326	tags=70%, list=52%, signal=145%
1245	gobp protein localization to chromosome centromeric region	KO	15	0.3	1.06	0.4	0.646	1	1205	tags=40%, list=27%, signal=55%
1246	gobp chemokine production	KO	15	0.3	1.06	0.395	0.646	1	409	tags=20%, list=9%, signal=22%
1247	gobp positive regulation of adaptive immune response	KO	28	0.24	1.06	0.392	0.647	1	508	tags=21%, list=11%, signal=24%
1248	gobp regulation of histone modification	KO	54	0.21	1.05	0.405	0.648	1	828	tags=26%, list=19%, signal=31%
1249	gobp positive regulation of cellular catabolic process	KO	140	0.16	1.05	0.372	0.647	1	1017	tags=26%, list=23%, signal=33%
1250	gobp canonical wnt signaling pathway	KO	83	0.18	1.05	0.404	0.647	1	1693	tags=49%, list=38%, signal=78%
1251	gobp regulation of cell matrix adhesion	KO	33	0.23	1.05	0.402	0.647	1	1316	tags=42%, list=30%, signal=60%
1252	gobp negative regulation of apoptotic signaling pathway	KO	57	0.2	1.05	0.404	0.647	1	991	tags=30%, list=22%, signal=38%
1253	gobp multicellular organism reproduction	KO	167	0.16	1.05	0.379	0.646	1	946	tags=25%, list=21%, signal=30%
1254	gobp rna localization	KO	60	0.2	1.05	0.418	0.646	1	1778	tags=50%, list=40%, signal=82%
1255	gobp negative regulation of immune response	KO	31	0.24	1.05	0.384	0.647	1	722	tags=26%, list=16%, signal=31%
1256	gobp chemical homeostasis	KO	211	0.15	1.05	0.391	0.648	1	1190	tags=29%, list=27%, signal=38%
1257	gobp response to gamma radiation	KO	22	0.27	1.05	0.422	0.648	1	566	tags=23%, list=13%, signal=26%
1258	gobp morphogenesis of embryonic epithelium	KO	44	0.21	1.05	0.39	0.648	1	1165	tags=34%, list=26%, signal=46%
1259	gobp positive regulation of myeloid cell differentiation	KO	28	0.24	1.05	0.403	0.648	1	1407	tags=43%, list=32%, signal=62%
1260	gobp positive regulation of leukocyte proliferation	KO	33	0.23	1.05	0.399	0.647	1	1032	tags=30%, list=23%, signal=39%
1261	gobp membrane lipid metabolic process	KO	65	0.19	1.05	0.39	0.649	1	796	tags=23%, list=18%, signal=28%
1262	gobp cellular response to nitrogen compound	KO	156	0.16	1.05	0.396	0.65	1	941	tags=26%, list=21%, signal=31%
1263	gobp cellular nitrogen compound catabolic process	KO	141	0.16	1.05	0.403	0.651	1	2309	tags=62%, list=52%, signal=126%
1264	gobp regulation of peptidyl lysine acetylation	KO	31	0.23	1.05	0.415	0.651	1	640	tags=26%, list=14%, signal=30%
1265	gobp regulation of lymphocyte mediated immunity	KO	30	0.24	1.05	0.396	0.651	1	1715	tags=53%, list=39%, signal=86%
1266	gobp lymphocyte mediated immunity	KO	45	0.22	1.05	0.41	0.651	1	1715	tags=49%, list=39%, signal=79%
1267	gobp positive regulation of immune effector process	KO	48	0.21	1.05	0.398	0.651	1	2133	tags=65%, list=48%, signal=123%
1268	gobp dna damage response signal transduction by p53 class mediator	KO	23	0.25	1.05	0.427	0.651	1	366	tags=17%, list=8%, signal=19%
1269	gobp positive regulation of telomere maintenance	KO	27	0.24	1.05	0.408	0.651	1	2092	tags=59%, list=47%, signal=111%
1270	gobp post transcriptional regulation of gene expression	KO	153	0.16	1.05	0.412	0.652	1	2009	tags=54%, list=45%, signal=96%
1271	gobp ncrna metabolic process	KO	217	0.15	1.05	0.387	0.652	1	1078	tags=28%, list=24%, signal=35%
1272	gobp nuclear transcribed mrna catabolic process	KO	41	0.21	1.04	0.41	0.654	1	2504	tags=76%, list=56%, signal=172%
1273	gobp positive regulation of cell matrix adhesion	KO	15	0.29	1.04	0.413	0.654	1	1316	tags=47%, list=30%, signal=66%
1274	gobp dna templated transcription initiation	KO	47	0.21	1.04	0.423	0.654	1	1341	tags=38%, list=30%, signal=54%
1275	gobp vesicle mediated transport in synapse	KO	34	0.23	1.04	0.403	0.653	1	605	tags=24%, list=14%, signal=27%
1276	gobp macromolecule deacylation	KO	41	0.22	1.04	0.406	0.653	1	1634	tags=46%, list=37%, signal=73%
1277	gobp regulation of osteoblast differentiation	KO	31	0.23	1.04	0.426	0.652	1	1058	tags=35%, list=24%, signal=46%
1278	gobp golgi to plasma membrane transport	KO	26	0.25	1.04	0.388	0.653	1	1698	tags=58%, list=38%, signal=93%
1279	gobp regulation of synaptic transmission glutamatergic	KO	17	0.29	1.04	0.407	0.653	1	401	tags=24%, list=9%, signal=26%
1280	gobp action potential	KO	17	0.29	1.04	0.402	0.654	1	837	tags=35%, list=19%, signal=43%
1281	gobp purine containing compound biosynthetic process	KO	58	0.2	1.04	0.402	0.654	1	821	tags=24%, list=18%, signal=29%
1282	gobp embryonic skeletal system morphogenesis	KO	24	0.25	1.04	0.398	0.654	1	511	tags=25%, list=12%, signal=28%
1283	gobp establishment of protein localization to membrane	KO	66	0.19	1.04	0.414	0.654	1	990	tags=30%, list=22%, signal=38%
1284	gobp rhythmic process	KO	76	0.18	1.04	0.424	0.654	1	1275	tags=33%, list=29%, signal=45%
1285	gobp mrna transport	KO	40	0.22	1.04	0.409	0.655	1	2385	tags=70%, list=54%, signal=150%
1286	gobp inorganic anion transmembrane transport	KO	22	0.26	1.04	0.402	0.655	1	1238	tags=45%, list=28%, signal=63%
1287	gobp endothelial cell development	KO	21	0.27	1.04	0.42	0.654	1	1690	tags=57%, list=38%, signal=92%
1288	gobp chromosome localization	KO	29	0.24	1.04	0.399	0.653	1	2856	tags=86%, list=64%, signal=240%
1289	gobp embryonic heart tube morphogenesis	KO	16	0.29	1.04	0.402	0.653	1	894	tags=31%, list=20%, signal=39%
1290	gobp positive regulation of gliogenesis	KO	15	0.29	1.04	0.405	0.655	1	1248	tags=47%, list=28%, signal=65%
1291	gobp heart valve development	KO	20	0.27	1.04	0.403	0.655	1	2296	tags=80%, list=52%, signal=165%
1292	gobp stress activated protein kinase signaling cascade	KO	77	0.18	1.04	0.411	0.655	1	580	tags=19%, list=13%, signal=22%
1293	gobp regulation of receptor mediated endocytosis	KO	27	0.25	1.04	0.406	0.655	1	1180	tags=41%, list=27%, signal=55%
1294	gobp cellular ion homeostasis	KO	99	0.17	1.04	0.422	0.657	1	778	tags=22%, list=18%, signal=26%
1295	gobp supramolecular fiber organization	KO	218	0.15	1.04	0.409	0.657	1	921	tags=23%, list=21%, signal=28%
1296	gobp actomyosin structure organization	KO	59	0.19	1.03	0.417	0.659	1	1422	tags=41%, list=32%, signal=59%
1297	gobp muscle contraction	KO	48	0.21	1.03	0.443	0.659	1	915	tags=27%, list=21%, signal=34%
1298	gobp response to cytokine	KO	195	0.15	1.03	0.418	0.659	1	1180	tags=31%, list=27%, signal=40%
1299	gobp regulation of chromosome segregation	KO	49	0.2	1.03	0.417	0.658	1	1980	tags=55%, list=45%, signal=98%
1300	gobp protein localization to lysosome	KO	17	0.28	1.03	0.414	0.658	1	610	tags=29%, list=14%, signal=34%
1301	gobp cellular response to toxic substance	KO	24	0.25	1.03	0.41	0.657	1	1864	tags=63%, list=42%, signal=107%
1302	gobp smooth muscle cell migration	KO	22	0.26	1.03	0.416	0.658	1	456	tags=23%, list=10%, signal=25%
1303	gobp negative regulation of immune effector process	KO	16	0.29	1.03	0.421	0.658	1	2111	tags=69%, list=48%, signal=131%
1304	gobp striated muscle cell apoptotic process	KO	19	0.27	1.03	0.423	0.658	1	851	tags=32%, list=19%, signal=39%
1305	gobp ear development	KO	40	0.22	1.03	0.432	0.661	1	814	tags=28%, list=18%, signal=33%
1306	gobp lymphocyte activation	KO	168	0.16	1.03	0.432	0.661	1	1227	tags=31%, list=28%, signal=41%
1307	gobp response to inorganic substance	KO	122	0.16	1.03	0.433	0.665	1	1358	tags=36%, list=31%, signal=51%
1308	gobp regulation of canonical wnt signaling pathway	KO	68	0.19	1.03	0.421	0.667	1	1693	tags=49%, list=38%, signal=77%
1309	gobp positive regulation of protein catabolic process	KO	58	0.2	1.03	0.439	0.667	1	612	tags=21%, list=14%, signal=24%
1310	gobp response to leukemia inhibitory factor	KO	23	0.25	1.03	0.443	0.668	1	243	tags=17%, list=5%, signal=18%
1311	gobp myeloid cell activation involved in immune response	KO	25	0.24	1.03	0.412	0.668	1	661	tags=24%, list=15%, signal=28%
1312	gobp regulation of hemopoiesis	KO	91	0.18	1.02	0.445	0.67	1	1412	tags=37%, list=32%, signal=54%
1313	gobp regulation of muscle cell differentiation	KO	35	0.22	1.02	0.445	0.669	1	923	tags=29%, list=21%, signal=36%
1314	gobp regulation of postsynaptic membrane potential	KO	17	0.28	1.02	0.425	0.669	1	1332	tags=47%, list=30%, signal=67%
1315	gobp regulation of membrane potential	KO	64	0.19	1.02	0.438	0.669	1	605	tags=22%, list=14%, signal=25%
1316	gobp membrane fusion	KO	44	0.21	1.02	0.432	0.668	1	959	tags=32%, list=22%, signal=40%
1317	gobp positive regulation of ion transport	KO	42	0.21	1.02	0.442	0.671	1	1402	tags=38%, list=32%, signal=55%
1318	gobp organelle localization	KO	176	0.15	1.02	0.44	0.671	1	917	tags=23%, list=21%, signal=28%
1319	gobp signal transduction by p53 class mediator	KO	49	0.21	1.02	0.428	0.671	1	1226	tags=35%, list=28%, signal=47%
1320	gobp multicellular organism growth	KO	42	0.21	1.02	0.42	0.671	1	1481	tags=45%, list=33%, signal=67%
1321	gobp regulation of cellular component biogenesis	KO	285	0.14	1.02	0.424	0.672	1	605	tags=16%, list=14%, signal=17%
1322	gobp tumor necrosis factor superfamily cytokine production	KO	30	0.23	1.02	0.438	0.672	1	1149	tags=40%, list=26%, signal=54%
1323	gobp cellular senescence	KO	30	0.23	1.02	0.446	0.672	1	946	tags=27%, list=21%, signal=34%
1324	gobp dna biosynthetic process	KO	68	0.18	1.02	0.423	0.672	1	1807	tags=47%, list=41%, signal=78%
1325	gobp cellular response to dna damage stimulus	KO	327	0.14	1.02	0.453	0.672	1	1198	tags=28%, list=27%, signal=36%
1326	gobp granulocyte migration	KO	24	0.25	1.02	0.422	0.671	1	1949	tags=63%, list=44%, signal=111%
1327	gobp protein localization to cell periphery	KO	95	0.17	1.02	0.428	0.673	1	1371	tags=36%, list=31%, signal=51%
1328	gobp regulation of leukocyte mediated immunity	KO	46	0.2	1.02	0.458	0.672	1	2133	tags=63%, list=48%, signal=120%
1329	gobp stress fiber assembly	KO	40	0.21	1.02	0.441	0.672	1	921	tags=28%, list=21%, signal=34%
1330	gobp circulatory system process	KO	112	0.16	1.02	0.434	0.674	1	1872	tags=52%, list=42%, signal=87%
1331	gobp regulation of synaptic plasticity	KO	39	0.21	1.01	0.47	0.678	1	1111	tags=33%, list=25%, signal=44%
1332	gobp negative regulation of viral process	KO	19	0.26	1.01	0.446	0.679	1	1285	tags=47%, list=29%, signal=66%
1333	gobp protein exit from endoplasmic reticulum	KO	21	0.26	1.01	0.445	0.678	1	1076	tags=33%, list=24%, signal=44%
1334	gobp endosome transport via multivesicular body sorting pathway	KO	15	0.28	1.01	0.442	0.679	1	667	tags=27%, list=15%, signal=31%
1335	gobp cellular transition metal ion homeostasis	KO	24	0.24	1.01	0.433	0.68	1	1276	tags=38%, list=29%, signal=52%
1336	gobp organic cyclic compound catabolic process	KO	145	0.16	1.01	0.446	0.681	1	2309	tags=62%, list=52%, signal=125%
1337	gobp organelle fission	KO	152	0.16	1.01	0.475	0.682	1	1856	tags=47%, list=42%, signal=77%
1338	gobp regulation of chromosome separation	KO	44	0.2	1.01	0.462	0.681	1	1980	tags=55%, list=45%, signal=97%
1339	gobp axis specification	KO	18	0.27	1.01	0.446	0.681	1	1263	tags=39%, list=28%, signal=54%
1340	gobp reproductive system development	KO	66	0.19	1.01	0.463	0.682	1	946	tags=29%, list=21%, signal=36%
1341	gobp eye morphogenesis	KO	25	0.24	1.01	0.449	0.682	1	814	tags=32%, list=18%, signal=39%
1342	gobp regulation of chromosome organization	KO	97	0.17	1.01	0.443	0.683	1	2092	tags=54%, list=47%, signal=99%
1343	gobp small gtpase mediated signal transduction	KO	160	0.15	1.01	0.458	0.683	1	1417	tags=35%, list=32%, signal=50%
1344	gobp positive regulation of immune response	KO	108	0.16	1.01	0.46	0.682	1	1149	tags=30%, list=26%, signal=39%
1345	gobp cytokine mediated signaling pathway	KO	98	0.17	1.01	0.467	0.682	1	1322	tags=38%, list=30%, signal=53%
1346	gobp oogenesis	KO	23	0.25	1.01	0.439	0.682	1	1307	tags=43%, list=29%, signal=61%
1347	gobp organelle fusion	KO	46	0.2	1.01	0.46	0.683	1	959	tags=30%, list=22%, signal=38%
1348	gobp establishment of protein localization to vacuole	KO	23	0.25	1.01	0.452	0.683	1	610	tags=26%, list=14%, signal=30%
1349	gobp histone deubiquitination	KO	19	0.26	1.01	0.459	0.683	1	670	tags=26%, list=15%, signal=31%
1350	gobp immune system development	KO	272	0.14	1.01	0.479	0.683	1	1081	tags=27%, list=24%, signal=33%
1351	gobp reactive oxygen species metabolic process	KO	48	0.2	1	0.467	0.684	1	806	tags=23%, list=18%, signal=28%
1352	gobp sensory system development	KO	77	0.18	1	0.463	0.684	1	1312	tags=36%, list=30%, signal=51%
1353	gobp positive regulation of dna biosynthetic process	KO	22	0.25	1	0.455	0.685	1	398	tags=18%, list=9%, signal=20%
1354	gobp nucleobase containing compound transport	KO	65	0.18	1	0.476	0.687	1	1189	tags=35%, list=27%, signal=48%
1355	gobp histone deacetylation	KO	30	0.23	1	0.468	0.686	1	1634	tags=47%, list=37%, signal=73%
1356	gobp muscle cell apoptotic process	KO	25	0.23	1	0.454	0.688	1	851	tags=28%, list=19%, signal=34%
1357	gobp morphogenesis of a branching structure	KO	46	0.2	1	0.477	0.689	1	1358	tags=43%, list=31%, signal=62%
1358	gobp regulation of reactive oxygen species metabolic process	KO	34	0.22	1	0.451	0.69	1	806	tags=24%, list=18%, signal=29%
1359	gobp negative regulation of nuclear division	KO	29	0.23	1	0.458	0.689	1	1034	tags=31%, list=23%, signal=40%
1360	gobp regulation of cytokinesis	KO	31	0.23	1	0.471	0.689	1	361	tags=16%, list=8%, signal=17%
1361	gobp transcription preinitiation complex assembly	KO	29	0.23	1	0.465	0.69	1	481	tags=21%, list=11%, signal=23%
1362	gobp dna templated transcription elongation	KO	84	0.17	1	0.481	0.691	1	1094	tags=27%, list=25%, signal=36%
1363	gobp biological process involved in interspecies interaction between organisms	KO	292	0.14	1	0.48	0.691	1	1185	tags=28%, list=27%, signal=36%
1364	gobp chloride transport	KO	15	0.29	1	0.477	0.69	1	1238	tags=53%, list=28%, signal=74%
1365	gobp localization within membrane	KO	185	0.15	1	0.478	0.69	1	959	tags=24%, list=22%, signal=30%
1366	gobp regulation of cell projection assembly	KO	76	0.18	1	0.463	0.69	1	973	tags=29%, list=22%, signal=36%
1367	gobp nuclear chromosome segregation	KO	101	0.17	1	0.467	0.69	1	1993	tags=51%, list=45%, signal=91%
1368	gobp lipid homeostasis	KO	32	0.22	1	0.47	0.69	1	1190	tags=34%, list=27%, signal=47%
1369	gobp negative regulation of cellular component organization	KO	194	0.15	1	0.497	0.691	1	1395	tags=34%, list=31%, signal=47%
1370	gobp trna metabolic process	KO	73	0.18	0.99	0.466	0.692	1	1078	tags=30%, list=24%, signal=39%
1371	gobp skeletal system development	KO	118	0.16	0.99	0.474	0.692	1	939	tags=27%, list=21%, signal=33%
1372	gobp metaphase plate congression	KO	28	0.23	0.99	0.482	0.693	1	2856	tags=86%, list=64%, signal=239%
1373	gobp attachment of spindle microtubules to kinetochore	KO	20	0.25	0.99	0.477	0.693	1	2716	tags=85%, list=61%, signal=218%
1374	gobp organonitrogen compound biosynthetic process	KO	481	0.13	0.99	0.496	0.699	1	620	tags=16%, list=14%, signal=16%
1375	gobp myeloid cell differentiation	KO	108	0.16	0.99	0.494	0.699	1	1072	tags=28%, list=24%, signal=36%
1376	gobp sexual reproduction	KO	153	0.15	0.99	0.49	0.7	1	757	tags=20%, list=17%, signal=24%
1377	gobp regulation of protein dephosphorylation	KO	33	0.22	0.99	0.495	0.701	1	586	tags=21%, list=13%, signal=24%
1378	gobp ncrna processing	KO	155	0.15	0.99	0.508	0.701	1	1222	tags=30%, list=28%, signal=40%
1379	gobp sulfur compound metabolic process	KO	84	0.17	0.99	0.501	0.702	1	1146	tags=31%, list=26%, signal=41%
1380	gobp cellular modified amino acid metabolic process	KO	38	0.21	0.99	0.486	0.702	1	1349	tags=39%, list=30%, signal=56%
1381	gobp protein k63 linked deubiquitination	KO	15	0.28	0.99	0.475	0.702	1	955	tags=40%, list=21%, signal=51%
1382	gobp response to nerve growth factor	KO	15	0.28	0.99	0.479	0.701	1	1722	tags=53%, list=39%, signal=87%
1383	gobp muscle system process	KO	71	0.18	0.99	0.492	0.703	1	1060	tags=28%, list=24%, signal=36%
1384	gobp sister chromatid segregation	KO	81	0.17	0.99	0.476	0.702	1	1993	tags=53%, list=45%, signal=95%
1385	gobp ceramide metabolic process	KO	35	0.21	0.99	0.488	0.702	1	679	tags=23%, list=15%, signal=27%
1386	gobp cytoskeleton dependent intracellular transport	KO	62	0.18	0.99	0.491	0.701	1	1680	tags=47%, list=38%, signal=74%
1387	gobp endocytosis	KO	136	0.15	0.98	0.498	0.702	1	876	tags=24%, list=20%, signal=28%
1388	gobp cellular ketone metabolic process	KO	47	0.19	0.98	0.481	0.701	1	1594	tags=47%, list=36%, signal=72%
1389	gobp fibroblast proliferation	KO	25	0.23	0.98	0.479	0.706	1	119	tags=8%, list=3%, signal=8%
1390	gobp spindle assembly	KO	50	0.2	0.98	0.487	0.705	1	1856	tags=50%, list=42%, signal=85%
1391	gobp negative regulation of response to cytokine stimulus	KO	18	0.26	0.98	0.502	0.705	1	296	tags=17%, list=7%, signal=18%
1392	gobp response to camp	KO	21	0.25	0.98	0.481	0.705	1	1600	tags=57%, list=36%, signal=89%
1393	gobp viral life cycle	KO	84	0.17	0.98	0.495	0.705	1	421	tags=15%, list=9%, signal=17%
1394	gobp regulation of proteolysis involved in protein catabolic process	KO	60	0.18	0.98	0.48	0.704	1	1332	tags=35%, list=30%, signal=49%
1395	gobp endoderm development	KO	19	0.26	0.98	0.5	0.705	1	1142	tags=42%, list=26%, signal=56%
1396	gobp fatty acid metabolic process	KO	82	0.17	0.98	0.511	0.708	1	824	tags=24%, list=19%, signal=29%
1397	gobp negative regulation of myeloid cell differentiation	KO	20	0.25	0.98	0.462	0.709	1	2222	tags=65%, list=50%, signal=129%
1398	gobp intrinsic apoptotic signaling pathway in response to endoplasmic reticulum stress	KO	26	0.23	0.98	0.488	0.709	1	510	tags=23%, list=11%, signal=26%
1399	gobp endomembrane system organization	KO	177	0.15	0.98	0.504	0.713	1	1293	tags=31%, list=29%, signal=42%
1400	gobp response to carbohydrate	KO	55	0.19	0.98	0.497	0.713	1	1234	tags=35%, list=28%, signal=47%
1401	gobp protein targeting to mitochondrion	KO	31	0.22	0.97	0.488	0.714	1	933	tags=32%, list=21%, signal=41%
1402	gobp regulation of supramolecular fiber organization	KO	108	0.16	0.97	0.509	0.716	1	292	tags=11%, list=7%, signal=12%
1403	gobp transcription by rna polymerase iii	KO	22	0.24	0.97	0.493	0.716	1	652	tags=27%, list=15%, signal=32%
1404	gobp mrna catabolic process	KO	76	0.17	0.97	0.481	0.716	1	2307	tags=66%, list=52%, signal=135%
1405	gobp neutrophil chemotaxis	KO	18	0.26	0.97	0.487	0.715	1	1949	tags=67%, list=44%, signal=118%
1406	gobp smooth muscle contraction	KO	21	0.24	0.97	0.495	0.714	1	202	tags=14%, list=5%, signal=15%
1407	gobp divalent inorganic cation homeostasis	KO	69	0.18	0.97	0.503	0.715	1	1015	tags=28%, list=23%, signal=35%
1408	gobp glial cell differentiation	KO	46	0.19	0.97	0.501	0.715	1	456	tags=17%, list=10%, signal=19%
1409	gobp positive regulation of proteasomal ubiquitin dependent protein catabolic process	KO	29	0.22	0.97	0.501	0.715	1	590	tags=21%, list=13%, signal=24%
1410	gobp cellular component maintenance	KO	17	0.26	0.97	0.491	0.716	1	2124	tags=71%, list=48%, signal=135%
1411	gobp retrograde vesicle mediated transport golgi to endoplasmic reticulum	KO	21	0.25	0.97	0.494	0.715	1	462	tags=19%, list=10%, signal=21%
1412	gobp response to corticosteroid	KO	30	0.23	0.97	0.528	0.715	1	1489	tags=47%, list=34%, signal=70%
1413	gobp regulation of dna metabolic process	KO	179	0.15	0.97	0.54	0.715	1	1465	tags=34%, list=33%, signal=49%
1414	gobp regulation of leukocyte differentiation	KO	63	0.18	0.97	0.526	0.721	1	1412	tags=40%, list=32%, signal=57%
1415	gobp cardiac muscle cell differentiation	KO	26	0.23	0.97	0.495	0.721	1	1072	tags=38%, list=24%, signal=50%
1416	gobp activation of gtpase activity	KO	28	0.22	0.97	0.508	0.721	1	703	tags=29%, list=16%, signal=34%
1417	gobp endocytic recycling	KO	27	0.22	0.97	0.509	0.72	1	959	tags=30%, list=22%, signal=38%
1418	gobp temperature homeostasis	KO	39	0.2	0.97	0.483	0.72	1	444	tags=18%, list=10%, signal=20%
1419	gobp synaptic transmission glutamatergic	KO	21	0.24	0.97	0.498	0.72	1	605	tags=29%, list=14%, signal=33%
1420	gobp protein localization to plasma membrane	KO	83	0.17	0.96	0.501	0.721	1	1371	tags=36%, list=31%, signal=51%
1421	gobp negative regulation of organelle assembly	KO	15	0.28	0.96	0.497	0.721	1	1854	tags=60%, list=42%, signal=103%
1422	gobp negative regulation of lymphocyte activation	KO	25	0.23	0.96	0.497	0.721	1	2111	tags=72%, list=48%, signal=136%
1423	gobp cell maturation	KO	39	0.2	0.96	0.524	0.723	1	1399	tags=41%, list=31%, signal=59%
1424	gobp glycosphingolipid metabolic process	KO	18	0.26	0.96	0.498	0.723	1	679	tags=28%, list=15%, signal=33%
1425	gobp epithelial cell development	KO	56	0.18	0.96	0.511	0.723	1	1742	tags=50%, list=39%, signal=81%
1426	gobp skin development	KO	56	0.19	0.96	0.522	0.722	1	1260	tags=38%, list=28%, signal=52%
1427	gobp histone h4 acetylation	KO	30	0.22	0.96	0.529	0.722	1	1059	tags=30%, list=24%, signal=39%
1428	gobp aminoglycan biosynthetic process	KO	22	0.24	0.96	0.513	0.723	1	1553	tags=55%, list=35%, signal=83%
1429	gobp cell killing	KO	17	0.26	0.96	0.524	0.727	1	1075	tags=41%, list=24%, signal=54%
1430	gobp monocarboxylic acid metabolic process	KO	122	0.16	0.96	0.54	0.727	1	871	tags=24%, list=20%, signal=29%
1431	gobp dna recombination	KO	108	0.16	0.96	0.543	0.73	1	828	tags=21%, list=19%, signal=26%
1432	gobp regulation of spindle organization	KO	18	0.25	0.96	0.488	0.73	1	2789	tags=94%, list=63%, signal=253%
1433	gobp olefinic compound metabolic process	KO	24	0.23	0.96	0.514	0.73	1	1559	tags=50%, list=35%, signal=77%
1434	gobp striated muscle contraction	KO	25	0.23	0.96	0.505	0.731	1	1060	tags=32%, list=24%, signal=42%
1435	gobp lysosomal transport	KO	49	0.19	0.95	0.522	0.731	1	1326	tags=41%, list=30%, signal=58%
1436	gobp protein export from nucleus	KO	19	0.25	0.95	0.536	0.732	1	915	tags=37%, list=21%, signal=46%
1437	gobp calcium ion homeostasis	KO	62	0.18	0.95	0.526	0.733	1	991	tags=27%, list=22%, signal=35%
1438	gobp keratinocyte proliferation	KO	15	0.27	0.95	0.519	0.734	1	1594	tags=53%, list=36%, signal=83%
1439	gobp regulation of sterol transport	KO	15	0.27	0.95	0.532	0.734	1	2114	tags=67%, list=48%, signal=127%
1440	gobp positive regulation of epithelial cell migration	KO	38	0.2	0.95	0.539	0.736	1	1704	tags=45%, list=38%, signal=72%
1441	gobp organophosphate catabolic process	KO	48	0.19	0.95	0.528	0.736	1	1503	tags=42%, list=34%, signal=62%
1442	gobp inner ear morphogenesis	KO	19	0.25	0.95	0.545	0.738	1	150	tags=16%, list=3%, signal=16%
1443	gobp regulation of cellular carbohydrate metabolic process	KO	41	0.19	0.95	0.518	0.738	1	1076	tags=32%, list=24%, signal=41%
1444	gobp mitochondrial transmembrane transport	KO	25	0.23	0.95	0.527	0.738	1	886	tags=28%, list=20%, signal=35%
1445	gobp pancreas development	KO	17	0.26	0.95	0.544	0.738	1	201	tags=18%, list=5%, signal=18%
1446	gobp aminoglycan metabolic process	KO	29	0.22	0.95	0.547	0.739	1	1163	tags=38%, list=26%, signal=51%
1447	gobp regulation of protein targeting	KO	23	0.23	0.95	0.522	0.739	1	1234	tags=39%, list=28%, signal=54%
1448	gobp negative regulation of cell substrate adhesion	KO	15	0.27	0.95	0.522	0.738	1	1183	tags=47%, list=27%, signal=63%
1449	gobp protein modification by small protein removal	KO	53	0.19	0.95	0.557	0.741	1	1028	tags=30%, list=23%, signal=39%
1450	gobp response to activity	KO	17	0.25	0.94	0.534	0.741	1	565	tags=24%, list=13%, signal=27%
1451	gobp mucopolysaccharide metabolic process	KO	23	0.24	0.94	0.538	0.741	1	1146	tags=39%, list=26%, signal=52%
1452	gobp organelle membrane fusion	KO	35	0.21	0.94	0.516	0.741	1	959	tags=31%, list=22%, signal=40%
1453	gobp organelle assembly	KO	289	0.13	0.94	0.581	0.741	1	959	tags=23%, list=22%, signal=28%
1454	gobp regulation of stem cell differentiation	KO	23	0.23	0.94	0.547	0.741	1	325	tags=17%, list=7%, signal=19%
1455	gobp regulation of centrosome cycle	KO	17	0.26	0.94	0.526	0.742	1	653	tags=24%, list=15%, signal=27%
1456	gobp cellular glucose homeostasis	KO	37	0.2	0.94	0.534	0.744	1	1175	tags=35%, list=26%, signal=47%
1457	gobp positive regulation of establishment of protein localization	KO	80	0.16	0.94	0.545	0.743	1	722	tags=21%, list=16%, signal=25%
1458	gobp regulation of dna binding	KO	27	0.22	0.94	0.532	0.743	1	1145	tags=33%, list=26%, signal=45%
1459	gobp negative regulation of transmembrane transport	KO	19	0.24	0.94	0.532	0.743	1	1076	tags=37%, list=24%, signal=48%
1460	gobp nucleobase containing small molecule metabolic process	KO	160	0.15	0.94	0.559	0.742	1	1141	tags=28%, list=26%, signal=36%
1461	gobp regulation of tube size	KO	26	0.22	0.94	0.525	0.742	1	403	tags=19%, list=9%, signal=21%
1462	gobp regulation of ubiquitin dependent protein catabolic process	KO	50	0.18	0.94	0.549	0.742	1	1417	tags=36%, list=32%, signal=52%
1463	gobp actin mediated cell contraction	KO	19	0.25	0.94	0.519	0.741	1	1925	tags=74%, list=43%, signal=129%
1464	gobp regulation of fatty acid metabolic process	KO	22	0.23	0.94	0.545	0.742	1	1594	tags=55%, list=36%, signal=85%
1465	gobp t cell differentiation in thymus	KO	21	0.23	0.94	0.549	0.742	1	941	tags=33%, list=21%, signal=42%
1466	gobp branching morphogenesis of an epithelial tube	KO	40	0.2	0.94	0.541	0.742	1	511	tags=23%, list=12%, signal=25%
1467	gobp regulation of protein acetylation	KO	34	0.21	0.94	0.537	0.744	1	640	tags=24%, list=14%, signal=27%
1468	gobp biological process involved in interaction with host	KO	47	0.19	0.94	0.55	0.746	1	2017	tags=55%, list=45%, signal=100%
1469	gobp extrinsic apoptotic signaling pathway	KO	75	0.17	0.94	0.562	0.746	1	529	tags=17%, list=12%, signal=19%
1470	gobp morphogenesis of a polarized epithelium	KO	27	0.21	0.94	0.53	0.746	1	1693	tags=52%, list=38%, signal=83%
1471	gobp positive regulation of protein binding	KO	25	0.22	0.94	0.549	0.746	1	1487	tags=52%, list=33%, signal=78%
1472	gobp positive regulation of lymphocyte mediated immunity	KO	23	0.23	0.94	0.527	0.746	1	1964	tags=61%, list=44%, signal=109%
1473	gobp spindle organization	KO	75	0.17	0.93	0.564	0.747	1	1980	tags=52%, list=45%, signal=92%
1474	gobp microtubule polymerization	KO	28	0.22	0.93	0.559	0.749	1	1438	tags=39%, list=32%, signal=58%
1475	gobp positive regulation of protein modification by small protein conjugation or removal	KO	44	0.19	0.93	0.547	0.748	1	643	tags=20%, list=14%, signal=24%
1476	gobp regulation of response to dna damage stimulus	KO	115	0.15	0.93	0.57	0.748	1	946	tags=24%, list=21%, signal=30%
1477	gobp regulation of smoothened signaling pathway	KO	27	0.22	0.93	0.573	0.748	1	1796	tags=56%, list=40%, signal=93%
1478	gobp cell substrate junction organization	KO	35	0.2	0.93	0.557	0.748	1	1312	tags=34%, list=30%, signal=48%
1479	gobp columnar cuboidal epithelial cell differentiation	KO	22	0.23	0.93	0.546	0.748	1	313	tags=18%, list=7%, signal=19%
1480	gobp regulation of cellular amide metabolic process	KO	135	0.15	0.93	0.586	0.748	1	2254	tags=59%, list=51%, signal=117%
1481	gobp execution phase of apoptosis	KO	26	0.21	0.93	0.551	0.748	1	852	tags=27%, list=19%, signal=33%
1482	gobp negative regulation of protein catabolic process	KO	32	0.21	0.93	0.548	0.748	1	1444	tags=44%, list=33%, signal=64%
1483	gobp neural tube development	KO	52	0.18	0.93	0.553	0.748	1	1165	tags=31%, list=26%, signal=41%
1484	gobp regulation of dna templated transcription elongation	KO	37	0.2	0.93	0.53	0.748	1	566	tags=19%, list=13%, signal=22%
1485	gobp regulation of t cell activation	KO	69	0.17	0.93	0.581	0.755	1	1192	tags=32%, list=27%, signal=43%
1486	gobp positive regulation of lipid localization	KO	20	0.24	0.93	0.545	0.754	1	2986	tags=90%, list=67%, signal=273%
1487	gobp regulation of fibroblast migration	KO	17	0.25	0.93	0.553	0.754	1	836	tags=29%, list=19%, signal=36%
1488	gobp demethylation	KO	18	0.25	0.93	0.546	0.754	1	727	tags=22%, list=16%, signal=26%
1489	gobp amyloid precursor protein metabolic process	KO	17	0.25	0.93	0.554	0.755	1	2049	tags=71%, list=46%, signal=131%
1490	gobp external encapsulating structure organization	KO	63	0.17	0.92	0.571	0.754	1	921	tags=27%, list=21%, signal=34%
1491	gobp cytokinesis	KO	57	0.18	0.92	0.557	0.755	1	1978	tags=53%, list=45%, signal=94%
1492	gobp regulation of cellular macromolecule biosynthetic process	KO	154	0.14	0.92	0.587	0.755	1	1076	tags=26%, list=24%, signal=33%
1493	gobp detoxification	KO	23	0.23	0.92	0.529	0.757	1	1864	tags=61%, list=42%, signal=104%
1494	gobp ribonucleotide catabolic process	KO	16	0.25	0.92	0.564	0.758	1	1950	tags=56%, list=44%, signal=100%
1495	gobp positive regulation of b cell activation	KO	26	0.22	0.92	0.562	0.757	1	282	tags=12%, list=6%, signal=12%
1496	gobp mrna export from nucleus	KO	24	0.22	0.92	0.533	0.757	1	1468	tags=42%, list=33%, signal=62%
1497	gobp cardiac muscle contraction	KO	22	0.23	0.92	0.551	0.758	1	1847	tags=55%, list=42%, signal=93%
1498	gobp small molecule biosynthetic process	KO	122	0.15	0.92	0.588	0.758	1	1573	tags=40%, list=35%, signal=60%
1499	gobp developmental process involved in reproduction	KO	183	0.14	0.92	0.625	0.76	1	1827	tags=46%, list=41%, signal=76%
1500	gobp t cell activation involved in immune response	KO	18	0.24	0.92	0.58	0.759	1	458	tags=22%, list=10%, signal=25%
1501	gobp cellular response to chemical stress	KO	100	0.15	0.92	0.588	0.76	1	1412	tags=37%, list=32%, signal=53%
1502	gobp inorganic anion transport	KO	28	0.21	0.92	0.575	0.761	1	1238	tags=39%, list=28%, signal=54%
1503	gobp hemostasis	KO	56	0.18	0.92	0.589	0.762	1	1528	tags=41%, list=34%, signal=62%
1504	gobp regulation of systemic arterial blood pressure	KO	15	0.26	0.92	0.572	0.763	1	1336	tags=40%, list=30%, signal=57%
1505	gobp polyol metabolic process	KO	29	0.21	0.92	0.579	0.762	1	577	tags=21%, list=13%, signal=24%
1506	gobp regulation of cellular ketone metabolic process	KO	31	0.21	0.92	0.569	0.762	1	984	tags=32%, list=22%, signal=41%
1507	gobp germ cell development	KO	52	0.18	0.92	0.593	0.761	1	1140	tags=33%, list=26%, signal=43%
1508	gobp neutrophil migration	KO	21	0.23	0.91	0.566	0.762	1	1785	tags=57%, list=40%, signal=95%
1509	gobp cardiac cell development	KO	19	0.24	0.91	0.574	0.763	1	403	tags=21%, list=9%, signal=23%
1510	gobp mast cell mediated immunity	KO	16	0.26	0.91	0.549	0.765	1	661	tags=25%, list=15%, signal=29%
1511	gobp protein localization to mitochondrion	KO	37	0.19	0.91	0.579	0.764	1	933	tags=30%, list=21%, signal=37%
1512	gobp ribose phosphate biosynthetic process	KO	62	0.17	0.91	0.602	0.764	1	821	tags=23%, list=18%, signal=27%
1513	gobp protein depolymerization	KO	31	0.2	0.91	0.577	0.764	1	214	tags=13%, list=5%, signal=13%
1514	gobp regulation of leukocyte proliferation	KO	58	0.18	0.91	0.603	0.764	1	1177	tags=33%, list=26%, signal=44%
1515	gobp blastocyst formation	KO	15	0.26	0.91	0.582	0.765	1	3275	tags=100%, list=74%, signal=379%
1516	gobp mrna metabolic process	KO	204	0.13	0.91	0.635	0.765	1	2312	tags=59%, list=52%, signal=118%
1517	gobp positive regulation of vascular associated smooth muscle cell proliferation	KO	15	0.25	0.91	0.571	0.765	1	456	tags=27%, list=10%, signal=30%
1518	gobp regulation of steroid metabolic process	KO	21	0.23	0.91	0.572	0.765	1	984	tags=33%, list=22%, signal=43%
1519	gobp regulation of anatomical structure size	KO	126	0.15	0.91	0.632	0.765	1	921	tags=25%, list=21%, signal=30%
1520	gobp metaphase anaphase transition of cell cycle	KO	41	0.19	0.91	0.587	0.765	1	1980	tags=54%, list=45%, signal=96%
1521	gobp steroid hormone mediated signaling pathway	KO	33	0.2	0.91	0.57	0.766	1	1260	tags=36%, list=28%, signal=50%
1522	gobp regulation of actin filament bundle assembly	KO	34	0.2	0.91	0.587	0.766	1	836	tags=24%, list=19%, signal=29%
1523	gobp alpha amino acid catabolic process	KO	15	0.25	0.91	0.568	0.766	1	688	tags=27%, list=15%, signal=31%
1524	gobp t cell receptor signaling pathway	KO	31	0.2	0.91	0.583	0.767	1	2799	tags=81%, list=63%, signal=217%
1525	gobp multivesicular body sorting pathway	KO	17	0.24	0.91	0.573	0.77	1	667	tags=24%, list=15%, signal=28%
1526	gobp regulation of actin filament based process	KO	111	0.15	0.9	0.614	0.771	1	1422	tags=34%, list=32%, signal=49%
1527	gobp t cell activation	KO	109	0.14	0.9	0.621	0.771	1	1072	tags=27%, list=24%, signal=34%
1528	gobp regulation of proteasomal ubiquitin dependent protein catabolic process	KO	40	0.19	0.9	0.611	0.77	1	1417	tags=38%, list=32%, signal=55%
1529	gobp vacuolar transport	KO	63	0.17	0.9	0.606	0.771	1	1326	tags=38%, list=30%, signal=54%
1530	gobp regulation of microtubule cytoskeleton organization	KO	47	0.18	0.9	0.605	0.77	1	913	tags=26%, list=21%, signal=32%
1531	gobp positive regulation of protein containing complex assembly	KO	54	0.17	0.9	0.596	0.771	1	2473	tags=67%, list=56%, signal=149%
1532	gobp positive regulation of developmental growth	KO	36	0.19	0.9	0.587	0.772	1	1047	tags=31%, list=24%, signal=40%
1533	gobp stem cell development	KO	16	0.25	0.9	0.569	0.771	1	318	tags=19%, list=7%, signal=20%
1534	gobp vesicle docking	KO	17	0.25	0.9	0.598	0.771	1	1698	tags=59%, list=38%, signal=95%
1535	gobp stem cell differentiation	KO	57	0.17	0.9	0.594	0.772	1	1053	tags=30%, list=24%, signal=39%
1536	gobp myeloid leukocyte mediated immunity	KO	26	0.21	0.9	0.569	0.772	1	661	tags=23%, list=15%, signal=27%
1537	gobp dna metabolic process	KO	344	0.12	0.9	0.687	0.776	1	1440	tags=32%, list=32%, signal=44%
1538	gobp development of primary sexual characteristics	KO	53	0.17	0.9	0.612	0.776	1	1827	tags=53%, list=41%, signal=89%
1539	gobp b cell activation involved in immune response	KO	24	0.22	0.9	0.598	0.777	1	770	tags=25%, list=17%, signal=30%
1540	gobp negative regulation of mrna metabolic process	KO	19	0.23	0.9	0.616	0.777	1	2473	tags=74%, list=56%, signal=166%
1541	gobp positive regulation of response to dna damage stimulus	KO	62	0.17	0.89	0.613	0.78	1	939	tags=26%, list=21%, signal=32%
1542	gobp osteoblast differentiation	KO	51	0.17	0.89	0.617	0.781	1	493	tags=18%, list=11%, signal=20%
1543	gobp adult locomotory behavior	KO	15	0.25	0.89	0.585	0.782	1	608	tags=27%, list=14%, signal=31%
1544	gobp positive regulation of small gtpase mediated signal transduction	KO	17	0.24	0.89	0.599	0.782	1	973	tags=41%, list=22%, signal=53%
1545	gobp hippo signaling	KO	20	0.23	0.89	0.575	0.782	1	447	tags=20%, list=10%, signal=22%
1546	gobp regulation of atp metabolic process	KO	18	0.24	0.89	0.601	0.782	1	571	tags=22%, list=13%, signal=25%
1547	gobp purine containing compound metabolic process	KO	119	0.14	0.89	0.642	0.782	1	846	tags=21%, list=19%, signal=25%
1548	gobp regulation of response to cytokine stimulus	KO	46	0.18	0.89	0.612	0.782	1	1322	tags=39%, list=30%, signal=55%
1549	gobp nucleoside phosphate biosynthetic process	KO	71	0.16	0.89	0.628	0.782	1	821	tags=23%, list=18%, signal=27%
1550	gobp regulation of organelle assembly	KO	87	0.15	0.89	0.645	0.782	1	625	tags=18%, list=14%, signal=21%
1551	gobp positive regulation of plasma membrane bounded cell projection assembly	KO	36	0.19	0.89	0.602	0.781	1	539	tags=19%, list=12%, signal=22%
1552	gobp immunoglobulin production	KO	27	0.21	0.89	0.606	0.784	1	2445	tags=74%, list=55%, signal=164%
1553	gobp interferon gamma production	KO	16	0.25	0.89	0.592	0.788	1	741	tags=31%, list=17%, signal=37%
1554	gobp telomere maintenance via telomere lengthening	KO	26	0.21	0.89	0.609	0.788	1	1807	tags=54%, list=41%, signal=90%
1555	gobp regulation of blood pressure	KO	31	0.2	0.88	0.613	0.788	1	925	tags=29%, list=21%, signal=36%
1556	gobp rna modification	KO	68	0.16	0.88	0.628	0.789	1	1209	tags=32%, list=27%, signal=44%
1557	gobp positive regulation of proteolysis	KO	98	0.15	0.88	0.65	0.794	1	722	tags=19%, list=16%, signal=23%
1558	gobp regulation of myeloid leukocyte differentiation	KO	25	0.21	0.88	0.599	0.796	1	1183	tags=36%, list=27%, signal=49%
1559	gobp mitotic spindle organization	KO	52	0.17	0.88	0.608	0.796	1	2105	tags=58%, list=47%, signal=108%
1560	gobp alpha beta t cell differentiation	KO	23	0.21	0.88	0.605	0.796	1	201	tags=13%, list=5%, signal=14%
1561	gobp positive regulation of leukocyte mediated immunity	KO	27	0.21	0.88	0.641	0.796	1	2445	tags=78%, list=55%, signal=172%
1562	gobp regulation of striated muscle contraction	KO	15	0.24	0.88	0.604	0.796	1	2513	tags=80%, list=57%, signal=184%
1563	gobp chromatin remodeling	KO	109	0.14	0.88	0.675	0.796	1	1252	tags=30%, list=28%, signal=41%
1564	gobp dna methylation	KO	19	0.23	0.88	0.62	0.796	1	138	tags=11%, list=3%, signal=11%
1565	gobp positive regulation of lipid transport	KO	16	0.24	0.88	0.616	0.798	1	2162	tags=63%, list=49%, signal=121%
1566	gobp non motile cilium assembly	KO	26	0.21	0.88	0.625	0.798	1	1988	tags=58%, list=45%, signal=104%
1567	gobp transport along microtubule	KO	52	0.17	0.87	0.644	0.798	1	851	tags=25%, list=19%, signal=31%
1568	gobp anterograde axonal transport	KO	16	0.24	0.87	0.614	0.798	1	848	tags=31%, list=19%, signal=38%
1569	gobp ossification	KO	84	0.15	0.87	0.658	0.797	1	1419	tags=38%, list=32%, signal=55%
1570	gobp regulation of lymphocyte differentiation	KO	42	0.18	0.87	0.636	0.798	1	1501	tags=43%, list=34%, signal=64%
1571	gobp regulation of cilium assembly	KO	39	0.18	0.87	0.629	0.799	1	507	tags=21%, list=11%, signal=23%
1572	gobp actin filament bundle organization	KO	56	0.17	0.87	0.662	0.804	1	1394	tags=34%, list=31%, signal=49%
1573	gobp cellular process involved in reproduction in multicellular organism	KO	68	0.16	0.87	0.645	0.804	1	1307	tags=34%, list=29%, signal=47%
1574	gobp regulation of protein localization to nucleus	KO	40	0.18	0.87	0.63	0.804	1	1246	tags=35%, list=28%, signal=48%
1575	gobp ubiquitin dependent erad pathway	KO	29	0.2	0.87	0.622	0.803	1	1076	tags=31%, list=24%, signal=41%
1576	gobp response to uv	KO	42	0.18	0.87	0.648	0.803	1	1185	tags=31%, list=27%, signal=42%
1577	gobp circadian regulation of gene expression	KO	22	0.21	0.87	0.626	0.803	1	1941	tags=55%, list=44%, signal=96%
1578	gobp carbohydrate transport	KO	35	0.19	0.87	0.638	0.804	1	1392	tags=40%, list=31%, signal=58%
1579	gobp glucose import	KO	16	0.25	0.87	0.624	0.805	1	1392	tags=44%, list=31%, signal=63%
1580	gobp camera type eye morphogenesis	KO	19	0.22	0.87	0.624	0.805	1	1799	tags=58%, list=40%, signal=97%
1581	gobp positive regulation of macroautophagy	KO	26	0.2	0.87	0.631	0.806	1	938	tags=27%, list=21%, signal=34%
1582	gobp regulation of hormone levels	KO	92	0.15	0.87	0.676	0.805	1	201	tags=10%, list=5%, signal=10%
1583	gobp positive regulation of dna metabolic process	KO	106	0.14	0.86	0.686	0.806	1	782	tags=19%, list=18%, signal=22%
1584	gobp regulation of phagocytosis	KO	15	0.24	0.86	0.629	0.807	1	2124	tags=67%, list=48%, signal=127%
1585	gobp vesicle cytoskeletal trafficking	KO	18	0.23	0.86	0.642	0.808	1	498	tags=22%, list=11%, signal=25%
1586	gobp positive regulation of gtpase activity	KO	76	0.15	0.86	0.676	0.808	1	1415	tags=37%, list=32%, signal=53%
1587	gobp anion transmembrane transport	KO	52	0.17	0.86	0.651	0.808	1	784	tags=23%, list=18%, signal=28%
1588	gobp mast cell activation	KO	17	0.24	0.86	0.626	0.808	1	661	tags=24%, list=15%, signal=28%
1589	gobp carbohydrate derivative catabolic process	KO	49	0.17	0.86	0.674	0.808	1	1141	tags=31%, list=26%, signal=41%
1590	gobp cilium organization	KO	117	0.14	0.86	0.691	0.809	1	1493	tags=38%, list=34%, signal=55%
1591	gobp regulation of map kinase activity	KO	50	0.17	0.86	0.663	0.809	1	1089	tags=28%, list=25%, signal=37%
1592	gobp establishment of protein localization to plasma membrane	KO	22	0.22	0.86	0.649	0.81	1	1168	tags=41%, list=26%, signal=55%
1593	gobp regulation of telomere maintenance	KO	40	0.18	0.86	0.678	0.811	1	2145	tags=58%, list=48%, signal=110%
1594	gobp glucose metabolic process	KO	46	0.17	0.86	0.658	0.813	1	1467	tags=41%, list=33%, signal=61%
1595	gobp response to ischemia	KO	19	0.23	0.86	0.64	0.814	1	852	tags=32%, list=19%, signal=39%
1596	gobp response to heat	KO	30	0.19	0.86	0.657	0.814	1	1089	tags=27%, list=25%, signal=35%
1597	gobp protein dna complex subunit organization	KO	69	0.16	0.85	0.652	0.815	1	1502	tags=38%, list=34%, signal=56%
1598	gobp negative regulation of response to biotic stimulus	KO	23	0.21	0.85	0.634	0.816	1	1127	tags=35%, list=25%, signal=46%
1599	gobp small molecule metabolic process	KO	421	0.11	0.85	0.791	0.818	1	847	tags=19%, list=19%, signal=22%
1600	gobp protein localization to cilium	KO	19	0.22	0.85	0.66	0.824	1	1274	tags=37%, list=29%, signal=51%
1601	gobp negative regulation of extrinsic apoptotic signaling pathway	KO	26	0.2	0.85	0.671	0.824	1	811	tags=27%, list=18%, signal=33%
1602	gobp carbohydrate homeostasis	KO	57	0.16	0.85	0.672	0.826	1	267	tags=12%, list=6%, signal=13%
1603	gobp regulation of cell division	KO	47	0.17	0.85	0.675	0.826	1	976	tags=26%, list=22%, signal=32%
1604	gobp cellular response to uv	KO	27	0.2	0.85	0.65	0.825	1	508	tags=15%, list=11%, signal=17%
1605	gobp hepaticobiliary system development	KO	36	0.18	0.84	0.673	0.826	1	1555	tags=44%, list=35%, signal=68%
1606	gobp regulation of hematopoietic progenitor cell differentiation	KO	17	0.23	0.84	0.652	0.827	1	2737	tags=88%, list=62%, signal=229%
1607	gobp membrane fission	KO	22	0.21	0.84	0.665	0.829	1	336	tags=14%, list=8%, signal=15%
1608	gobp endocrine process	KO	15	0.24	0.84	0.639	0.83	1	2675	tags=80%, list=60%, signal=200%
1609	gobp centrosome duplication	KO	29	0.2	0.84	0.667	0.83	1	1213	tags=38%, list=27%, signal=52%
1610	gobp cellular response to oxidative stress	KO	85	0.14	0.84	0.697	0.829	1	1412	tags=36%, list=32%, signal=52%
1611	gobp cellular response to light stimulus	KO	33	0.19	0.84	0.695	0.829	1	1185	tags=30%, list=27%, signal=41%
1612	gobp regulation of lipase activity	KO	17	0.23	0.84	0.701	0.831	1	936	tags=29%, list=21%, signal=37%
1613	gobp notch signaling pathway	KO	54	0.16	0.84	0.679	0.831	1	801	tags=22%, list=18%, signal=27%
1614	gobp histone h3 k9 modification	KO	15	0.24	0.84	0.663	0.831	1	920	tags=27%, list=21%, signal=34%
1615	gobp regulation of lipid transport	KO	28	0.19	0.84	0.684	0.831	1	2829	tags=82%, list=64%, signal=225%
1616	gobp positive regulation of actin filament polymerization	KO	18	0.23	0.84	0.67	0.833	1	2553	tags=78%, list=57%, signal=182%
1617	gobp protein folding	KO	58	0.16	0.84	0.707	0.833	1	2546	tags=67%, list=57%, signal=155%
1618	gobp protein sumoylation	KO	17	0.23	0.84	0.677	0.834	1	366	tags=18%, list=8%, signal=19%
1619	gobp regulation of immunoglobulin production	KO	18	0.23	0.83	0.688	0.834	1	2445	tags=78%, list=55%, signal=172%
1620	gobp negative regulation of transporter activity	KO	15	0.24	0.83	0.665	0.835	1	1279	tags=40%, list=29%, signal=56%
1621	gobp activation of immune response	KO	62	0.16	0.83	0.719	0.835	1	1690	tags=42%, list=38%, signal=67%
1622	gobp cellular pigmentation	KO	26	0.2	0.83	0.665	0.835	1	917	tags=27%, list=21%, signal=34%
1623	gobp embryonic placenta development	KO	19	0.21	0.83	0.676	0.837	1	1553	tags=47%, list=35%, signal=73%
1624	gobp organic anion transport	KO	71	0.15	0.83	0.707	0.837	1	784	tags=21%, list=18%, signal=25%
1625	gobp circadian rhythm	KO	57	0.16	0.83	0.721	0.836	1	1994	tags=51%, list=45%, signal=91%
1626	gobp regulation of intracellular steroid hormone receptor signaling pathway	KO	19	0.22	0.83	0.688	0.837	1	1260	tags=42%, list=28%, signal=59%
[truncated: 250 more rows]

## Sheet: S.data_2-3
Supplemental Data 2-3 :Gene ontology biological processes(GOBP) enrichment analysis list of pre-HSC II. (Related to Figure 7i)
[truncated: 1,967 more rows]

[truncated: 3 more sheets: S.data_2-4, S.data_2-5, S.data_2-6]
