# Supplementary material for: Autophagy regulates the maturation of hematopoietic precursors in the embryo
Source: Nat Commun. 2024 Mar 15;15:2255. doi: 10.1038/s41467-024-46453-y (PMC10943005; doi:10.1038/s41467-024-46453-y)
Supplement: Supplementary file 7 — Source Data [file 41467_2024_46453_MOESM7_ESM.xlsx]

## Sheet: Figure 1
	Figure 1c The percentage of RFP+GFP+, RFP+GFP- and RFP-GFP- in distinct cell fractions (Lin-, LSM and HSC) of fetal liver.
	RFP+GFP+%				RFP+GFP-%				RFP-GFP-%
	Lin-	LSM	HSC		Lin-	LSM	HSC		Lin-	LSM	HSC
	37.3	89.2	84.6		1.05	1.39	2.14		57.4	3.69	3.88
	23.9	91.2	90.2		0.75	0.91	1.88		72.9	3.99	2.69
	29.1	87.7	83.6		0.95	0.41	1.37		66.9	8.99	11.2
	23.7	89.6	84		0.89	1.15	2.29		73.2	5.67	6.41
	24.2	87.7	87.5		0.27	0.54	0.92		73.3	8.12	7.93
	22.3	88.3	84.6		0.29	0.67	2.1		75.3	8.01	9.7
	21.7	93	92.3		0.33	0.68	0.89		76.1	4.56	3.87
	22.7	81.3	76.2		0.25	1.04	1.94		74.5	12.7	16.4
	Figure 1e The percentage of RFP+GFP+, RFP+GFP- and RFP-GFP- cells in distinct cell fractions of LC3R/G AGM region.
	RFP+GFP+%				RFP+GFP-%				RFP-GFP-%
	EC	I Pre	II Pre		EC	I Pre	II Pre		EC	I Pre	II Pre
	65.1	94.9	37.9		11.5	2.53	40.3		19.3	1.27	12.8
	53.6	91.8	54.7		7.15	6.12	22.9		30.3	2.04	8.97
	54.3	89.9	68.6		12.9	4.73	15		25.1	0.68	5.69
	60	69.7	39.5		18	18.2	40.1		14.1	0	10.2
	53.6	88.1	53.6		15.1	7.46	28.6		23.5	1.49	11.7
	46.4	86	30.4		27.6	6.37	51.9		21.2	3.18	9.85
	59.2	75.9	50.9		13.3	13.2	27.1		22	7.55	17
	62.1	86.2	19.2		9.17	2.55	50.3		11.7	1.53	12.4
	45.6	87.2	26		17.5	6.03	25.9		31.5	3.47	40.4
	38.7	85.7	25.6		23.7	5.25	26.2		31.8	5.88	40.7
	33.1	68.5	25.8		19.7	12.6	19.6		39.2	13.4	46.3
	48.7	80.5	28.5		13.3	8.08	25.3		29.9	6.81	32.3
	48	74.4	33.4		22.5	13.4	28		22.2	7.56	26
	48	73.2	33		20.8	13.4	32.1		23.5	7.82	24.7
	47.8	75.8	34.2		19.8	13	30		24.5	6.32	25.5
	Figure 1h The production of CD45+ cells derived from RFP+GFP+ and the rest cells in EC, I Pre, II Pre populations of LC3R/G AGM cocultured with OP9-DL1.
	EC				I Pre				II Pre
	R+G+	Rest			R+G+	Rest			R+G+	Rest
	1841.33	700			227966	191192			180423	96518.7
	2649.61	798.088			45836.3	24106			92019.7	27013.5
	1675.41	7173.91			32892.6	18712.1			132122	14998.5
	2354	7798.83
	13101	10714

## Sheet: sup Figure1
	Supplementary Figure 1d The percentage of GFP+ (left) and GFPlow/- (right) in distinct cell fractions (Lin-, LSM and HSC) of fetal liver.
	GFP+%				GFP low/- %
	Lin-	LSM	HSC		Lin-	LSM	HSC
	22.7	74.1	65.8		75.1	25.9	34.2
	30.8	93.9	89.6		65.9	5.05	7.79
	30.8	97.4	98.9		66.7	1.28	0
	34.9	97.7	98.1		61.6	1.55	0.95
	31.3	98.3	98.3		65.9	1.42	1.67
	18.6	77	76.5		79.8	20.2	20.2
	19	76.4	81.4		79.6	20.5	16.3
	9.12	77.9	70.6		88.8	19.5	29.4
	16.4	77.8	73.4		80.7	19.4	24.1
	15.5	79.8	72.6		82.2	16.7	26
	16.1	80.2	79.6		81.6	18.3	20.4
	16.2	78.7	73.3		81.6	16.6	20
	Supplementary Figure 1f The percentage of GFP+ (left) and GFPlow/- (right) cells in distinct cell fractions of LC3R/G AGM region.
	GFP+%				GFPlow/-%
	EC	I Pre	II Pre		EC	I Pre	II Pre
	19.7	50	42.9		70.1	25	42.9
	17.5	92.3	25.7		73.5	7.69	66.2
	19.3	50	27.9		69.2	41.7	60.7
	20	59.6	51.3		69.6	31.5	45.1
	29	64.7	42.5		60	23.5	51.9
	27.8	54.7	53.1		60.7	32.7	40.4
	13.1	82.5	16.4		81.1	15.4	69.2
	22.5	89.7	18.3		71.3	3.45	72.5
	23.7	85.9	21.5		62	8.45	63
	23	58.8	12.7		73.6	37.3	82.5
	19.6	71.4	17.9		77.4	25	76.5
	23.3	68.5	18.7		72.2	27.2	77.4
	20.1	79.5	3.07		73.8	16.9	92.5
	21	69.8	13.1		73.8	27.9	79.6
	28.1	83	25.3		66.6	15.1	68.2
	Supplementary Figure 1h The percentages of RFP+GFP+, RFP+GFP- and RFP-GFP- in EC (left) and pre-HSC II (right) were confirmed by fluorescence microscopy in the flow-sorted RFP+GFP+, RFP+GFP- and RFP-GFP- ECs and pre-HSC IIs.
	EC+II Pre	R+G+		R+G-		R-G-
	Flow sorted R+G+	88	95	0	5	0	5
	Flow sorted R+G-	12	11.1111	72	83.3333	72	83.3333
	Flow sorted R-G-	0	8.33333	16.6667	16.6667	16.6667	16.6667
	Supplementary Figure 1k Geomean fluorescence intensity (GeoMFI) of GFP, RFP and the GeoMFI ratios of GFP/RFP in the endothelial cells (EC, CD31+CD41-CD45-), pre-HSC I (I Pre, CD31+CD41lowCD45-), pre-HSC II (II Pre, CD31+CD45+) of E11.5 LC3R/G AGM region
	GeoMFI of GFP				GeoMFI of RFP				GFP/RFP
	EC	I Pre	II Pre		EC	I Pre	II Pre		EC	I Pre	II Pre
	848	2507	819		109	181	188		7.77982	13.8508	4.35638
	653	2807	979		93.1	182	168		7.01396	15.4231	5.82738
	815	3549	1314		99.7	137	205		8.17452	25.9051	6.40976
	1138	3605	1005		65.1	115	111		17.4808	31.3478	9.05405
	871	2194	816		48.2	68.3	92.7		18.0705	32.123	8.80259
	889	2753	1081		55.8	88.4	109		15.9319	31.1425	9.91743
	Supplementary Figure 1l The number of CFU-Cs from RFP+GFP+ and the rest cells of E11.5 LC3R/G AGM.
		# CFU-C/ee						# CFU-C/5*10^4 cells
	R+G+	CFU-E	BFU-E	CFU-GM	CFU-GEMM		R+G+	CFU-E	BFU-E	CFU-GM	CFU-GEMM
		0	2.16667	21.1667	11.3333			0	1.46162	14.2789	7.6454
		0.125	4.5	39.625	14.625			0.0987604	3.55537	31.307	11.555
		0	5.83333	46	16.6667			0	3.85474	30.3974	11.0136
	RL/-GL/-	0	6.5	13.5	10		RL/-GL/-	0	2.18671	4.54163	3.36417
		0	3.875	14.25	11.75			0	2.34861	8.63683	7.1216
		0	5.33333	16.3333	13.1667			0	2.73641	8.38025	6.75551
	Supplementary Figure 1m The number of CFU-Cs in E10.5 and E11.5 AGM explant culture with or without 3-MA per embryo equivalent.
	E10.5	Ctr	3MA		E11.5	Ctr	3MA
	CFU-E	0	0		CFU-E	88	76
		0	0			84	60
		0	0			88	104
	BFU-E	19	2				96
		31	5				92
		31	15		BFU-E	4	24
	CFU-GM	94	20			44	4
		129	46			32	4
		250	48				16
	CFU-GEMM	2	4				28
		14	2		CFU-GM	196	124
		45	6			528	148
						704	196
							296
							260
					CFU-GEMM	24	28
						28	0
						104	4
							20
							40
	Supplementary Figure 1n The viable cells of AGM explant in different culture conditions.
	3MA-3D			CQ-12h				Baf-12h				Baf-6h			Baf-6h viable cells %
	Ctr	3MA		Ctr	2.5uM	5.0uM		Ctr	50nM	100nM		Ctr	100nM BafA1		Ctr	100nM BafA1
	300000	245000		303750	266250	318750		337600	345000	300000		425000	430000		88.2	87.5
	200000	280000		337600	225000	200000		295000	340000	240000		335000	337500		85	87.3
	330000	275000		295000	255000	295000		320000	140000	335000		500000	400000		88	87.7
	277500	335000		320000	265000	135000		140000	310000	160000
	300000	275000		135000	240000	200000		320000	155000	245000
				220000	320000	300000		250000	355000	250000
				320000		330000		265000
				300000		275000
				270000		200000
				210000
	Supplementary Figure 1o The percentages of EC, pre-HSC I (I Pre), and pre-HSC II (II Pre) in E11.5 AGM explant culture with or without 3-MA.
	EC %			I Pre %			II Pre %
	Ctr	3MA		Ctr	3MA		Ctr	3MA
	2.396	2.083		0.03	0.026		0.24	0.16
	2.479	0.943		0.033	0.02		0.25	0.2
	2.143	3.186		0.034	0.021		0.23	0.13
	1.69824	1.82466		0.063765	0.076908		0.16	0.081
	1.862	1.3068		0.064025	0.037696		0.16	0.057
	2.21844	1.27065		0.06076	0.053514		0.17	0.07
	1.46169	1.04967		0.062244	0.057536		0.16	0.088
	1.33438	0.88452		0.065406	0.097216		0.16	0.11
	1.79157	1.39026		0.05904	0.0594		0.17	0.067
	Supplementary Figure 1p The number of EC, pre-HSC I (I Pre), and pre-HSC II (II Pre) in E10.5-E11.5 AGM explant culture with or without 3-MA.
	EC #			I Pre #			II Pre #
	Ctr	3MA		Ctr	3MA		Ctr	3MA
	13897	10541		171.216	129.455		1392	809.6
	4562	1999		60.37	43.407		460	424
	5015	802		79.607	51.366		538.2	315.9
	5943.84	4105.48		223.178	173.043		560	182.25
	5073.95	2678.94		174.468	77.2768		436	116.85
	6544.4	3176.62		179.242	133.785		501.5	175
	3508.06	3385.19		149.386	185.554		384	283.8
	4203.3	2078.62		206.029	228.458		504	258.5
	9719.27	5734.82		320.292	245.025		922.25	276.375
	Supplementary Figure 1q The percentages of EC, pre-HSC I (I Pre), and pre-HSC II (II Pre) in E10.5 AGM explant culture with or without Chloroquine.
	EC %				I Pre %				II Pre %
	Ctr	2.5 uM	5.0 uM		Ctr	2.5 uM	5.0 uM		Ctr	2.5 uM	5.0 uM
	2.87	2.7	3.29		0.067	0.038	0.00328		0.2	0.26	0.12
	2.22	3.34	2.79		0.086	0.00438	0.022		0.2	0.11	0.15
	3.06	2.79	2.61		0.09	0.014	0.00694		0.23	0.11	0.12
	3.08	2.85	3.12		0.074	0.05	0.016		0.21	0.24	0.14
	3.22	3.72	3.75		0.067	0.028	0.00415		0.2	0.21	0.21
	2.74	3.29	3.22		0.06	0.035	0.00961		0.15	0.18	0.087
	3.49		2.83		0.073		0.023		0.21		0.21
	2.71		3.48		0.092		0.011		0.2		0.13
	3.6		2.96		0.051		0.00994		0.17		0.074
	3.67				0.051				0.2
	Supplementary Figure 1r The number of EC, pre-HSC I (I Pre), and pre-HSC II (II Pre) in E10.5 AGM explant culture with or without Chloroquine for 12h.
	EC #				I Pre #				II Pre #
	Ctr	2.5 uM	5.0 uM		Ctr	2.5 uM	5.0 uM		Ctr	2.5 uM	5.0 uM
	8717.62	7188.75	10486.9		203.512	101.175	10.455		607.5	692.25	382.5
	7494.72	7515	5580		290.336	9.855	44		675.2	247.5	300
	9027	7114.5	7699.5		265.5	35.7	20.473		678.5	280.5	354
	9856	7552.5	4212		236.8	132.5	21.6		672	636	189
	4347	8928	7500		90.45	67.2	8.3		270	504	420
	6850	10528	9660		150	112	28.83		375	576	261
	11168		9339		233.6		75.9		672		693
	8130		9570		276		30.25		600		357.5
	9720		5920		137.7		19.88		459		148
	7707				107.1				420
	Supplementary Figure 1s The percentages of EC, pre-HSC I (I Pre), and pre-HSC II (II Pre) in E10.5 AGM explant culture with or without bafilomycin A1 for 12h.
	EC #				I Pre #				II Pre #
	Ctr	50 nM	100 nM		Ctr	50 nM	100 nM		Ctr	50 nM	100 nM
	2.22	3.06	3.22		0.086	0.00463	0.00609		0.2	0.32	0.12
	3.06	3.04	2.87		0.09	0.022	0.00316		0.23	0.16	0.14
	3.08	4.5	4.14		0.074	0.037	0.00393		0.21	0.2	0.14
	3.26	2.86	3.85		0.063	0.026	0.011		0.2	0.26	0.17
	2.8	3.06	3.8		0.087	0.012	0.00304		0.2	0.12	0.1
	2.74	3.53	3.48		0.06	0.019	0.00321		0.15	0.14	0.078
	4.36				0.092				0.21
	Supplementary Figure 1t The number of EC, pre-HSC I (I Pre), and pre-HSC II (II Pre) in E10.5 AGM explant culture with or without bafilomycin A1 for 12h.
	EC #				I Pre #				II Pre #
	Ctr	50 nM	100 nM		Ctr	50 nM	100 nM		Ctr	50 nM	100 nM
	7494.72	10557	9660		290.336	15.9735	18.27		675.2	1104	360
	9027	10336	6888		265.5	74.8	7.584		678.5	544	336
	9856	6300	13869		236.8	51.8	13.1655		672	280	469
	4564	8866	6160		88.2	80.6	17.6		280	806	272
	8960	4743	9310		278.4	18.6	7.448		640	186	245
	6850	12531.5	8700		150	67.45	8.025		375	497	195
	11554				243.8				556.5
	Supplementary Figure 1u The percentage of EC, pre-HSC I (I Pre), and pre-HSC II (II Pre) in E11.5 AGM explant culture with or without bafilomycin A1 for 6h.
	EC %			I Pre %			II Pre %
	Ctr	Baf1		Ctr	Baf1		Ctr	Baf1
	2.96	2.9		0.08	0.018		0.21	0.17
	2.8	3.31		0.06	0.00747		0.15	0.24
	3.43	2.86		0.065	0.012		0.2	0.14
	Supplementary Figure 1v The number of EC, pre-HSC I (I Pre), and pre-HSC II (II Pre) in E11.5 AGM explant culture with or without bafilomycin A1 for 6h.
	EC #			I Pre #			II Pre #
	Ctr	Baf1		Ctr	Baf1		Ctr	Baf1
	12580	12470		340	77.4		892.5	731
	9380	11171.2		201	25.2112		502.5	810
	17150	11440		325	48		1000	560

## Sheet: Figure 2
	Figure 2a The number of CFU-Cs in the E12.5 fetal liver (indicated by color bars) per embryo equivalent (ee).
		Ctr	KO
	CFU-E	14750	6050
		15500	7450
		18150	10300
		13825	10700
	BFU-E	800	400
		400	500
		850	1000
		725	1150
	CFU-GM	6600	1350
		5900	3200
		13250	8200
		11425	11050
	CFU-GEMM	450	600
		1500	1250
		2450	2300
		2025	1550
	Figure 2b The number of CFU-Cs in the E12.5 fetal liver (indicated by color bars) per 1000 input cells of control and KO.
		Ctr	KO
	CFU-E	1054	605
		1292	620.8
		363	234.1
		157	101
	BFU-E	57.1429	40
		33.3333	41.6667
		17	22.7273
		8.4573	10.849
	CFU-GM	471.429	135
		491.667	266.667
		265	186.364
		125.694	104.245
	CFU-GEMM	32.1429	60
		125	104.167
		265	186.364
		23.6607	14.6226
	Figure 2c Flow cytometric analysis showing the percentage of Lin- in E12.5 fetal liver cells.
	Ctr	KO
	27.2	29
	29.6	27.8
	34.7	29.3
	27.2	26.45
	22.1	23.2
	24.4	26.95
	18.6	19.8
	Figure 2d Flow cytometric analysis showing the percentage of Lin-Sca1+Mac1low (LSM) in E12.5 fetal liver cells.
	Ctr	KO
	0.5358	0.8961
	0.5654	1.0036
	0.6675	0.9288
	0.4988	0.5657
	0.4795	0.5739
	0.2198	0.2347
	0.0595	0.3627
	Figure 2e Flow cytometric analysis showing the percentage of CD201+LSM (HSC) in E12.5 fetal liver cells.
	Ctr	KO
	0.1575	0.1631
	0.1673	0.1495
	0.181	0.1625
	0.1659	0.1835
	0.1386	0.1425
	0.1055	0.0613
	0.0238	0.0889
	Figure 2f The number of CD45+ hematopoietic cells from E12.5 fetal liver (FL) HSCs co-culture.
	Ctr	KO
	225930	307791
	222044	110366
	1165092	788186
	938056	783694
	Figure 2g Atg5 deletion resulted in the reduced hematopoietic differentiation capacity of HSC in the E12.5 FL HSC.
	Ctr	KO
	6220	4820
	2020	650
	11309.8	6354.07
	10462.7	6610.67
	Figure 2h The lineage output of HSC in E12.5 KO FL compared with control group.
		Ctr	KO
	Erythroid	11.3559	12.1987
		11.2768	20.529
		4.83476	6.44538
		3.49406	6.14396
	Myeloid	32.7784	40.32
		16.8762	30.8752
		20.102	20.6945
		23.0123	35.5168
	Lymphoid	55.8658	47.4813
		71.847	48.5958
		75.0633	72.8601
		73.4936	58.3392
	Figure 2i The number of erythroid cells from the same HSCs(10 cells) in E12.5 KO FL compared with control group.
	Ctr	KO
	600	490
	210	110
	523.314	387.648
	318.202	288.709
	Figure 2j The number of myeloid cells from the same HSCs(10 cells) in E12.5 KO FL compared with control group.
	Ctr	KO
	1730	1620
	310	170
	2278.38	1223.5
	2115.44	1666.14
	Figure 2k The number of lymphoid cells from the same HSCs(10 cells) in E12.5 KO FL compared with control group.
	Ctr	KO
	2940	1910
	1310	260
	7961.79	4427.77
	6693.24	3169.78

## Sheet: sup Figure 2
	Supplementary Figure 2a QRT-PCR data showing the deletion of ATG5 in the AGM endothelial cells.
	Ctr	KO
	3.44e-06	2.74e-06
	4.23e-06	3.76e-06
	9.25e-05	3.34e-05
	0.001004	0.000213
	0.000761	0.000253
	0.000676	0.000334
	0.000573	0.00036

## Sheet: Fig3
	Figure 3a The number of CFU-Cs in the E9.5-E11.5 AGM.
	E9.5	Ctr	KO		E10.5	Ctr	KO		E11.5	Ctr	KO
	CFU-E	0	0		CFU-E	24	44		CFU-E	0	4
		0	0			48	40			12	30
		0	0			70	42			22	20
	BFU-E	0	0			64	34			10	6
		2	0			52	82		BFU-E	4	19
		9	7			96	132			24	9
	CFU-GM	4	4			68	44			12	15
		22	2			72	64			18	10
		24	16		BFU-E	0	0		CFU-GM	317	362
	CFU-GEMM	4	0			2	10			740	364
		0	0			2	0			761	320
		5	4			0	8			927	441
						2	2		CFU-GEMM	62	56
						0	4			72	53
						0	0			67	72															260	30	228	244	118	230	210	140	202	74	12	52	12	0	36	22	14	2
						4	2			47	40															462	84	130	56	70	38	132	80	8	74	26	46	22	26	24	24	0	0
					CFU-GM	30	84
						228	130
						244	56
						118	70
						230	38
						210	132
						140	80
						202	8
					CFU-GEMM	12	26
						52	46
						12	22
						0	26
						36	24
						22	24
						14	0
						2	0
	Figure 3b Percentage of donor cell (CD45.2/2) chimerism in peripheral blood of irradiated recipients receiving control or KO AGM region cells.
	4w			12-16w
	Ctr	KO		Ctr	KO
	7.71	1.19		38.4	2.42
	43.8	4.45		1.68	6.27
	7.96	0.43		65.3	3.54
	4.3			9.22
	4.07			0
	3.23
	Figure 3e The average number of CD34+Runx1+ hematopoietic clusters per section.
	Ctr	KO
	4	5
	4	2
	6	8
	6	7
	2	4
	8	2
	2	9
	3	5
	2	8
	8	9
	4	2
	1	5
	8	6
	2	5
	4	7
	Figure 3f The average cell number in the detected CD34+Runx1+ hematopoietic clusters.
	Ctr	KO
	1	1
	1	1
	1	1
	1	2
	1	3
	2	1
	3	6
	3	1
	1	1
	1	1
	1	1
	2	1
	3	2
	7	2
	1	7
	1	1
	1	1
	2	1
	2	1
	9	1
	1	1
	1	8
	1	1
	1	1
	1	2
	1	2
	1	1
	1	11
	1	1
	1	1
	1	1
	3	1
	1	1
	1	2
	1	2
	1	3
	2	5
	1	1
	1	1
	1	1
	1	3
	1	5
	1	1
	1	1
	2	1
	1	1
	1	2
	2	2
	4	3
	1	3
	1	1
	1	1
	1	1
	1	1
	1	2
	1	2
	1	2
	1	2
	1	4
	1	1
	1	2
	1	1
	1	1
	3	1
		1
		2
		1
		1
		1
		1
		3
		9
		1
		1
		1
		2
		2
		1
		1
		1
		2
		3
		3
		4
	Figure 3g The percentage of hematopoietic clusters (CD31+cKit+) in the KO and control AGM.
	Ctr	KO
	0.069	0.09
	0.068	0.081
	0.067	0.076
	0.067	0.1
	0.066	0.086
	0.05	0.039
	0.058	0.056
	0.064	0.06
	0.065	0.094
	0.063	0.048
	0.068	0.11
	0.071	0.09
	Figure 3h The cell number of hematopoietic clusters (CD31+cKit+) in the KO and control AGM.
	Ctr	KO
	200.1	216
	190.4	230.85
	301.5	235.6
	208.035	297
	201.96	255.42
	147.9	110.45
	139.2	126
	174.9	144
	182	282
	233.1	172.8
	207.4	341
	227.2	225
	Figure 3i The percentage of ECplus, pre-HSC Iplus and pre-HSC IIplus in the E11.5 AGM region.
	ECplus			pre-HSC Iplus			pre-HSC IIplus
	Ctr	KO		Ctr	KO		Ctr	KO
	0.0284974	0.0604232		0.0234425	0.0376389		0.008928	0.01815
	0.125171	0.11798		0.0384708	0.0380984		0.02703	0.03206
	0.0634957	0.0620015		0.0315273	0.0401363		0.01476	0.0248
	0.0759172	0.101826		0.0262045	0.0115012		0.015793	0.017298
	0.0320713	0.0343831		0.0314662	0.0332893		0.010764	0.01995
	0.0311982	0.0278687		0.027144	0.0194944		0.0221	0.0378
	0.0249606	0.0558326		0.0229732	0.0274273		0.01914	0.02565
	0.0200681	0.0348473		0.0350193	0.0421055		0.02016	0.03696
	Figure 3j The cell number of ECplus, pre-HSC Iplus and pre-HSC IIplus in the E11.5 AGM region.
	ECplus			pre-HSC Iplus			pre-HSC IIplus
	Ctr	KO		Ctr	KO		Ctr	KO
	87.2022	179.457		71.734	111.787		27.3197	53.9055
	362.995	277.253		111.565	98.9682		78.387	80.276
	152.39	139.503		75.6656	90.3067		35.424	55.8
	201.181	244.382		69.442	27.603		41.8514	41.5152
	89.7997	103.149		88.1055	99.868		29.2068	59.64
	115.433	100.327		100.433	70.18		81.77	136.08
	76.1298	173.081		70.0683	85.0245		58.377	79.515
	64.2178	87.1184		112.062	105.264		64.512	92.4

## Sheet: sup Fig3
	Supplementary Figure 3a The percentages and absolute numbers of CD41+CD45-cells in E9.5 AGM region by flow cytometric analysis.
	E9.5 CD41+CD45-%			E9.5 CD41+CD45-#
	Ctr	KO		Ctr	KO
	0.41	0.27		188.6	116.1
	0.65	0.82		338	459.2
	0.52	0.94		197.6	789.6
	0.19	0.33		266	528
	0.13	0.24		169	240
	Supplementary Figure 3b The percentages and absolute numbers of CD41+CD45- cells in E10.5 AGM region by flow cytometric analysis.
	E10.5 CD41+CD45-%			E10.5 CD41+CD45-#
	Ctr	KO		Ctr	KO
	0.34	0.24		506.6	561.6
	0.27	0.22		540	858
	0.39	1.12		183.3	940.8
	0.26	0.66		494	646.8
	0.32	0.32		608	224
	0.58	1.15		226.2	483
	0.76	0.5		463.6	200
	1	1.11		800	876.9
	0.25	0.26		575	728
	0.17	0.18		374	450
	0.27	0.17		567	476
	0.34	0.58		680	928
	Supplementary Figure 3c The percentages and absolute numbers of CD41+CD45- cells in E11.5 AGM region by flow cytometric analysis.
	E11.5 CD41+CD45-%			E11.5 CD41+CD45-#
	Ctr	KO		Ctr	KO
	0.3	0.49		1200	1764
	0.67	0.17		3484	731
	0.25	0.3		1200	1590
	0.3	0.25		1575	1400
	0.5	0.37		2450	1591
	0.25	0.24		906.25	822
	0.35	0.31		1050	891.25
	Supplementary Figure 3d The percentages and absolute numbers of CD41-CD45+ cells in E9.5 AGM region by flow cytometric analysis.
	E9.5 CD41-CD45+%			E9.5 CD41-CD45+#
	Ctr	KO		Ctr	KO
	0.56	0.65		257.6	279.5
	0.87	0.79		452.4	442.4
	0.9	1.07		342	898.8
	0.11	0.059		154	94.4
	0.11	0.12		143	120
	Supplementary Figure 3e The percentages and absolute numbers of CD41-CD45+ cells in E10.5 AGM region by flow cytometric analysis.
	E10.5 CD41-CD45+%			E10.5 CD41-CD45+#
	Ctr	KO		Ctr	KO
	0.55	0.51		819.5	1193.4
	0.89	0.54		1780	2106
	0.86	1.37		404.2	1150.8
	0.57	0.27		1083	264.6
	0.36	0.26		684	182
	0.36	0.53		140.4	222.6
	1.37	0.64		835.7	256
	0.73	0.96		584	758.4
	0.72	0.49		1656	1372
	0.52	0.37		1144	925
	0.73	0.41		1533	1148
	0.83	0.56		1660	896
	Supplementary Figure 3f The percentages and absolute numbers of CD41-CD45+ cells in E11.5 AGM region by flow cytometric analysis.
	E11.5 CD41-CD45+%			E11.5 CD41-CD45+#
	Ctr	KO		Ctr	KO
	1.63	1.34		6520	4824
	1.33	0.99		6916	4257
	1.55	1.31		7440	6943
	1.25	1.4		6562.5	7840
	1.56	1.45		7644	6235
	0.87	0.68		3153.75	2329
	0.99	0.73		2970	2098.75
	Supplementary Figure 3g Quantification of CD34+Runx1+ hematopoietic cluster cells using confocal images.
	WT-1	KO-1	WT-2	KO-2	WT-3	KO-3	WT-4	KO-4	WT-5	KO-5	WT-5+	KO-5+
	4	3	0	1	0	1	0	0	0	0	0	0
	1	1	1	0	2	0	0	0	0	0	0	1
	3	5	1	2	1	0	0	0	0	0	1	1
	3	6	2	0	0	0	0	0	0	0	1	1
	2	2	0	2	0	0	0	0	0	0	0	0
	8	1	0	0	0	0	0	0	0	0	0	1
	1	5	0	2	1	1	0	0	0	1	0	0
	3	3	0	0	0	1	0	0	0	1	0	0
	1	4	1	2	0	2	0	0	0	0	0	0
	7	4	1	4	0	0	0	1	0	0	0	0
	2	1	1	1	0	0	1	0	0	0	0	0
	1	4	0	1	0	0	0	0	0	0	0	0
	8	4	0	0	0	1	0	0	0	0	0	1
	2	3	0	2	0	0	0	0	0	0	0	0
	3	3	0	1	1	2	0	1	0	0	0	0
	Supplementary Figure 3h The average number of cKit+CD34+ hematopoietic clusters in the detected sections.
	WT	KO
	0	1
	1	2
	4	5
	0	0
	2	1
	0	7
	3	3
	1	6
	5	7
	3	0
	0	4
	2	2
	2	3
	1	3
	Supplementary Figure 3i The average cell number in the detected cKit+CD34+ hematopoietic clusters.
	WT	KO
	5	1
	1	1
	1	6
	2	1
	9	1
	1	1
	1	2
	1	8
	1	10
	1	1
	2	1
	1	1
	1	1
	1	2
	1	2
	1	5
	1	1
	1	1
	3	5
	1	1
	1	1
	1	2
	1	2
	3	2
		3
		1
		1
		1
		2
		2
		2
		4
		1
		1
		1
		1
		2
		8
		1
		2
		2
		3
		3
		4
	Supplementary Figure 3j Quantification of cKit+CD34+ hematopoietic cluster cells by using confocal images.
	WT-1	KO-1	WT-2	KO-2	WT-3	KO-3	WT-4	KO-4	WT-5	KO-5	WT-5+	KO-5+
	0	1	0	0	0	0	0	0	0	0	0	0
	0	1	0	0	0	0	0	0	1	0	0	1
	2	3	1	1	0	0	0	0	0	0	1	1
	0	0	0	0	0	0	0	0	0	0	0	0
	2	0	0	0	0	0	0	0	0	0	0	1
	0	4	0	2	0	0	0	0	0	1	0	0
	3	2	0	0	0	0	0	0	0	1	0	0
	0	2	1	3	0	1	0	0	0	0	0	0
	5	3	0	3	0	0	0	1	0	0	0	0
	2	0	0	0	1	0	0	0	0	0	0	0
	0	4	0	0	0	0	0	0	0	0	0	0
	2	0	0	1	0	0	0	0	0	0	0	1
	2	1	0	2	0	0	0	0	0	0	0	0
	0	0	0	0	1	2	0	1	0	0	0	0
	Supplementary Figure 3k The percentages and the cell numbers of EC, pre-HSC I and pre-HSC II in the E10.5 AGM region.
	EC%			EC#			I Pre %			I Pre #			II Pre%			II Pre#
	Ctr	KO		Ctr	KO		Ctr	KO		Ctr	KO		Ctr	KO		Ctr	KO
	3.033	3.099		4519	7251		0.064	0.047		96.075	109.21		0.1	0.064		149	149.76
	2.773	4.46		5547	17392		0.061	0.071		122.636	278.554		0.093	0.04		186	156
	2.847	4.09		1338	3436		0.065	0.308		30.71	258.577		0.11	0.17		51.7	142.8
	3.125	2.655		5938	2602		0.044	0.239		82.931	233.789		0.069	0.054		131.1	52.92
	3.307	2.837		6283	1986		0.088	0.109		168.085	76.615		0.017	0.064		32.3	44.8
	3.837	3.268		1496	1373		0.067	0.288		25.999	120.826		0.1	0.15		39	63
	2.135	2.43		1303	972		0.035	0.078		21.609	31.379		0.21	0.076		128.1	30.4
	4.145	2.228		3316	1760		0.129	0.072		102.856	56.517		0.26	0.083		208	65.57
	3.64	3.141		8371	8796		0.053	0.046		122.958	127.77		0.19	0.22		437	616
	2.778	2.244		6111	5610		0.04	0.031		87.296	77.035		0.11	0.073		242	182.5
	3.889	2.751		8166	7702		0.029	0.038		60.169	105.762		0.16	0.075		336	210
	3.993	3.956		7987	6329		0.053	0.109		106.596	173.888		0.15	0.12		300	192
	Supplementary Figure 3l The percentages and the cell numbers of EC, pre-HSC I and pre-HSC II in the E11.5 AGM region.
	EC%			EC#			I Pre %			I Pre #			II Pre%			II Pre#
	Ctr	KO		Ctr	KO		Ctr	KO		Ctr	KO		Ctr	KO		Ctr	KO
	2.465	2.487		9858.24	8951.98		0.066	0.092		263.176	329.778		0.24	0.27		960	972
	2.692	2.788		14000.7	11986.5		0.064	0.033		332.592	140.339		0.24	0.13		1248	559
	2.977	2.467		14288.6	13075.5		0.061	0.041		292.541	219.038		0.23	0.18		1104	954
	2.796	1.991		14678.2	11152		0.065	0.072		338.89	402.259		0.24	0.19		1260	1064
	3.22	3.941		15780	16947.8		0.063	0.096		309.582	412.972		0.25	0.2		1225	860
	3.382	3.287		12259.7	11257.4		0.055	0.042		201.173	144.919		0.22	0.19		797.5	650.75
	3.818	2.619		11453.8	7529.28		0.069	0.072		207.69	206.517		0.25	0.17		750	488.75
	Supplementary Figure 3m The number of CD45+ cells from E11.5 EC, pre-HSC I and pre-HSC II cocultured with OP9-DL1 for 7 days.
	EC #			I Pre #			II Pre #
	Ctr	KO		Ctr	KO		Ctr	KO
	10594	3809		17488	24673		255988	231036
	41997	6173		20839	3630		6297	5609
	90364	37327		2122	24233		260304	173690
	111880	25133		18234	2661		4776	9445
	190746	139730		4052	33872		92333.3	207200
	209307	160583		1482	1712		5433.33	105456
	270180	132522		22988	10278		111796	132366
	9107	12482					103787	130240
	16409	7657					21413.3	58835.6
							18998.9	20507.8
							311491	138036
							196066	317359
							221433	292686
							41408	87144
							32689	19143
							45303	47206
	Supplementary Figure 3n The fold change (the ratio between CD45+ cell number and input cell number) from E11.5 EC, pre-HSC I and pre-HSC II cocultured with OP9-DL1 for 7 days.
	EC			I Pre			II Pre
	Ctr	KO		Ctr	KO		Ctr	KO
	1.72821	0.573658		416.378	881.169		898.203	1155.18
	7.41996	1.4697		378.886	62.5862		35.9827	33.7897
	6.36011	3.4758		16.9778	237.582		662.351	742.265
	17.1359	4.04854		178.769	17.3929		10.8551	20.8499
	35.7403	25.2951		57.8889	408.099		417.798	1010.73
	19.7929	19.6076		23.9068	38.9141		22.545	432.195
	40.8642	20.2857		396.341	111.715		169.902	199.646
	1.94089	3.39191					248.889	405.732
	4.59247	2.02343					26.1457	110.593
							34.356	47.3621
							625.484	424.727
							372.748	826.455
							519.797	935.098
							123.975	197.158
							105.789	107.542
							183.411	154.775
	Supplementary Figure 3o The percentage and the number of ECminus, pre-HSC Iminus and pre-HSC IIminus in the E11.5 KO AGM region compared with control group.
	EC minus %			EC minus #			I Pre minus %			I Pre minus #			II Pre minus %			II Pre minus #
	Ctr	KO		Ctr	KO		Ctr	KO		Ctr	KO		Ctr	KO		Ctr	KO
	2.10215	3.23304		6432.59	9602.13		0.0431555	0.0598711		132.056	177.817		0.171072	0.09185		523.48	272.795
	3.24735	3.22825		9417.33	7586.39		0.0270672	0.0244169		78.4949	57.3797		0.14297	0.10584		414.613	248.724
	2.86887	2.66491		6885.29	5996.04		0.0307797	0.0293037		73.8712	65.9333		0.16524	0.1352		396.576	304.2
	2.65413	3.0729		7033.45	7374.95		0.0450035	0.0222268		119.259	53.3442		0.154207	0.075702		408.649	181.685
	2.15143	2.63594		6024.01	7907.83		0.0290458	0.0243047		81.3281	72.914		0.179569	0.12012		502.793	360.36
	2.99279	2.99166		11073.3	10770		0.034407	0.0118976		127.306	42.8312		0.1479	0.1022		547.23	367.92
	2.52881	3.39233		7712.88	10516.2		0.0210368	0.0206907		64.1622	64.1413		0.09086	0.12435		277.123	385.485
	2.5607	3.1367		8194.24	7841.74		0.0246388	0.0138115		78.844	34.5287		0.15984	0.12304		511.488	307.6

## Sheet: Fig4
	Figure 4a The frequency of RFP+GFP+, RFP+GFP- and RFP-GFP- cells in the EC, pre-HSC I and pre-HSC II fractions from E11.5 LC3R/G-KO AGM region.
	EC%							I Pre%							II Pre
	WT R+G+	WT R+G-	WT R-G-	KO R+G+	KO R+G-	KO R-G-		WT R+G+	WT R+G-	WT R-G-	KO R+G+	KO R+G-	KO R-G-		WT R+G+	WT R+G-	WT R-G-	KO R+G+	KO R+G-	KO R-G-
	60	18	13.6	77.3	3.79	14.2		69.7	18.2	0	91	2	6		39.5	40.1	9.58	57.5	26.6	10.7
	53.6	15.1	23	80.7	0.9	15.3		88.1	7.46	1.49	92.8	1.45	5.8		53.6	28.6	11.7	59.6	28.8	6
	46.4	27.6	21.2	70	5.78	20.6		86	6.37	3.18	95	1.65	1.32		30.4	51.9	9.85	37.2	46	9.89
	65.1	11.5	19.3	89.1	0.47	8.07		94.9	2.53	1.27	98.7	0.67	0		37.9	40.3	12.8	63.9	26.9	1.37
	53.6	7.15	30.3	66	4.26	23.4		91.8	6.12	2.04	98.6	0.68	0.68		54.7	22.9	8.97	79.6	10	4.62
	54.3	12.9	25.1	70.4	3.56	19.4		89.9	4.73	0.68	97.4	0.64	0.64		68.6	15	5.69	81.1	12	1.66
	59.2	13.3	22	81.4	2.58	13.8		75.9	13.2	7.55	86	2	12		50.9	27.1	17	74	12.7	9.33
	Figure 4b The frequency of RFP+GFP+, RFP+GFP- and RFP-GFP- cells in the hematopoietic clusters from E11.5 LC3R/G-KO AGM region.
	Hem Cluster
	WT R+G+	WT R+G-	WT R-G-	KO R+G+	KO R+G-	KO R-G-
	44.9	19.4	21.4	86.9	5.71	4
	51.3	19.5	20.8	83.8	10	3.12
	35.6	35.2	22.3	56.7	19	14.8
	32.1	43.5	19.8	80.4	15.9	1.87
	36.7	45.6	4.44	92.3	2.82	2.11
	49.3	43.5	0.9	93.7	4.21	1.05
	32.9	44.8	14.7	87.3	6.35	4.76
	Figure 4d Comparison analysis of the geomean fluorescence intensity (GeoMFI) of GFP signals in the different fractions of EC, pre-HSC I, pre-HSC II and hematopoietic clusters of LC3R/G and LC3R/G-KO.
	EC			I Pre			II Pre			Hem Cluster
	WT R+G+	KO R+G+		WT R+G+	KO R+G+		WT R+G+	KO R+G+		WT R+G+	KO R+G+
	1697	2322		1916	3260		1232	1479		1747	2372
	1644	2524		2617	2441		1318	1503		2033	2749
	2310	2676		3709	3553		1643	1762		1639	2286
	2139	2574		3843	4742		1670	2015		1808	2760
	1599	2044		2202	3298		1334	1557		2478	3009
	1855	2036		2855	3279		1569	1714		1877	2507
	1632	1857		2079	2056		1225	1453		1580	1796
	Figure 4e The GeoMFI of RFP in the different fractions of EC, pre-HSC I, pre-HSC II and hematopoietic clusters of the LC3R/G and LC3R/G-KO.
	EC					I Pre					II Pre					Hem Cluster
	WT R+G+	WT R+G-	KO R+G+	KO R+G-		WT R+G+	WT R+G-	KO R+G+	KO R+G-		WT R+G+	WT R+G-	KO R+G+	KO R+G-		WT R+G+	WT R+G-	KO R+G+	KO R+G-
	217	227	235	191		272	344	352	393		184	555	196	612		279	379	286	676
	202	209	237	162		349	184	276	357		191	599	190	665		289	370	303	990
	163	212	176	180		250	306	241	413		159	563	163	548		159	182	193	293
	158	136	175	152		279	143	314	479		173	190	190	220		168	228	214	343
	103	114	114	108		140	124	182	85.5		140	119	157	140		218	140	209	122
	116	127	115	106		174	136	174	163		167	138	171	142		236	193	230	154
	244	243	253	226		291	276	278	271		201	269	222	315		283	263	256	273
	Figure 4f The GeoMFI ratios of TMRE/MTG showing the mitochondrial activity in the EC, pre-HSC I, the pre-HSC II and hematopoietic clusters of KO and control.
	TMRE/MTG in EC			TMRE/MTG in I Pre			TMRE/MTG in II Pre			TMRE/MTG in hem cluster
	Ctr	KO		Ctr	KO		Ctr	KO		Ctr	KO
	0.738411	0.714859		1.20792	0.778302		1.90196	1.77437		2.77922	2.72414
	0.514167	0.603361		1.10833	1.23077		0.871429	1.32812		1.04032	1.31109
	0.853383	0.691901		0.5171	0.829493		3.47342	3.51111		3.19905	1.41463
	1.03146	0.433962		0.26264	0.267376		3.53075	2.36364		1.60784	1.56291
	0.979853	0.45		0.449655	0.51716		3.64835	2.24119		1.82178	1.05696
	0.817248	0.808743		0.359259	0.637997		4.10383	3.04671		2.48705	1.77802
	0.752896	0.565934		0.625341	0.090608		3.16337	2.77949		2.27049	2.43564

## Sheet: sup Fig4
	Supplementary Figure 4e GeoMFI of GFP signals in the EC, pre-HSC I, pre-HSC II and hematopoietic clusters of LC3R/G.
	EC	I Pre	II Pre	Clu
	833	1758	799	810
	641	2175	954	897
	827	3284	1324	809
	1098	3510	954	908
	856	1942	800	784
	855	2404	1067	786
	948	1540	824	811
	Supplementary Figure 4f GeoMFI RFP signals in the EC, pre-HSC I, pre-HSC II and hematopoietic clusters of LC3R/G.
	EC	I Pre	II Pre	Clu
	184	299	260	217
	156	321	245	222
	143	247	262	140
	128	268	157	151
	82.4	137	123	157
	94.4	167	149	208
	195	263	194	234
	Supplementary Figure 4g The GeoMFI ratios of GFP/RFP in the EC, pre-HSC I, pre-HSC II and hematopoietic clusters of LC3R/G.
	EC	I Pre	II Pre	Clu
	4.53	5.88	3.07	3.73
	4.11	6.78	3.89	4.04
	5.78	13.3	5.05	5.78
	8.58	13.1	6.08	6.01
	10.39	14.18	6.5	4.99
	9.06	14.4	7.16	3.78
	4.86	5.86	4.25	3.47
	Supplementary Figure 4h Comparison analysis of the GeoMFI of RFP signals in the EC, pre-HSC I, pre-HSC II and hematopoietic clusters of LC3R/G and LC3R/G-KO.
	EC			I Pre			II Pre			Clu
	Ctr	KO		Ctr	KO		Ctr	KO		Ctr	KO
	184	192		299	314		260	240		217	283
	156	193		321	254		245	259		222	314
	143	138		247	238		262	246		140	165
	128	158		268	312		157	200		151	229
	82.4	91.6		137	180		123	146		157	197
	94.4	95.5		167	169		149	163		208	222
	195	219		263	240		194	219		234	247
	Supplementary Figure 4i The percentages of RFP+GFP+, RFP+GFP- and RFP-GFP- in the EC, pre-HSC I, pre-HSC II and hematopoietic clusters after 3-MA treatment.
	% in CD44+EC							% in I Pre							% in II Pre							% in Hem cluster
	Ctr			3MA				Ctr			3MA				Ctr			3MA				Ctr			3MA
	R+G+	R+G-	R-G-	R+G+	R+G-	R-G-		R+G+	R+G-	R-G-	R+G+	R+G-	R-G-		R+G+	R+G-	R-G-	R+G+	R+G-	R-G-		R+G+	R+G-	R-G-	R+G+	R+G-	R-G-
	58.1	10.6	26	66.6	9.74	19.3		58.5	13.8	24.6	69.2	17.3	12.5		23.2	42.8	29.4	14.7	65.1	12.8		62.2	33.7	0	64.9	35.1	0
	57.9	17.6	18.5	62.1	18.7	13.4		88.2	2.15	7.53	65	17.1	14.1		29.6	42.3	20.9	24.1	61.4	11.6		53.1	36.7	0	55.1	39.7	0
	65.4	12.2	18.9	74.4	7.91	13.7		93.5	1.61	4.03	85.2	1.64	13.1		27.6	59.2	9.86	27.6	59.5	9.97		70.3	24.4	0	76.8	21.4	0
	59.5	25.1	12	83.3	11.3	3.47		94.9	3.39	0.85	91.8	6.56	0		23.1	54.6	19.8	24.7	60.8	8.86		64.2	33.1	0	70.6	25.9	0
	50.2	28.7	16.5	73.3	16.2	7.6		90.5	1.72	7.76	95.6	3.3	1.1		22.5	53.6	17.6	31.8	57	3.74		73.6	22.9	0	71.2	24.8	0
	Supplementary Figure 4j The percentages of RFP+GFP+, RFP+GFP- and RFP-GFP- in the CD44+ EC, pre-HSC I，pre-HSC II and hematopoietic clusters after 6-hour Baf treatment.
	CD44+EC							I Pre							II Pre							Hem cluster
	Ctr			BafA1				Ctr			BafA1				Ctr			BafA1				Ctr			BafA1
	R+G+	R+G-	R-G-	R+G+	R+G-	R-G-		R+G+	R+G-	R-G-	R+G+	R+G-	R-G-		R+G+	R+G-	R-G-	R+G+	R+G-	R-G-		R+G+	R+G-	R-G-	R+G+	R+G-	R-G-
	25.4	5.35	63.1	31.7	2.25	60.5		68.8	16.6	8.54	77.7	9.82	7.14		51.2	15.1	25	66.6	9.61	17.9		65	19.8	7.93	80.5	7.59	4.81
	17.8	4.33	73.3	24.9	4.25	64.7		64.4	16.7	7.78	72.7	9.09	15.2		54.5	19.8	17.6	56.5	13.2	23.3		56.1	21.1	17.9	69.2	14.9	9.19
	17.6	2.29	76.7	29.7	0.35	66.8		61	13.2	19.1	73.9	17.4	8.7		50.8	12.1	29.1	61.1	5.16	29.4		69.2	13.4	13	87.3	1.59	9.52
	Supplementary Figure 4k The GeoMFI of MTG in the EC, pre-HSC I，pre-HSC II，and hematopoietic clusters in the control and KO AGM region.
	GeoMFI of MTG in EC			GeoMFI of MTG in I Pre			GeoMFI of MTG in II Pre			GeoMFI of MTG in Hem cluster
	Ctr	KO		Ctr	KO		Ctr	KO		Ctr	KO
	90.5	99.4		101	106		102	91.3		77	87
	120	119		120	117		140	128		124	83.9
	53.2	56.8		73.1	65.1		80.9	90		84.4	123
	44.5	106		71.2	141		87.8	132		102	151
	54.6	66		72.5	84.5		91	93.7		101	158
	48.7	54.9		81	77.9		80.9	94.2		77.2	92.8
	51.8	54.6		73.4	75.6		96.1	97.5		122	101
	Supplementary Figure 4l The GeoMFI of TMRE in the EC, pre-HSC I，pre-HSC II，and hematopoietic clusters in the control and KO AGM region.
	GeoMFI of TMRE in EC			GeoMFI of TMRE in I Pre			GeoMFI of TMRE in II Pre			GeoMFI of TMRE in Hem cluster
	Ctr	KO		Ctr	KO		Ctr	KO		Ctr	KO
	67.1	71.4		122	82.5		194	162		214	237
	62	72		133	144		122	170		129	110
	45.4	39.3		37.8	54		281	316		270	174
	45.9	46		18.7	37.7		310	312		164	236
	53.5	29.7		32.6	43.7		332	210		184	167
	39.8	44.4		29.1	49.7		332	287		192	165
	39	30.9		45.9	6.85		304	271		277	246

## Sheet: Fig5
	Figure 5d The diameters and areas of aorta in the control and KO group.
	Diameter			Area
	Ctr	KO		Ctr	KO
	0.22462	0.153996		0.22808	0.12886
	0.209752	0.154184		0.267446	0.155745
	0.265353	0.185806		0.325872	0.165793
	0.232164	0.184655		0.334629	0.164753
	0.338291	0.213746		0.514619	0.233517
	0.181198	0.17176		0.20373	0.219575
	0.180408	0.137185		0.195155	0.0924251
	0.206989	0.190121		0.226509	0.172281
	0.219635	0.187559		0.209344	0.197473
	0.297928	0.197056		0.314935	0.159228
	0.154456	0.201942		0.147328	0.220157
	0.238328	0.183177		0.182189	0.189136
	0.205171	0.18888		0.19372	0.12634
	0.178363	0.174924		0.165033	0.164202
	0.158655	0.187165		0.111268	0.152268
	Figure 5f Flow cytometric analysis confirmed the cell cycle status of pre-HSC II in the E11.5 AGM region.
		Ctr	KO
	G0	21.5	21.6
		5.23	4.19
		20.2	28
		42.6	25.7
	G1	43.6	40.2
		61.4	59.9
		45	35.3
		24.8	38.3
	S/G2/M	32.1	35.6
		32.3	33.5
		33.2	35.3
		31.4	34

## Sheet: sup Fig5
	Supplementary Figure 5g Flow cytometric analysis confirmed the cell cycle status of EC and pre-HSC I in the E11.5 AGM region.
	Cell cycle in EC				Cell cycle in pre-HSC I
		Ctr	KO			Ctr	KO
	G0	25.2	18.7		G0	33.8	26.7
		32.4	30.6			17.8	16.2
		24.8	30.6			25.8	34.2
		21.4	28.2			31.2	41.5
	G1	38.3	42.4		G1	25.2	30.6
		50.5	47.2			49.5	51.1
		56.3	52.6			43.5	37.2
		45.7	48			29.6	32.9
	S/G2/M	34.2	36.3		S/G2/M	37.7	38.9
		15.5	19.9			29.5	30.3
		16.9	14.9			29	26.4
		30.7	21.6			36.2	23.7

[truncated: 3 more sheets: sup Fig7, Fig8, sup Fig8]
